# Supplementary material for: Sex-specific recombination patterns predict parent of origin for recurrent genomic disorders
Source: BMC Med Genomics. 2021 Jun 9;14:154. doi: 10.1186/s12920-021-00999-8 (PMC8190997; doi:10.1186/s12920-021-00999-8)
Supplement: Supplementary file 2 — Additional file 2: Table S1. Exclusion/Inclusion statuses and literature search results of genomic disorder loci conducted January 2021. [file 12920_2021_999_MOESM2_ESM.csv]

Chr	Locus	CNV	Excluded from Search	Syndrome (Coe et al., 2014)	Coordinates (hg38)‡	Interval Size (Mb)	Flanked by LCRs‡	Imprinted	Intial Search Phrase	PubMed Details	#Results Returned	Sub-Search Perfomed	Sub-Search Phrase	PubMed Details	#Sub-Search Results Returned	#Studies Reporting Parental Origin	Notes
1	1p36	deletion	Excluded; no flanking LCRS	1p36 deletion syndrome	chr1:10001-10017355	10.007355	no	yes	-	-	-	-	-	-	-	-
1	1p36	duplication	Excluded; no flanking LCRS	-	chr1:10001-10017355	10.007355	no	yes	-	-	-	-	-	-	-	-
1	1q21.1	deletion	no	-	chr1:147101794-147921262	0.819469	yes	no	1q21.1 deletion	"chromosome 1q21 1 deletion syndrome 1 35 mb"[Supplementary Concept] OR "chromosome 1q21 1 deletion syndrome 1 35 mb"[All Fields] OR "1q21 1 deletion"[All Fields]	42	No	-	-	-	0
1	1q21.1	duplication	no	-	chr1:147101794-147921262	0.819469	yes	no	1q21.1 duplication	"1q21.1"[All Fields] AND ("duplicate"[All Fields] OR "duplicated"[All Fields] OR "duplicates"[All Fields] OR "duplicating"[All Fields] OR "duplication"[All Fields] OR "duplications"[All Fields] OR "duplicative"[All Fields])	94	No	-	-	-	6
1	1q21.1 TAR	deletion	no	Thrombocytopenia Absent Radius syndrome	chr1:145686999-146048495	0.542246	yes	no	1q21.1 TAR deletion	1q21.1 TAR deletion OR Thrombocytopenia Absent Radius syndrome	93	No	-	-	-	1
1	1q21.1 TAR	duplication	no	-	chr1:145686999-146048495	0.542246	yes	no	1q21.1 TAR duplication	"1q21.1"[All Fields] AND "TAR"[All Fields] AND ("duplicate"[All Fields] OR "duplicated"[All Fields] OR "duplicates"[All Fields] OR "duplicating"[All Fields] OR "duplication"[All Fields] OR "duplications"[All Fields] OR "duplicative"[All Fields])	5	No	N/A	N/A		1
2	2p15-16.1	deletion	Excluded; no flanking LCRS	2p15-16.1 microdeletion syndrome	chr2:57519361-61509361	3.990001	yes	no	-	-	-	-	-	-	-	-
2	2p15-16.1	duplication	Excluded; no flanking LCRS	-	chr2:57519361-61509361	3.990001	yes	no	-	-	-	-	-	-	-	-
2	2q11.2	deletion	no	-	chr2:96060525-97010536	0.950012	yes	no	2q11.2 deletion	"2q11.2"[All Fields] AND ("deletable"[All Fields] OR "deletant"[All Fields] OR "deletants"[All Fields] OR "delete"[All Fields] OR "deleted"[All Fields] OR "deleter"[All Fields] OR "deleters"[All Fields] OR "deletes"[All Fields] OR "deleting"[All Fields] OR "deletion s"[All Fields] OR "deletional"[All Fields] OR "deletions"[All Fields] OR "sequence deletion"[MeSH Terms] OR ("sequence"[All Fields] …	13	No	-	-	-	1
2	2q11.2	duplication	no	-	chr2:96060525-97010536	0.950012	yes	no	2q11.2 duplication	"2q13"[All Fields] AND ("deletable"[All Fields] OR "deletant"[All Fields] OR "deletants"[All Fields] OR "delete"[All Fields] OR "deleted"[All Fields] OR "deleter"[All Fields] OR "deleters"[All Fields] OR "deletes"[All Fields] OR "deleting"[All Fields] OR "deletion s"[All Fields] OR "deletional"[All Fields] OR "deletions"[All Fields] OR "sequence deletion"[MeSH Terms] OR ("sequence"[All Fields] AN…	5	No	-	-	-	0
2	2q11.2q13	deletion	no	-	chr2:100077106-107827112	7.750007	yes	no	2q11.2q13 deletion	"2q11.2q13"[All Fields] AND "deletion"[All Fields]	0	No	-	-	-	-
2	2q11.2q13	duplication	no	-	chr2:100077106-107827112	7.750007	yes	no	2q11.2q13 duplication	"2q11.2q13"[All Fields] AND "duplication"[All Fields]	0	No	-	-	-	-
2	2q13	deletion	no	-	chr2:110625954-112335952	1.709999	yes	no	2q13 deletion	"2q13"[All Fields] AND ("deletable"[All Fields] OR "deletant"[All Fields] OR "deletants"[All Fields] OR "delete"[All Fields] OR "deleted"[All Fields] OR "deleter"[All Fields] OR "deleters"[All Fields] OR "deletes"[All Fields] OR "deleting"[All Fields] OR "deletion s"[All Fields] OR "deletional"[All Fields] OR "deletions"[All Fields] OR "sequence deletion"[MeSH Terms] OR ("sequence"[All Fields] AN…	243	Yes	2q13 deletion AND (parental bias OR parental origin OR transmission bias OR parent-of-origin OR parent of origin OR maternal bias OR paternal bias OR paternal origin OR maternal origin)	"2q13"[All Fields] AND ("deletable"[All Fields] OR "deletant"[All Fields] OR "deletants"[All Fields] OR "delete"[All Fields] OR "deleted"[All Fields] OR "deleter"[All Fields] OR "deleters"[All Fields] OR "deletes"[All Fields] OR "deleting"[All Fields] OR "deletion s"[All Fields] OR "deletional"[All Fields] OR "deletions"[All Fields] OR "sequence deletion"[MeSH Terms] OR ("sequence"[All Fields] AN…	21	1
2	2q13	duplication	no	-	chr2:110625954-112335952	1.709999	yes	no	2q13 duplication	"2q13"[All Fields] AND ("duplicate"[All Fields] OR "duplicated"[All Fields] OR "duplicates"[All Fields] OR "duplicating"[All Fields] OR "duplication"[All Fields] OR "duplications"[All Fields] OR "duplicative"[All Fields])	140	Yes	2q13 duplication AND (parental bias OR parental origin OR transmission bias OR parent-of-origin OR parent of origin OR maternal bias OR paternal bias OR paternal origin OR maternal origin)	"2q13"[All Fields] AND ("duplicate"[All Fields] OR "duplicated"[All Fields] OR "duplicates"[All Fields] OR "duplicating"[All Fields] OR "duplication"[All Fields] OR "duplications"[All Fields] OR "duplicative"[All Fields]) AND ((("parent s"[All Fields] OR "parentally"[All Fields] OR "parentals"[All Fields] OR "parented"[All Fields] OR "parenting"[MeSH Terms] OR "parenting"[All Fields] OR "parents"…	20	1
2	2q37	deletion	Excluded; no flanking LCRS	2q37 deletion syndrome	chr2:238796602-241531912	2.735311	no	no	-	-	-	-	-	-	-	-
2	2q37	duplication	Excluded; no flanking LCRS	-	chr2:238796602-241531912	2.735311	no	no	-	-	-	-	-	-	-	-
3	3q29	deletion	no	3q29 deletion syndrome	chr3:195988732-197628732	1.640001	yes	no	3q29 deletion	"3q29"[All Fields] AND ("deletable"[All Fields] OR "deletant"[All Fields] OR "deletants"[All Fields] OR "delete"[All Fields] OR "deleted"[All Fields] OR "deleter"[All Fields] OR "deleters"[All Fields] OR "deletes"[All Fields] OR "deleting"[All Fields] OR "deletion s"[All Fields] OR "deletional"[All Fields] OR "deletions"[All Fields] OR "sequence deletion"[MeSH Terms] OR ("sequence"[All Fields] AN…	94	No	-	-	-	4
3	3q29	duplication	no	3q29 duplication syndrome	chr3:195988732-197628732	1.640001	yes	no	3q29 duplication	"3q29"[All Fields] AND ("duplicate"[All Fields] OR "duplicated"[All Fields] OR "duplicates"[All Fields] OR "duplicating"[All Fields] OR "duplication"[All Fields] OR "duplications"[All Fields] OR "duplicative"[All Fields])	47	No	-	-	-	3
4	4p16.3	deletion	Excluded; no flanking LCRS	Wolf-Hirschhorn syndrome	chr4:1868475-2008475	0.140001	no	no	-	-	-	-	-	-	-	-
4	4p16.3	duplication	Excluded; no flanking LCRS	-	chr4:1868475-2008475	0.140001	no	no	-	-	-	-	-	-	-	-
5	5p	deletion	Excluded; no flanking LCRS	Cri du Chat syndrome	chr5:10001-11726888	11.716888	no	no	-	-	-	-	-	-	-	-
5	5p	duplication	Excluded; no flanking LCRS	-	chr5:10001-11726888	11.716888	no	no	-	-	-	-	-	-	-	-
5	5q35	deletion	no	Sotos syndrome	chr5:176290391-177630393	1.340003	yes	no	Sotos syndrome OR 5q35 deletion	"sotos syndrome"[MeSH Terms] OR ("sotos"[All Fields] AND "syndrome"[All Fields]) OR "sotos syndrome"[All Fields] OR ("5q35"[All Fields] AND ("deletable"[All Fields] OR "deletant"[All Fields] OR "deletants"[All Fields] OR "delete"[All Fields] OR "deleted"[All Fields] OR "deleter"[All Fields] OR "deleters"[All Fields] OR "deletes"[All Fields] OR "deleting"[All Fields] OR "deletion s"[All Fields] OR…	598	Yes	(Sotos syndrome OR 5q35 deletion) AND (parental bias OR parental origin OR transmission bias OR parent-of-origin OR parent of origin OR maternal bias OR paternal bias OR paternal origin OR maternal origin)	("sotos syndrome"[MeSH Terms] OR ("sotos"[All Fields] AND "syndrome"[All Fields]) OR "sotos syndrome"[All Fields] OR ("5q35"[All Fields] AND ("deletable"[All Fields] OR "deletant"[All Fields] OR "deletants"[All Fields] OR "delete"[All Fields] OR "deleted"[All Fields] OR "deleter"[All Fields] OR "deleters"[All Fields] OR "deletes"[All Fields] OR "deleting"[All Fields] OR "deletion s"[All Fields] O…	7	2
5	5q35	duplication	no	-	chr5:176290391-177630393	1.340003	yes	no	5q35 duplication	"5q35"[All Fields] AND ("duplicate"[All Fields] OR "duplicated"[All Fields] OR "duplicates"[All Fields] OR "duplicating"[All Fields] OR "duplication"[All Fields] OR "duplications"[All Fields] OR "duplicative"[All Fields])	47	No	-	-	-	1
6	6q16	deletion	Excluded; no flanking LCRS	-	chr6:100365403-100495403	0.130001	no	no	-	-	-	-	-	-	-	-
6	6q16	duplication	Excluded; no flanking LCRS	-	chr6:100365403-100495403	0.130001	no	no	-	-	-	-	-	-	-	-
7	7q11.23	deletion	no	Williams syndrome	chr7:73328061-74727726	1.399666	yes	no	Williams syndrome deletion OR 7q11.23 deletion	(("williams syndrome"[MeSH Terms] OR ("williams"[All Fields] AND "syndrome"[All Fields]) OR "williams syndrome"[All Fields]) AND ("deletable"[All Fields] OR "deletant"[All Fields] OR "deletants"[All Fields] OR "delete"[All Fields] OR "deleted"[All Fields] OR "deleter"[All Fields] OR "deleters"[All Fields] OR "deletes"[All Fields] OR "deleting"[All Fields] OR "deletion s"[All Fields] OR "deletiona…	866	Yes	(Williams syndrome deletion OR 7q11.23 deletion) AND (parental bias OR parental origin OR transmission bias OR parent-of-origin OR parent of origin OR maternal bias OR paternal bias OR paternal origin OR maternal origin)	((("williams syndrome"[MeSH Terms] OR ("williams"[All Fields] AND "syndrome"[All Fields]) OR "williams syndrome"[All Fields]) AND ("deletable"[All Fields] OR "deletant"[All Fields] OR "deletants"[All Fields] OR "delete"[All Fields] OR "deleted"[All Fields] OR "deleter"[All Fields] OR "deleters"[All Fields] OR "deletes"[All Fields] OR "deleting"[All Fields] OR "deletion s"[All Fields] OR "deletion…	40	19
7	7q11.23	duplication	no	-	chr7:73328061-74727726	1.399666	yes	no	Williams syndrome duplication OR 7q11.23 duplication	(("williams syndrome"[MeSH Terms] OR ("williams"[All Fields] AND "syndrome"[All Fields]) OR "williams syndrome"[All Fields]) AND ("duplicate"[All Fields] OR "duplicated"[All Fields] OR "duplicates"[All Fields] OR "duplicating"[All Fields] OR "duplication"[All Fields] OR "duplications"[All Fields] OR "duplicative"[All Fields])) OR ("7q11.23"[All Fields] AND ("duplicate"[All Fields] OR "duplicated"…	206	Yes	(Williams syndrome duplication OR 7q11.23 duplication) AND (parental bias OR parental origin OR transmission bias OR parent-of-origin OR parent of origin OR maternal bias OR paternal bias OR paternal origin OR maternal origin)	((("williams syndrome"[MeSH Terms] OR ("williams"[All Fields] AND "syndrome"[All Fields]) OR "williams syndrome"[All Fields]) AND ("duplicate"[All Fields] OR "duplicated"[All Fields] OR "duplicates"[All Fields] OR "duplicating"[All Fields] OR "duplication"[All Fields] OR "duplications"[All Fields] OR "duplicative"[All Fields])) OR ("7q11.23"[All Fields] AND ("duplicate"[All Fields] OR "duplicated…	11	4
7	7q11.23 distal	deletion	no	-	chr7:75332889-77032747	1.699859	yes	no	Williams syndrome distal deletion OR 7q11.23 distal deletion	(("williams syndrome"[MeSH Terms] OR ("williams"[All Fields] AND "syndrome"[All Fields]) OR "williams syndrome"[All Fields]) AND ("distal"[All Fields] OR "distalization"[All Fields] OR "distalize"[All Fields] OR "distalized"[All Fields] OR "distalizer"[All Fields] OR "distalizers"[All Fields] OR "distalizes"[All Fields] OR "distalizing"[All Fields] OR "distally"[All Fields] OR "distals"[All Field…	33	No	N/A	N/A	N/A	5
7	7q11.23 distal	duplication	no	-	chr7:75332889-77032747	1.699859	yes	no	Williams syndrome distal duplication OR 7q11.23 distal duplication	(("williams syndrome"[MeSH Terms] OR ("williams"[All Fields] AND "syndrome"[All Fields]) OR "williams syndrome"[All Fields]) AND ("distal"[All Fields] OR "distalization"[All Fields] OR "distalize"[All Fields] OR "distalized"[All Fields] OR "distalizer"[All Fields] OR "distalizers"[All Fields] OR "distalizes"[All Fields] OR "distalizing"[All Fields] OR "distally"[All Fields] OR "distals"[All Field…	8	No	N/A	N/A	N/A	0
7	7q11.23 proximal	deletion	no	-	chr7:67017578-72805248	1.699859	yes	no	Williams syndrome proximal deletion OR 7q11.23 proximal deletion	(("williams syndrome"[MeSH Terms] OR ("williams"[All Fields] AND "syndrome"[All Fields]) OR "williams syndrome"[All Fields]) AND ("proximal"[All Fields] OR "proximalization"[All Fields] OR "proximalize"[All Fields] OR "proximalized"[All Fields] OR "proximalizes"[All Fields] OR "proximalizing"[All Fields] OR "proximally"[All Fields] OR "proximals"[All Fields]) AND ("deletable"[All Fields] OR "dele…	29	No	-	-	-	5
7	7q11.23 proximal	duplication	no	-	chr7:67017578-72805248	1.699859	yes	no	Williams syndrome proximal duplication OR 7q11.23 proximal duplication	(("williams syndrome"[MeSH Terms] OR ("williams"[All Fields] AND "syndrome"[All Fields]) OR "williams syndrome"[All Fields]) AND ("proximal"[All Fields] OR "proximalization"[All Fields] OR "proximalize"[All Fields] OR "proximalized"[All Fields] OR "proximalizes"[All Fields] OR "proximalizing"[All Fields] OR "proximally"[All Fields] OR "proximals"[All Fields]) AND ("duplicate"[All Fields] OR "dupl…	10	No	-	-	-	0
8	8p23.1	deletion	no	-	chr8:8235068-12035082	3.800015	yes	no	8p23.1 deletion	"8p23.1"[All Fields] AND ("deletable"[All Fields] OR "deletant"[All Fields] OR "deletants"[All Fields] OR "delete"[All Fields] OR "deleted"[All Fields] OR "deleter"[All Fields] OR "deleters"[All Fields] OR "deletes"[All Fields] OR "deleting"[All Fields] OR "deletion s"[All Fields] OR "deletional"[All Fields] OR "deletions"[All Fields] OR "sequence deletion"[MeSH Terms] OR ("sequence"[All Fields] …	114	Yes	8p23.1 deletion AND (parental bias OR parental origin OR transmission bias OR parent-of-origin OR parent of origin OR maternal bias OR paternal bias OR paternal origin OR maternal origin)	"8p23.1"[All Fields] AND ("deletable"[All Fields] OR "deletant"[All Fields] OR "deletants"[All Fields] OR "delete"[All Fields] OR "deleted"[All Fields] OR "deleter"[All Fields] OR "deleters"[All Fields] OR "deletes"[All Fields] OR "deleting"[All Fields] OR "deletion s"[All Fields] OR "deletional"[All Fields] OR "deletions"[All Fields] OR "sequence deletion"[MeSH Terms] OR ("sequence"[All Fields] …	10	5
8	8p23.1	duplication	no	-	chr8:8235068-12035082	3.800015	yes	no	8p23.1 duplication	"8p23.1"[All Fields] AND ("duplicate"[All Fields] OR "duplicated"[All Fields] OR "duplicates"[All Fields] OR "duplicating"[All Fields] OR "duplication"[All Fields] OR "duplications"[All Fields] OR "duplicative"[All Fields])	62	No	-	-	-	6
9	9q34	deletion	Excluded; no flanking LCRS	-	chr9:134968333-138185727	3.217395	no	no	-	-	-	-	-	-	-	-
9	9q34	duplication	Excluded; no flanking LCRS	-	chr9:134968333-138185727	3.217395	no	no	-	-	-	-	-	-	-	-
10	10q23	deletion	no	10q22.3-q23.2 deletion syndrome	chr10:80200264-87040263	6.84	yes	no	10q23 deletion	"10q23"[All Fields] AND ("deletable"[All Fields] OR "deletant"[All Fields] OR "deletants"[All Fields] OR "delete"[All Fields] OR "deleted"[All Fields] OR "deleter"[All Fields] OR "deleters"[All Fields] OR "deletes"[All Fields] OR "deleting"[All Fields] OR "deletion s"[All Fields] OR "deletional"[All Fields] OR "deletions"[All Fields] OR "sequence deletion"[MeSH Terms] OR ("sequence"[All Fields] A…	270	Yes	10q23 deletion AND (parental bias OR parental origin OR transmission bias OR parent-of-origin OR parent of origin OR maternal bias OR paternal bias OR paternal origin OR maternal origin)	"10q23"[All Fields] AND ("deletable"[All Fields] OR "deletant"[All Fields] OR "deletants"[All Fields] OR "delete"[All Fields] OR "deleted"[All Fields] OR "deleter"[All Fields] OR "deleters"[All Fields] OR "deletes"[All Fields] OR "deleting"[All Fields] OR "deletion s"[All Fields] OR "deletional"[All Fields] OR "deletions"[All Fields] OR "sequence deletion"[MeSH Terms] OR ("sequence"[All Fields] A…	1	1
10	10q23	duplication	no	-	chr10:80200264-87040263	6.84	yes	no	10q23 duplication	"10q23"[All Fields] AND ("duplicate"[All Fields] OR "duplicated"[All Fields] OR "duplicates"[All Fields] OR "duplicating"[All Fields] OR "duplication"[All Fields] OR "duplications"[All Fields] OR "duplicative"[All Fields])	20	No	-	-	-	0
11	11p11.2	deletion	Excluded; no flanking LCRS	Potocki-Shaffer syndrome	chr11:43961874-46041873	2.08	no	no	-	-	-	-	-	-	-	-
11	11p11.2	duplication	Excluded; no flanking LCRS	-	chr11:43961874-46041873	2.08	no	no	-	-	-	-	-	-	-	-
11	11q13.2q13.4	deletion	no	SHANK2 FGFs deletion	chr11:67985953-71571306	3.585354	yes	no	SHANK2 FGFs deletion OR 11q13.2q13.4 deletion	("SHANK2"[All Fields] AND "FGFs"[All Fields] AND ("deletable"[All Fields] OR "deletant"[All Fields] OR "deletants"[All Fields] OR "delete"[All Fields] OR "deleted"[All Fields] OR "deleter"[All Fields] OR "deleters"[All Fields] OR "deletes"[All Fields] OR "deleting"[All Fields] OR "deletion s"[All Fields] OR "deletional"[All Fields] OR "deletions"[All Fields] OR "sequence deletion"[MeSH Terms] OR …	1	No	-	-	-	1
11	11q13.2q13.4	duplication	no	-	chr11:67985953-71571306	3.585354	yes	no	11q13.2q13.4 duplication	"11q13.2q13.4"[All Fields] AND ("duplicate"[All Fields] OR "duplicated"[All Fields] OR "duplicates"[All Fields] OR "duplicating"[All Fields] OR "duplication"[All Fields] OR "duplications"[All Fields] OR "duplicative"[All Fields])	1	No	-	-	-	1
12	12q14	deletion	Excluded; no flanking LCRS	-	chr12:64679953-68249953	3.570001	no	no	-	-	-	-	-	-	-	-
12	12q14	duplication	Excluded; no flanking LCRS	-	chr12:64679953-68249953	3.570001	no	no	-	-	-	-	-	-	-	-
13	13q12	deletion	Excluded; no flanking LCRS	-	chr13:20237861-20437861	0.200001	no	no	-	-	-	-	-	-	-	-
13	13q12	duplication	Excluded; no flanking LCRS	-	chr13:20237861-20437861	0.200001	no	no	-	-	-	-	-	-	-	-
15	15q11.2	deletion	no	15q11.2 deletion syndrome	chr15:22784509-23074432	0.289924	yes	no	15q11.2 deletion	"15q11.2"[All Fields] AND ("deletable"[All Fields] OR "deletant"[All Fields] OR "deletants"[All Fields] OR "delete"[All Fields] OR "deleted"[All Fields] OR "deleter"[All Fields] OR "deleters"[All Fields] OR "deletes"[All Fields] OR "deleting"[All Fields] OR "deletion s"[All Fields] OR "deletional"[All Fields] OR "deletions"[All Fields] OR "sequence deletion"[MeSH Terms] OR ("sequence"[All Fields]…	271	Yes	15q11.2 deletion AND (parental bias OR parental origin OR transmission bias OR parent-of-origin OR parent of origin OR maternal bias OR paternal bias OR paternal origin OR maternal origin)	"15q11.2"[All Fields] AND ("deletable"[All Fields] OR "deletant"[All Fields] OR "deletants"[All Fields] OR "delete"[All Fields] OR "deleted"[All Fields] OR "deleter"[All Fields] OR "deleters"[All Fields] OR "deletes"[All Fields] OR "deleting"[All Fields] OR "deletion s"[All Fields] OR "deletional"[All Fields] OR "deletions"[All Fields] OR "sequence deletion"[MeSH Terms] OR ("sequence"[All Fields]…	31	3
15	15q11.2	duplication	no	-	chr15:22784509-23074432	0.289924	yes	no	15q11.2 duplication	"15q11.2"[All Fields] AND ("duplicate"[All Fields] OR "duplicated"[All Fields] OR "duplicates"[All Fields] OR "duplicating"[All Fields] OR "duplication"[All Fields] OR "duplications"[All Fields] OR "duplicative"[All Fields])	188	Yes	15q11.2 duplication AND (parental bias OR parental origin OR transmission bias OR parent-of-origin OR parent of origin OR maternal bias OR paternal bias OR paternal origin OR maternal origin)	"15q11.2"[All Fields] AND ("duplicate"[All Fields] OR "duplicated"[All Fields] OR "duplicates"[All Fields] OR "duplicating"[All Fields] OR "duplication"[All Fields] OR "duplications"[All Fields] OR "duplicative"[All Fields]) AND ((("parent s"[All Fields] OR "parentally"[All Fields] OR "parentals"[All Fields] OR "parented"[All Fields] OR "parenting"[MeSH Terms] OR "parenting"[All Fields] OR "paren…	26	2
15	15q11.2q13	deletion	Excluded; Imprinted	Prader-willi/Angelman syndrome	chr15:24573760-28181259	3.6075	yes	yes	-	-	-	-	-	-	-	-
15	15q11.2q13	duplication	Excluded; Imprinted	-	chr15:24573760-28181259	3.6075	yes	yes	-	-	-	-	-	-	-	-
15	15q13.3	deletion	no	15q13.3 deletion syndrome	chr15:30840505-32190507	1.350003	yes	no	15q13.3 deletion	"15q13.3"[All Fields] AND ("deletable"[All Fields] OR "deletant"[All Fields] OR "deletants"[All Fields] OR "delete"[All Fields] OR "deleted"[All Fields] OR "deleter"[All Fields] OR "deleters"[All Fields] OR "deletes"[All Fields] OR "deleting"[All Fields] OR "deletion s"[All Fields] OR "deletional"[All Fields] OR "deletions"[All Fields] OR "sequence deletion"[MeSH Terms] OR ("sequence"[All Fields]…	143	Yes	15q13.3 deletion AND (parental bias OR parental origin OR transmission bias OR parent-of-origin OR parent of origin OR maternal bias OR paternal bias OR paternal origin OR maternal origin)	"parented"[All Fields] OR "parenting"[MeSH Terms] OR "parenting"[All Fields] OR "parents"[MeSH Terms] OR "parents"[All Fields] OR "parent"[All Fields] OR "parental"[All Fields]) AND ("origin"[All Fields] OR "originate"[All Fields] OR "originated"[All Fields] OR "originates"[All Fields] OR "originating"[All Fields] OR "origination"[All Fields] OR "originations"[All Fields] OR "origins"[All Fields]…	2	0
15	15q13.3	duplication	no	-	chr15:30840505-32190507	1.350003	yes	no	15q13.3 duplication	"15q13.3"[All Fields] AND ("duplicate"[All Fields] OR "duplicated"[All Fields] OR "duplicates"[All Fields] OR "duplicating"[All Fields] OR "duplication"[All Fields] OR "duplications"[All Fields] OR "duplicative"[All Fields])	79	No	-	-	-	2
15	15q24	deletion	no	-	chr15:72670606-77840603	5.169998	yes	no	15q24 deletion	"15q24 microdeletion"[Supplementary Concept] OR "15q24 microdeletion"[All Fields] OR "15q24 deletion"[All Fields]	29	No	-	-	-	9
15	15q24	duplication	no	-	chr15:72670606-77840603	5.169998	yes	no	15q24 duplication	"15q24"[All Fields] AND ("duplicate"[All Fields] OR "duplicated"[All Fields] OR "duplicates"[All Fields] OR "duplicating"[All Fields] OR "duplication"[All Fields] OR "duplications"[All Fields] OR "duplicative"[All Fields])	46	No	-	-	-	6
15	15q24 A to C	deletion	no	-	chr15:72670606-75240606	2.570001	yes	no	15q24 A to C deletion	"15q24"[All Fields] AND "C"[All Fields] AND "deletion"[All Fields]	5	No	-	-	-	0
15	15q24 A to C	duplication	no	-	chr15:72670606-75240606	2.570001	yes	no	15q24 A to C duplication	"15q24"[All Fields] AND "C"[All Fields] AND "duplication"[All Fields]	3	No	-	-	-	0
15	15q24 A to D	deletion	no	-	chr15:72670606-75720604	3.049999	yes	no	15q24 A to D deletion	"15q24"[All Fields] AND "D"[All Fields] AND "deletion"[All Fields]	5	No	-	-	-	1
15	15q24 A to D	duplication	no	-	chr15:72670606-75720604	3.049999	yes	no	15q24 A to D duplication	"15q24"[All Fields] AND "D"[All Fields] AND "duplication"[All Fields]	4	No	-	-	-	1
15	15q24 B to C	deletion	no	-	chr15:73720606-75240606	1.520001	yes	no	15q24 B to C deletion	"15q24"[All Fields] AND "B"[All Fields] AND "C"[All Fields] AND "deletion"[All Fields]	2	No	-	-	-	0
15	15q24 B to C	duplication	no	-	chr15:73720606-75240606	1.520001	yes	no	15q24 B to C duplication	29549028[UID]	1	No	-	-	-	1
15	15q24 B to D	deletion	no	-	chr15:73720606-75720604	1.999999	yes	no	15q24 B to D deletion	"15q24"[All Fields] AND "B"[All Fields] AND "D"[All Fields] AND "deletion"[All Fields]	2	No	-	-	-	0
15	15q24 B to D	duplication	no	-	chr15:73720606-75720604	1.999999	yes	no	15q24 B to D duplication	"15q24"[All Fields] AND "B"[All Fields] AND "D"[All Fields] AND "duplication"[All Fields]	1	No	-	-	-	0
15	15q24 B to E	deletion	no	-	chr15:73720606-77840603	4.119998	yes	no	15q24 B to E deletion	"15q24"[All Fields] AND "B"[All Fields] AND "E"[All Fields] AND "deletion"[All Fields]	2	No	-	-	-	0
15	15q24 B to E	duplication	no	-	chr15:73720606-77840603	4.119998	yes	no	15q24 B to E duplication	"15q24"[All Fields] AND "B"[All Fields] AND "E"[All Fields] AND "duplication"[All Fields]	1	No	-	-	-	0
15	15q24 covers B to C	deletion	Excluded; redundant with 15q4 BC search	-	chr15:73720606-75240606	1.520001	yes	no	-	-	-	-	-	-	-	-
15	15q24 covers B to C	duplication	Excluded; redundant with 15q4 BC search	-	chr15:73720606-75240606	1.520001	yes	no	-	-	-	-	-	-	-	-
15	15q25.2	deletion	no	15q25 deletion syndrome	chr15:82513967-84070244	1.556278	yes	no	15q25.2 deletion	"15q25.2"[All Fields] AND ("deletable"[All Fields] OR "deletant"[All Fields] OR "deletants"[All Fields] OR "delete"[All Fields] OR "deleted"[All Fields] OR "deleter"[All Fields] OR "deleters"[All Fields] OR "deletes"[All Fields] OR "deleting"[All Fields] OR "deletion s"[All Fields] OR "deletional"[All Fields] OR "deletions"[All Fields] OR "sequence deletion"[MeSH Terms] OR ("sequence"[All Fields]…	14	No	-	-	-	4
15	15q25.2	duplication	no	-	chr15:82513967-84070244	1.556278	yes	no	15q25.2 duplication	"15q25.2"[All Fields] AND ("duplicate"[All Fields] OR "duplicated"[All Fields] OR "duplicates"[All Fields] OR "duplicating"[All Fields] OR "duplication"[All Fields] OR "duplications"[All Fields] OR "duplicative"[All Fields])	7	No	-	-	-	1
15	15q25.2 (Cooper)	deletion	no	-	chr15:84595765-85155765	0.560001	yes	no	Cooper 15q25.2 deletion OR Cooper 15q25.2	("Cooper"[All Fields] AND "15q25.2"[All Fields] AND ("deletable"[All Fields] OR "deletant"[All Fields] OR "deletants"[All Fields] OR "delete"[All Fields] OR "deleted"[All Fields] OR "deleter"[All Fields] OR "deleters"[All Fields] OR "deletes"[All Fields] OR "deleting"[All Fields] OR "deletion s"[All Fields] OR "deletional"[All Fields] OR "deletions"[All Fields] OR "sequence deletion"[MeSH Terms] …	1	No	-	-	-	-
15	15q25.2 (Cooper)	duplication	no	-	chr15:84595765-85155765	0.560001	yes	no	Cooper 15q25.2 duplication	"Cooper"[All Fields] AND "15q25.2"[All Fields] AND ("duplicate"[All Fields] OR "duplicated"[All Fields] OR "duplicates"[All Fields] OR "duplicating"[All Fields] OR "duplication"[All Fields] OR "duplications"[All Fields] OR "duplicative"[All Fields])	1	No	-	-	-	-
15	15q26	deletion	Excluded; no flanking LCRS	-	chr15:98819248-101981189	3.161942	no	no	-	-	-	-	-	-	-	-
15	15q26	duplication	Excluded; no flanking LCRS	15q26 overgrowth syndrome	chr15:98819248-101981189	3.161942	no	no	-	-	-	-	-	-	-	-
16	16p11.2	deletion	no	16p11.2 deletionsyndrome	chr16:29641178-30191178	0.550001	yes	no	16p11.2 deletion	"16p11.2"[All Fields] AND ("deletable"[All Fields] OR "deletant"[All Fields] OR "deletants"[All Fields] OR "delete"[All Fields] OR "deleted"[All Fields] OR "deleter"[All Fields] OR "deleters"[All Fields] OR "deletes"[All Fields] OR "deleting"[All Fields] OR "deletion s"[All Fields] OR "deletional"[All Fields] OR "deletions"[All Fields] OR "sequence deletion"[MeSH Terms] OR ("sequence"[All Fields]…	315	Yes	16p11.2 deletion AND (parental bias OR parental origin OR transmission bias OR parent-of-origin OR parent of origin OR maternal bias OR paternal bias OR paternal origin OR maternal origin)	"16p11.2"[All Fields] AND ("deletable"[All Fields] OR "deletant"[All Fields] OR "deletants"[All Fields] OR "delete"[All Fields] OR "deleted"[All Fields] OR "deleter"[All Fields] OR "deleters"[All Fields] OR "deletes"[All Fields] OR "deleting"[All Fields] OR "deletion s"[All Fields] OR "deletional"[All Fields] OR "deletions"[All Fields] OR "sequence deletion"[MeSH Terms] OR ("sequence"[All Fields]…	4	2
16	16p11.2	duplication	no	16p11.2 duplication syndrome	chr16:29641178-30191178	0.550001	yes	no	16p11.2 duplication	"16p11.2"[All Fields] AND ("duplicate"[All Fields] OR "duplicated"[All Fields] OR "duplicates"[All Fields] OR "duplicating"[All Fields] OR "duplication"[All Fields] OR "duplications"[All Fields] OR "duplicative"[All Fields])	201	Yes	16p11.2 duplication AND (parental bias OR parental origin OR transmission bias OR parent-of-origin OR parent of origin OR maternal bias OR paternal bias OR paternal origin OR maternal origin)	"16p11.2"[All Fields] AND ("duplicate"[All Fields] OR "duplicated"[All Fields] OR "duplicates"[All Fields] OR "duplicating"[All Fields] OR "duplication"[All Fields] OR "duplications"[All Fields] OR "duplicative"[All Fields]) AND ((("parent s"[All Fields] OR "parentally"[All Fields] OR "parentals"[All Fields] OR "parented"[All Fields] OR "parenting"[MeSH Terms] OR "parenting"[All Fields] OR "paren…	3	1
16	16p11.2 distal	deletion	no	16p11.2 distal deletion syndrome	chr16:28761178-29101178	0.340001	yes	no	16p11.2 distal deletion	"16p11.2"[All Fields] AND ("distal"[All Fields] OR "distalization"[All Fields] OR "distalize"[All Fields] OR "distalized"[All Fields] OR "distalizer"[All Fields] OR "distalizers"[All Fields] OR "distalizes"[All Fields] OR "distalizing"[All Fields] OR "distally"[All Fields] OR "distals"[All Fields]) AND ("deletable"[All Fields] OR "deletant"[All Fields] OR "deletants"[All Fields] OR "delete"[All F…	33	No	-	-	-	2
16	16p11.2 distal	duplication	no	-	chr16:28761178-29101178	0.340001	yes	no	16p11.2 distal duplication	"16p11.2"[All Fields] AND ("distal"[All Fields] OR "distalization"[All Fields] OR "distalize"[All Fields] OR "distalized"[All Fields] OR "distalizer"[All Fields] OR "distalizers"[All Fields] OR "distalizes"[All Fields] OR "distalizing"[All Fields] OR "distally"[All Fields] OR "distals"[All Fields]) AND ("duplicate"[All Fields] OR "duplicated"[All Fields] OR "duplicates"[All Fields] OR "duplicatin…	21	No	-	-	-	1
16	16p11.2p12.2	deletion	no	-	chr16:21601178-29031178	7.430001	yes	no	16p11.2p12.2 deletion OR 16p11.2-p12.2 microdeletion syndrome	("16p11.2p12.2"[All Fields] AND ("deletable"[All Fields] OR "deletant"[All Fields] OR "deletants"[All Fields] OR "delete"[All Fields] OR "deleted"[All Fields] OR "deleter"[All Fields] OR "deleters"[All Fields] OR "deletes"[All Fields] OR "deleting"[All Fields] OR "deletion s"[All Fields] OR "deletional"[All Fields] OR "deletions"[All Fields] OR "sequence deletion"[MeSH Terms] OR ("sequence"[All F…	4	No	-	-	-	1
16	16p11.2p12.2	duplication	no	-	chr16:21601178-29031178	7.430001	yes	no	16p11.2p12.2 duplication	"16p11.2p12.2"[All Fields] AND ("duplicate"[All Fields] OR "duplicated"[All Fields] OR "duplicates"[All Fields] OR "duplicating"[All Fields] OR "duplication"[All Fields] OR "duplications"[All Fields] OR "duplicative"[All Fields])	1	No	-	-	-	1
16	16p11.2p12.1	deletion	no	Shaffer locus deletion	chr16:21341178-29431178	8.090001	yes	no	Shaffer locus deletion OR 16p11.2p12.1 deletion	(("shaffer"[All Fields] OR "shaffer s"[All Fields]) AND ("locus"[Journal] OR "locus juiz fora braz"[Journal] OR "locus"[All Fields]) AND ("deletable"[All Fields] OR "deletant"[All Fields] OR "deletants"[All Fields] OR "delete"[All Fields] OR "deleted"[All Fields] OR "deleter"[All Fields] OR "deleters"[All Fields] OR "deletes"[All Fields] OR "deleting"[All Fields] OR "deletion s"[All Fields] OR "d…	24	No	-	-	-	0
16	16p11.2p12.1	duplication	no	-	chr16:21341178-29431178	8.090001	yes	no	16p11.2p12.1 duplication	"16p11.2p12.1"[All Fields] AND ("duplicate"[All Fields] OR "duplicated"[All Fields] OR "duplicates"[All Fields] OR "duplicating"[All Fields] OR "duplication"[All Fields] OR "duplications"[All Fields] OR "duplicative"[All Fields])	2	No	-	-	-	0
16	16p12.1	deletion	no	16p12.1 deletion syndrome	chr16:21931178-22451178	0.520001	yes	no	16p12.1 deletion	"16p12.1"[All Fields] AND ("deletable"[All Fields] OR "deletant"[All Fields] OR "deletants"[All Fields] OR "delete"[All Fields] OR "deleted"[All Fields] OR "deleter"[All Fields] OR "deleters"[All Fields] OR "deletes"[All Fields] OR "deleting"[All Fields] OR "deletion s"[All Fields] OR "deletional"[All Fields] OR "deletions"[All Fields] OR "sequence deletion"[MeSH Terms] OR ("sequence"[All Fields]…	17	No	-	-	-	0
16	16p12.1	duplication	no	-	chr16:21931178-22451178	0.520001	yes	no	16p12.1 duplication	"16p12.1"[All Fields] AND ("duplicate"[All Fields] OR "duplicated"[All Fields] OR "duplicates"[All Fields] OR "duplicating"[All Fields] OR "duplication"[All Fields] OR "duplications"[All Fields] OR "duplicative"[All Fields])	12	No	-	-	-	0
16	16p13.11	deletion	no	-	chr16:15408642-16198642	0.790001	yes	no	16p13.11 deletion	"16p13.11"[All Fields] AND ("deletable"[All Fields] OR "deletant"[All Fields] OR "deletants"[All Fields] OR "delete"[All Fields] OR "deleted"[All Fields] OR "deleter"[All Fields] OR "deleters"[All Fields] OR "deletes"[All Fields] OR "deleting"[All Fields] OR "deletion s"[All Fields] OR "deletional"[All Fields] OR "deletions"[All Fields] OR "sequence deletion"[MeSH Terms] OR ("sequence"[All Fields…	62	No	-	-	-	1
16	16p13.11	duplication	no	-	chr16:15408642-16198642	0.790001	yes	no	16p13.11 duplication	"16p13.11"[All Fields] AND ("duplicate"[All Fields] OR "duplicated"[All Fields] OR "duplicates"[All Fields] OR "duplicating"[All Fields] OR "duplication"[All Fields] OR "duplications"[All Fields] OR "duplicative"[All Fields])	51	No	-	-	-	1
16	16p13.3	deletion	Excluded; no flanking LCRS	Rubinstein-Taybi syndrome	chr16:3729998-3809998	0.080001	no	no	-	-	-	-	-	-	-	-
16	16p13.3	duplication	Excluded; no flanking LCRS	-	chr16:3729998-3809998	0.080001	no	no	-	-	-	-	-	-	-	-
17	17p11.2	deletion	no	Smith-Magenis syndrome	chr17:16805961-20576095	3.770135	yes	no	Smith-Magenis syndrome OR 17p11.2 deletion	"smith magenis syndrome"[MeSH Terms] OR ("smith magenis"[All Fields] AND "syndrome"[All Fields]) OR "smith magenis syndrome"[All Fields] OR ("smith"[All Fields] AND "magenis"[All Fields] AND "syndrome"[All Fields]) OR "smith magenis syndrome"[All Fields] OR ("17p11.2"[All Fields] AND ("deletable"[All Fields] OR "deletant"[All Fields] OR "deletants"[All Fields] OR "delete"[All Fields] OR "deleted"…	758	Yes	(Smith-Magenis syndrome OR 17p11.2 deletion) AND (parental bias OR parental origin OR transmission bias OR parent-of-origin OR parent of origin OR maternal bias OR paternal bias OR paternal origin OR maternal origin)	("smith magenis syndrome"[MeSH Terms] OR ("smith magenis"[All Fields] AND "syndrome"[All Fields]) OR "smith magenis syndrome"[All Fields] OR ("smith"[All Fields] AND "magenis"[All Fields] AND "syndrome"[All Fields]) OR "smith magenis syndrome"[All Fields] OR ("17p11.2"[All Fields] AND ("deletable"[All Fields] OR "deletant"[All Fields] OR "deletants"[All Fields] OR "delete"[All Fields] OR "deleted…	19	6
17	17p11.2	duplication	no	Potocki-Lupski syndrome	chr17:16805961-20576095	3.770135	yes	no	Potocki-Lupski syndrome OR 17p11.2 duplication	"potocki lupski syndrome"[Supplementary Concept] OR "potocki lupski syndrome"[All Fields] OR "potocki lupski syndrome"[All Fields] OR ("17p11.2"[All Fields] AND ("duplicate"[All Fields] OR "duplicated"[All Fields] OR "duplicates"[All Fields] OR "duplicating"[All Fields] OR "duplication"[All Fields] OR "duplications"[All Fields] OR "duplicative"[All Fields]))	367	Yes	(Potocki-Lupski syndrome OR 17p11.2 duplication) AND (parental bias OR parental origin OR transmission bias OR parent-of-origin OR parent of origin OR maternal bias OR paternal bias OR paternal origin OR maternal origin)	("potocki lupski syndrome"[Supplementary Concept] OR "potocki lupski syndrome"[All Fields] OR "potocki lupski syndrome"[All Fields] OR ("17p11.2"[All Fields] AND ("duplicate"[All Fields] OR "duplicated"[All Fields] OR "duplicates"[All Fields] OR "duplicating"[All Fields] OR "duplication"[All Fields] OR "duplications"[All Fields] OR "duplicative"[All Fields]))) AND ((("parent s"[All Fields] OR "pa…	20	3
17	17p11.2p12	deletion	no*	HNPP	chr17:14165958-15595961	1.430004	yes	no	HNPP OR 17p11.2p12 deletion	"HNPP"[All Fields] OR ("17p11.2p12"[All Fields] AND ("deletable"[All Fields] OR "deletant"[All Fields] OR "deletants"[All Fields] OR "delete"[All Fields] OR "deleted"[All Fields] OR "deleter"[All Fields] OR "deleters"[All Fields] OR "deletes"[All Fields] OR "deleting"[All Fields] OR "deletion s"[All Fields] OR "deletional"[All Fields] OR "deletions"[All Fields] OR "sequence deletion"[MeSH Terms] …	454	Yes	(HNPP OR 17p11.2p12 deletion) AND (parental bias OR parental origin OR transmission bias OR parent-of-origin OR parent of origin OR maternal bias OR paternal bias OR paternal origin OR maternal origin)	("HNPP"[All Fields] OR ("17p11.2p12"[All Fields] AND ("deletable"[All Fields] OR "deletant"[All Fields] OR "deletants"[All Fields] OR "delete"[All Fields] OR "deleted"[All Fields] OR "deleter"[All Fields] OR "deleters"[All Fields] OR "deletes"[All Fields] OR "deleting"[All Fields] OR "deletion s"[All Fields] OR "deletional"[All Fields] OR "deletions"[All Fields] OR "sequence deletion"[MeSH Terms]…	7	-	Exlcuded prior to completion of search; See supplemtary methods
17	17p11.2p12	duplication	no*	CMT1A	chr17:14165958-15595961	1.430004	yes	no	CMT1A OR 17p11.2p12 duplication	"charcot marie tooth disease"[MeSH Terms] OR ("charcot marie tooth"[All Fields] AND "disease"[All Fields]) OR "charcot marie tooth disease"[All Fields] OR "cmt1a"[All Fields] OR ("17p11.2p12"[All Fields] AND ("duplicate"[All Fields] OR "duplicated"[All Fields] OR "duplicates"[All Fields] OR "duplicating"[All Fields] OR "duplication"[All Fields] OR "duplications"[All Fields] OR "duplicative"[All F…	5170	Yes	(CMT1A OR 17p11.2p12 duplication) AND (parental bias OR parental origin OR transmission bias OR parent-of-origin OR parent of origin OR maternal bias OR paternal bias OR paternal origin OR maternal origin)	("charcot marie tooth disease"[MeSH Terms] OR ("charcot marie tooth"[All Fields] AND "disease"[All Fields]) OR "charcot marie tooth disease"[All Fields] OR "cmt1a"[All Fields] OR ("17p11.2p12"[All Fields] AND ("duplicate"[All Fields] OR "duplicated"[All Fields] OR "duplicates"[All Fields] OR "duplicating"[All Fields] OR "duplication"[All Fields] OR "duplications"[All Fields] OR "duplicative"[All …	29	-	Exlcuded prior to completion of search; See supplemtary methods
17	17p13.3	deletion	Excluded; no flanking LCRS	Miller Dierker Lissencephaly syndrome	chr17:200209-3019956	2.819748	no	no	-	-	-	-	-	-	-	-
17	17p13.3	duplication	Excluded; no flanking LCRS	-	chr17:200209-3019956	2.819748	no	no	-	-	-	-	-	-	-	-
17	17p13.3 (both YWHAE & PAFAH1B1)	deletion	Excluded; no flanking LCRS	Miller Dierker Lissencephaly syndrome	chr17:200209-2689956	2.489748	no	no	-	-	-	-	-	-	-	-
17	17p13.3 (both YWHAE & PAFAH1B1)	duplication	Excluded; no flanking LCRS	-	chr17:200209-2689956	2.489748	no	no	-	-	-	-	-	-	-	-
17	17p13.3 (incl. PAFAH1B1)	deletion	Excluded; no flanking LCRS	Miller Dierker Lissencephaly syndrome	chr17:2459956-3019956	0.560001	no	no	-	-	-	-	-	-	-	-
17	17p13.3 (incl. PAFAH1B1)	duplication	Excluded; no flanking LCRS	-	chr17:2459956-3019956	0.560001	no	no	-	-	-	-	-	-	-	-
17	17p13.3 (incl. YWHAE)	deletion	Excluded; no flanking LCRS	Miller Dierker Lissencephaly syndrome	chr17:650010-1449956	0.799947	no	no	-	-	-	-	-	-	-	-
17	17p13.3 (incl. YWHAE)	duplication	Excluded; no flanking LCRS	-	chr17:650010-1449956	0.799947	no	no	-	-	-	-	-	-	-	-
17	17q11.2	deletion	no	NF1 microdeletion syndrome	chr17:30838856-31888868	1.050013	yes	no	NF1 microdeletion syndrome OR 17q11.2 deletion	"nf1 microdeletion syndrome"[Supplementary Concept] OR "nf1 microdeletion syndrome"[All Fields] OR "nf1 microdeletion syndrome"[All Fields] OR ("17q11.2"[All Fields] AND ("deletable"[All Fields] OR "deletant"[All Fields] OR "deletants"[All Fields] OR "delete"[All Fields] OR "deleted"[All Fields] OR "deleter"[All Fields] OR "deleters"[All Fields] OR "deletes"[All Fields] OR "deleting"[All Fields] …	111	Yes	(NF1 microdeletion syndrome OR 17q11.2 deletion) AND (parental bias OR parental origin OR transmission bias OR parent-of-origin OR parent of origin OR maternal bias OR paternal bias OR paternal origin OR maternal origin)	("nf1 microdeletion syndrome"[Supplementary Concept] OR "nf1 microdeletion syndrome"[All Fields] OR "nf1 microdeletion syndrome"[All Fields] OR ("17q11.2"[All Fields] AND ("deletable"[All Fields] OR "deletant"[All Fields] OR "deletants"[All Fields] OR "delete"[All Fields] OR "deleted"[All Fields] OR "deleter"[All Fields] OR "deleters"[All Fields] OR "deletes"[All Fields] OR "deleting"[All Fields]…	6	3*
17	17q11.2	duplication	no	-	chr17:30838856-31888868	1.050013	yes	no	17q11.2 duplication	"17q11.2"[All Fields] AND ("duplicate"[All Fields] OR "duplicated"[All Fields] OR "duplicates"[All Fields] OR "duplicating"[All Fields] OR "duplication"[All Fields] OR "duplications"[All Fields] OR "duplicative"[All Fields])	40	No	-	-	40	1
17	17q12	deletion	no	17q12 deletion syndrome	chr17:36460073-37846263	1.386191	yes	no	17q12 deletion OR ACACA	("17q12"[All Fields] AND ("deletable"[All Fields] OR "deletant"[All Fields] OR "deletants"[All Fields] OR "delete"[All Fields] OR "deleted"[All Fields] OR "deleter"[All Fields] OR "deleters"[All Fields] OR "deletes"[All Fields] OR "deleting"[All Fields] OR "deletion s"[All Fields] OR "deletional"[All Fields] OR "deletions"[All Fields] OR "sequence deletion"[MeSH Terms] OR ("sequence"[All Fields] …	580	Yes	(17q12 deletion OR ACACA) AND (parental bias OR parental origin OR transmission bias OR parent-of-origin OR parent of origin OR maternal bias OR paternal bias OR paternal origin OR maternal origin)	(("17q12"[All Fields] AND ("deletable"[All Fields] OR "deletant"[All Fields] OR "deletants"[All Fields] OR "delete"[All Fields] OR "deleted"[All Fields] OR "deleter"[All Fields] OR "deleters"[All Fields] OR "deletes"[All Fields] OR "deleting"[All Fields] OR "deletion s"[All Fields] OR "deletional"[All Fields] OR "deletions"[All Fields] OR "sequence deletion"[MeSH Terms] OR ("sequence"[All Fields]…	2	1
17	17q12	duplication	no	17q12. duplication syndrome	chr17:36460073-37846263	1.386191	yes	no	17q12 duplication OR ACACA	("17q12"[All Fields] AND ("duplicate"[All Fields] OR "duplicated"[All Fields] OR "duplicates"[All Fields] OR "duplicating"[All Fields] OR "duplication"[All Fields] OR "duplications"[All Fields] OR "duplicative"[All Fields])) OR "ACACA"[All Fields]	470	Yes	(17q12 duplication OR ACACA) AND (parental bias OR parental origin OR transmission bias OR parent-of-origin OR parent of origin OR maternal bias OR paternal bias OR paternal origin OR maternal origin)	(("17q12"[All Fields] AND ("duplicate"[All Fields] OR "duplicated"[All Fields] OR "duplicates"[All Fields] OR "duplicating"[All Fields] OR "duplication"[All Fields] OR "duplications"[All Fields] OR "duplicative"[All Fields])) OR "ACACA"[All Fields]) AND ((("parent s"[All Fields] OR "parentally"[All Fields] OR "parentals"[All Fields] OR "parented"[All Fields] OR "parenting"[MeSH Terms] OR "parenti…	0	-
17	17q21.31	deletion	no	Koolen de Vries syndrome	chr17:45626851-46106851	0.480001	yes	no	17q21.31 deletion	"17q21.31"[All Fields] AND ("deletable"[All Fields] OR "deletant"[All Fields] OR "deletants"[All Fields] OR "delete"[All Fields] OR "deleted"[All Fields] OR "deleter"[All Fields] OR "deleters"[All Fields] OR "deletes"[All Fields] OR "deleting"[All Fields] OR "deletion s"[All Fields] OR "deletional"[All Fields] OR "deletions"[All Fields] OR "sequence deletion"[MeSH Terms] OR ("sequence"[All Fields…	71	No	-	-	-	9
17	17q21.31	duplication	no	-	chr17:45626851-46106851	0.480001	yes	no	17q21.31 duplication	"17q21.31"[All Fields] AND ("duplicate"[All Fields] OR "duplicated"[All Fields] OR "duplicates"[All Fields] OR "duplicating"[All Fields] OR "duplication"[All Fields] OR "duplications"[All Fields] OR "duplicative"[All Fields])	30	No	-	-	-	5
17	17q23	deletion	no	-	chr17:59577857-59997857	0.420001	yes	no	17q23 deletion	"17q23"[All Fields] AND ("deletable"[All Fields] OR "deletant"[All Fields] OR "deletants"[All Fields] OR "delete"[All Fields] OR "deleted"[All Fields] OR "deleter"[All Fields] OR "deleters"[All Fields] OR "deletes"[All Fields] OR "deleting"[All Fields] OR "deletion s"[All Fields] OR "deletional"[All Fields] OR "deletions"[All Fields] OR "sequence deletion"[MeSH Terms] OR ("sequence"[All Fields] A…	85	No	-	-	-	3
17	17q23	duplication	no	-	chr17:59577857-59997857	0.420001	yes	no	17q23 duplication	"17q23"[All Fields] AND ("duplicate"[All Fields] OR "duplicated"[All Fields] OR "duplicates"[All Fields] OR "duplicating"[All Fields] OR "duplication"[All Fields] OR "duplications"[All Fields] OR "duplicative"[All Fields])	23	No	-	-	-	1
17	17q23.1q23.2	deletion	no	-	chr17:59987857-62227857	2.240001	yes	no	17q23.1q23.2 deletion	"17q23.1q23.2"[All Fields] AND ("deletable"[All Fields] OR "deletant"[All Fields] OR "deletants"[All Fields] OR "delete"[All Fields] OR "deleted"[All Fields] OR "deleter"[All Fields] OR "deleters"[All Fields] OR "deletes"[All Fields] OR "deleting"[All Fields] OR "deletion s"[All Fields] OR "deletional"[All Fields] OR "deletions"[All Fields] OR "sequence deletion"[MeSH Terms] OR ("sequence"[All Fi…	5	No	-	-	-	2
17	17q23.1q23.2	duplication	no	-	chr17:59987857-62227857	2.240001	yes	no	17q23.1q23.2 duplication	"17q23.1q23.2"[All Fields] AND ("duplicate"[All Fields] OR "duplicated"[All Fields] OR "duplicates"[All Fields] OR "duplicating"[All Fields] OR "duplication"[All Fields] OR "duplications"[All Fields] OR "duplicative"[All Fields])	5	No	-	-	-	0
22	22q11.2	deletion	no	DiGeorge syndrome/VCFS	chr22:19032487-20302477	1.269991	yes	no	DiGeorge syndrome OR Velocardiofacial Syndrome OR 22q11.2 deletion	"digeorge syndrome"[MeSH Terms] OR ("digeorge"[All Fields] AND "syndrome"[All Fields]) OR "digeorge syndrome"[All Fields] OR ("digeorge syndrome"[MeSH Terms] OR ("digeorge"[All Fields] AND "syndrome"[All Fields]) OR "digeorge syndrome"[All Fields] OR ("velocardiofacial"[All Fields] AND "syndrome"[All Fields]) OR "velocardiofacial syndrome"[All Fields]) OR ("22q11.2"[All Fields] AND ("deletable"[A…	4199	Yes	(DiGeorge syndrome OR Velocardiofacial Syndrome OR 22q11.2 deletion) AND (parental bias OR parental origin OR transmission bias OR parent-of-origin OR parent of origin OR maternal bias OR paternal bias OR paternal origin OR maternal origin)	("digeorge syndrome"[MeSH Terms] OR ("digeorge"[All Fields] AND "syndrome"[All Fields]) OR "digeorge syndrome"[All Fields] OR ("digeorge syndrome"[MeSH Terms] OR ("digeorge"[All Fields] AND "syndrome"[All Fields]) OR "digeorge syndrome"[All Fields] OR ("velocardiofacial"[All Fields] AND "syndrome"[All Fields]) OR "velocardiofacial syndrome"[All Fields]) OR ("22q11.2"[All Fields] AND ("deletable"[…	59	23
22	22q11.2	duplication	no	-	chr22:19032487-20302477	1.269991	yes	no	22q11.2 duplication	"chromosome 22q11 2 microduplication syndrome"[Supplementary Concept] OR "chromosome 22q11 2 microduplication syndrome"[All Fields] OR "22q11 2 duplication"[All Fields]	84	No	-	-	-	2
22	22q11.2 distal	deletion	no	-	chr22:21555711-23307813	1.752103	yes	no	22q11.2 distal deletion	"22q11.2"[All Fields] AND ("distal"[All Fields] OR "distalization"[All Fields] OR "distalize"[All Fields] OR "distalized"[All Fields] OR "distalizer"[All Fields] OR "distalizers"[All Fields] OR "distalizes"[All Fields] OR "distalizing"[All Fields] OR "distally"[All Fields] OR "distals"[All Fields]) AND ("deletable"[All Fields] OR "deletant"[All Fields] OR "deletants"[All Fields] OR "delete"[All F…	113	Yes	22q11.2 distal deletion AND (parental bias OR parental origin OR transmission bias OR parent-of-origin OR parent of origin OR maternal bias OR paternal bias OR paternal origin OR maternal origin)	"22q11.2"[All Fields] AND ("distal"[All Fields] OR "distalization"[All Fields] OR "distalize"[All Fields] OR "distalized"[All Fields] OR "distalizer"[All Fields] OR "distalizers"[All Fields] OR "distalizes"[All Fields] OR "distalizing"[All Fields] OR "distally"[All Fields] OR "distals"[All Fields]) AND ("deletable"[All Fields] OR "deletant"[All Fields] OR "deletants"[All Fields] OR "delete"[All F…	4	3
22	22q11.2 distal	duplication	no	-	chr22:21555711-23307813	1.752103	yes	no	22q11.2 distal duplication	"22q11.2"[All Fields] AND ("distal"[All Fields] OR "distalization"[All Fields] OR "distalize"[All Fields] OR "distalized"[All Fields] OR "distalizer"[All Fields] OR "distalizers"[All Fields] OR "distalizes"[All Fields] OR "distalizing"[All Fields] OR "distally"[All Fields] OR "distals"[All Fields]) AND ("duplicate"[All Fields] OR "duplicated"[All Fields] OR "duplicates"[All Fields] OR "duplicatin…	55	No	-	-	-	6
22	22q13.3	deletion	Excluded; no flanking LCRS	Phelan-McDermid syndrome deletion	chr22:50674706-50734706	0.060001	no	no	-	-	-	-	-	-	-	-
22	22q13.3	duplication	Excluded; no flanking LCRS	Phelan-McDermid syndrome deletion	chr22:50674706-50734706	0.060001	no	no	-	-	-	-	-	-	-	-
‡ - As reported by Coe et al 2014
