# Supplementary material for: Sex-specific recombination patterns predict parent of origin for recurrent genomic disorders
Source: BMC Med Genomics. 2021 Jun 9;14:154. doi: 10.1186/s12920-021-00999-8 (PMC8190997; doi:10.1186/s12920-021-00999-8)
Supplement: Supplementary file 3 — Additional file 3: Table S2. List of 1268 search results curated from literature search. [file 12920_2021_999_MOESM3_ESM.csv]

PMID	Title	Authors	Citation	First.Author	Journal.Book	Publication.Year	Create.Date	PMCID	NIHMS.ID	DOI
22993021	A new case with 10q23 interstitial deletion encompassing both PTEN and BMPR1A narrows the genetic region deleted in juvenile polyposis syndrome	Hiljadnikova Bajro M, Sukarova-Angelovska E, Ad√©la√Øde J, Chaffanet M, Dimovski AJ.	J Appl Genet. 2013 Feb;54(1):43-7. doi: 10.1007/s13353-012-0115-z. Epub 2012 Sep 21.	Hiljadnikova Bajro M	J Appl Genet	2013	9/21/12			10.1007/s13353-012-0115-z
31260137	Structural variation at the CYP2C locus: Characterization of deletion and duplication alleles	Botton MR, Lu X, Zhao G, Repnikova E, Seki Y, Gaedigk A, Schadt EE, Edelmann L, Scott SA.	Hum Mutat. 2019 Nov;40(11):e37-e51. doi: 10.1002/humu.23855.	Botton MR	Hum Mutat	2019	7/2/19	PMC6810756	NIHMS1039268	10.1002/humu.23855
30301738	10q23.31 microduplication encompassing PTEN decreases mTOR signalling activity and is associated with autosomal dominant primary microcephaly	Oliveira D, Leal GF, Serti√© AL, Caires LC Jr, Goulart E, Musso CM, Oliveira JRM, Krepischi ACV, Vianna-Morgante AM, Zatz M.	J Med Genet. 2019 Aug;56(8):543-547. doi: 10.1136/jmedgenet-2018-105471. Epub 2018 Oct 9.	Oliveira D	J Med Genet	2019	10/11/18			10.1136/jmedgenet-2018-105471
27476724	Rare Germline Copy Number Variations and Disease Susceptibility in Familial Melanoma	Shi J, Zhou W, Zhu B, Hyland PL, Bennett H, Xiao Y, Zhang X, Burke LS, Song L, Hsu CH, Yan C, Chen Q, Meerzaman D, Dagnall CL, Burdette L, Hicks B, Freedman ND, Chanock SJ, Yeager M, Tucker MA, Goldstein AM, Yang XR.	J Invest Dermatol. 2016 Dec;136(12):2436-2443. doi: 10.1016/j.jid.2016.07.023. Epub 2016 Jul 29.	Shi J	J Invest Dermatol	2016	8/2/16	PMC5123914	NIHMS820583	10.1016/j.jid.2016.07.023
27197934	Prenatal diagnosis of sub-microscopic partial trisomy 10q using chromosomal microarray analysis in a phenotypically abnormal fetus with normal karyotype	Browne PC, Adam S, Badr M, Brooks CR, Edwards J, Walker P, Mohamed S, Gregg AR.	J Neonatal Perinatal Med. 2016 May 17;9(2):217-22. doi: 10.3233/NPM-16915109.	Browne PC	J Neonatal Perinatal Med	2016	5/21/16			10.3233/NPM-16915109
26088875	Distal 10q trisomy with copy number gain in chromosome region 10q23.1-10q25.1: the Wnt signaling pathway is the most pertinent to the gene content in the region of copy number gain: a case report	Wong SL, Chou HH, Chao CN, Leung JH, Chen YH, Hsu CD.	BMC Res Notes. 2015 Jun 19;8:250. doi: 10.1186/s13104-015-1213-x.	Wong SL	BMC Res Notes	2015	6/20/15	PMC4473823		10.1186/s13104-015-1213-x
22045666	PTEN genomic deletions that characterize aggressive prostate cancer originate close to segmental duplications	Yoshimoto M, Ludkovski O, DeGrace D, Williams JL, Evans A, Sircar K, Bismar TA, Nuin P, Squire JA.	Genes Chromosomes Cancer. 2012 Feb;51(2):149-60. doi: 10.1002/gcc.20939. Epub 2011 Nov 1.	Yoshimoto M	Genes Chromosomes Cancer	2012	11/3/11			10.1002/gcc.20939
21602918	Recurrent chromosomal copy number alterations in sporadic chordomas	Le LP, Nielsen GP, Rosenberg AE, Thomas D, Batten JM, Deshpande V, Schwab J, Duan Z, Xavier RJ, Hornicek FJ, Iafrate AJ.	PLoS One. 2011;6(5):e18846. doi: 10.1371/journal.pone.0018846. Epub 2011 May 13.	Le LP	PLoS One	2011	5/24/11	PMC3094331		10.1371/journal.pone.0018846
20805371	Mutations in PCDH21 cause autosomal recessive cone-rod dystrophy	Ostergaard E, Batbayli M, Duno M, Vilhelmsen K, Rosenberg T.	J Med Genet. 2010 Oct;47(10):665-9. doi: 10.1136/jmg.2009.069120. Epub 2010 Aug 30.	Ostergaard E	J Med Genet	2010	9/1/10	PMC2976051		10.1136/jmg.2009.069120
18558289	Comparative genomic hybridization identifies 17q11.2 approximately q12 duplication as an early event in cutaneous T-cell lymphomas	Barba G, Matteucci C, Girolomoni G, Brandimarte L, Varasano E, Martelli MF, Mecucci C.	Cancer Genet Cytogenet. 2008 Jul;184(1):48-51. doi: 10.1016/j.cancergencyto.2008.03.007.	Barba G	Cancer Genet Cytogenet	2008	6/19/08			10.1016/j.cancergencyto.2008.03.007
18618995	Partial trisomy of the distal part of 10q: a report of two Egyptian cases	Aglan MS, Kamel AK, Helmy NA.	Genet Couns. 2008;19(2):199-209.	Aglan MS	Genet Couns	2008	7/16/08
16636655	The PITX3 gene in posterior polar congenital cataract in Australia	Burdon KP, McKay JD, Wirth MG, Russell-Eggit IM, Bhatti S, Ruddle JB, Dimasi D, Mackey DA, Craig JE.	Mol Vis. 2006 Apr 18;12:367-71.	Burdon KP	Mol Vis	2006	4/26/06
16406728	The novel centrosomal associated protein CEP55 is present in the spindle midzone and the midbody	Martinez-Garay I, Rustom A, Gerdes HH, Kutsche K.	Genomics. 2006 Feb;87(2):243-53. doi: 10.1016/j.ygeno.2005.11.006. Epub 2006 Jan 10.	Martinez-Garay I	Genomics	2006	1/13/06			10.1016/j.ygeno.2005.11.006
11779832	Human paralogs of KIAA0187 were created through independent pericentromeric-directed and chromosome-specific duplication mechanisms	Crosier M, Viggiano L, Guy J, Misceo D, Stones R, Wei W, Hearn T, Ventura M, Archidiacono N, Rocchi M, Jackson MS.	Genome Res. 2002 Jan;12(1):67-80. doi: 10.1101/gr.213702.	Crosier M	Genome Res	2002	1/10/02	PMC155266		10.1101/gr.213702
10411151	Dermatologic manifestations of Hermansky-Pudlak syndrome in patients with and without a 16-base pair duplication in the HPS1 gene	Toro J, Turner M, Gahl WA.	Arch Dermatol. 1999 Jul;135(7):774-80. doi: 10.1001/archderm.135.7.774.	Toro J	Arch Dermatol	1999	7/20/99			10.1001/archderm.135.7.774
9828129	IFI60/ISG60/IFIT4, a new member of the human IFI54/IFIT2 family of interferon-stimulated genes	de Veer MJ, Sim H, Whisstock JC, Devenish RJ, Ralph SJ.	Genomics. 1998 Dec 1;54(2):267-77. doi: 10.1006/geno.1998.5555.	de Veer MJ	Genomics	1998	11/26/98			10.1006/geno.1998.5555
9787100	Hermansky-Pudlak syndrome: models for intracellular vesicle formation	Shotelersuk V, Gahl WA.	Mol Genet Metab. 1998 Oct;65(2):85-96. doi: 10.1006/mgme.1998.2729.	Shotelersuk V	Mol Genet Metab	1998	10/27/98			10.1006/mgme.1998.2729
9497254	Mutation analysis of patients with Hermansky-Pudlak syndrome: a frameshift hot spot in the HPS gene and apparent locus heterogeneity	Oh J, Ho L, Ala-Mello S, Amato D, Armstrong L, Bellucci S, Carakushansky G, Ellis JP, Fong CT, Green JS, Heon E, Legius E, Levin AV, Nieuwenhuis HK, Pinckers A, Tamura N, Whiteford ML, Yamasaki H, Spritz RA.	Am J Hum Genet. 1998 Mar;62(3):593-8. doi: 10.1086/301757.	Oh J	Am J Hum Genet	1998	4/29/98	PMC1376951		10.1086/301757
8839892	Partial trisomy 10q: further delineation of the clinical manifestations involving the segment 10q23-->10q24	Halpern GJ, Shohat M, Merlob P.	Ann Genet. 1996;39(3):181-3.	Halpern GJ	Ann Genet	1996	1/1/96
1377005	Cytogenetic analysis of 57 primary prostatic adenocarcinomas	Lundgren R, Mandahl N, Heim S, Limon J, Henrikson H, Mitelman F.	Genes Chromosomes Cancer. 1992 Jan;4(1):16-24. doi: 10.1002/gcc.2870040103.	Lundgren R	Genes Chromosomes Cancer	1992	1/1/92			10.1002/gcc.2870040103
3970071	Deletions of the long arm of chromosome 10	Shapiro SD, Hansen KL, Pasztor LM, DiLiberti JH, Jorgenson RJ, Young RS, Moore CM.	Am J Med Genet. 1985 Jan;20(1):181-96. doi: 10.1002/ajmg.1320200122.	Shapiro SD	Am J Med Genet	1985	1/1/85			10.1002/ajmg.1320200122
21373257	Olfactory Receptor-Related Duplicons Mediate a Microdeletion at 11q13.2q13.4 Associated with a Syndromic Phenotype	Wischmeijer A, Magini P, Giorda R, Gnoli M, Ciccone R, Cecconi L, Franzoni E, Mazzanti L, Romeo G, Zuffardi O, Seri M.	Mol Syndromol. 2011 Jan;1(4):176-184. doi: 10.1159/000322054. Epub 2010 Nov 25.	Wischmeijer A	Mol Syndromol	2011	3/5/11	PMC3042121		10.1159/000322054
28387067	Clinical and genetic aspects of the 15q11.2 BP1-BP2 microdeletion disorder	Butler MG.	J Intellect Disabil Res. 2017 Jun;61(6):568-579. doi: 10.1111/jir.12382. Epub 2017 Apr 7.	Butler MG	J Intellect Disabil Res	2017	4/8/17	PMC5464369	NIHMS865785	10.1111/jir.12382
30909440	Parent-of-Origin Effects in 15q11.2 BP1-BP2 Microdeletion (Burnside-Butler) Syndrome	Davis KW, Serrano M, Loddo S, Robinson C, Alesi V, Dallapiccola B, Novelli A, Butler MG.	Int J Mol Sci. 2019 Mar 22;20(6):1459. doi: 10.3390/ijms20061459.	Davis KW	Int J Mol Sci	2019	3/27/19	PMC6470921		10.3390/ijms20061459
26064710	PWS/AS MS-MLPA Confirms Maternal Origin of 15q11.2 Microduplication	Dawson AJ, Cox J, Hovanes K, Spriggs E.	Case Rep Genet. 2015;2015:474097. doi: 10.1155/2015/474097. Epub 2015 May 7.	Dawson AJ	Case Rep Genet	2015	6/12/15	PMC4439467		10.1155/2015/474097
18840528	The comorbidity of autism with the genomic disorders of chromosome 15q11.2-q13	Hogart A, Wu D, LaSalle JM, Schanen NC.	Neurobiol Dis. 2010 May;38(2):181-91. doi: 10.1016/j.nbd.2008.08.011. Epub 2008 Sep 18.	Hogart A	Neurobiol Dis	2010	10/9/08	PMC2884398	NIHMS203761	10.1016/j.nbd.2008.08.011
21324950	Maternally derived microduplications at 15q11-q13: implication of imprinted genes in psychotic illness	Ingason A, Kirov G, Giegling I, Hansen T, Isles AR, Jakobsen KD, Kristinsson KT, le Roux L, Gustafsson O, Craddock N, M√∂ller HJ, McQuillin A, Muglia P, Cichon S, Rietschel M, Ophoff RA, Djurovic S, Andreassen OA, Pietil√§inen OP, Peltonen L, Dempster E, Collier DA, St Clair D, Rasmussen HB, Glenth√∏j BY, Kiemeney LA, Franke B, Tosato S, Bonetto C, Saemundsen E, Hreidarsson SJ; GROUP Investigator…	Am J Psychiatry. 2011 Apr;168(4):408-17. doi: 10.1176/appi.ajp.2010.09111660. Epub 2011 Feb 15.	Ingason A	Am J Psychiatry	2011	2/18/11	PMC3428917	UKMS49199	10.1176/appi.ajp.2010.09111660
28554868	A novel deletion of SNURF/SNRPN exon 1 in a patient with Prader-Willi-like phenotype	Cao Y, AlHumaidi SS, Faqeih EA, Pitel BA, Lundquist P, Aypar U.	Eur J Med Genet. 2017 Aug;60(8):416-420. doi: 10.1016/j.ejmg.2017.05.003. Epub 2017 May 26.	Cao Y	Eur J Med Genet	2017	5/31/17			10.1016/j.ejmg.2017.05.003
33148967	Imprinting disorders in humans: a review	Butler MG.	Curr Opin Pediatr. 2020 Dec;32(6):719-729. doi: 10.1097/MOP.0000000000000965.	Butler MG	Curr Opin Pediatr	2020	11/5/20			10.1097/MOP.0000000000000965
24975781	Does parent of origin matter? Methylation studies should be performed on patients with multiple copies of the Prader-Willi/Angelman syndrome critical region	Aypar U, Brodersen PR, Lundquist PA, Dawson DB, Thorland EC, Hoppman N.	Am J Med Genet A. 2014 Oct;164A(10):2514-20. doi: 10.1002/ajmg.a.36663. Epub 2014 Jun 26.	Aypar U	Am J Med Genet A	2014	7/1/14			10.1002/ajmg.a.36663
28004416	Changeability of the fully methylated status of the 15q11.2 region in induced pluripotent stem cells derived from a patient with Prader-Willi syndrome	Okuno H, Nakabayashi K, Abe K, Ando T, Sanosaka T, Kohyama J, Akamatsu W, Ohyama M, Takahashi T, Kosaki K, Okano H.	Congenit Anom (Kyoto). 2017 Jul;57(4):96-103. doi: 10.1111/cga.12206. Epub 2017 Mar 22.	Okuno H	Congenit Anom (Kyoto)	2017	12/23/16			10.1111/cga.12206
25379297	Atypical Association of Angelman Syndrome and Klinefelter Syndrome in a Boy with 47,XXY Karyotype and Deletion 15q11.2-q13	S√°nchez J, Peci√±a A, Alonso-Luengo O, Gonz√°lez-Meneses A, V√°zquez R, Anti√±olo G, Borrego S.	Case Rep Genet. 2014;2014:517091. doi: 10.1155/2014/517091. Epub 2014 Oct 14.	S√°nchez J	Case Rep Genet	2014	11/8/14	PMC4212645		10.1155/2014/517091
26559560	Myoclonic status and central fever in Angelman syndrome due to paternal uniparental disomy	Nicita F, Garone G, Papetti L, Consoli F, Magliozzi M, De Luca A, Spalice A.	J Neurogenet. 2015;29(4):178-82. doi: 10.3109/01677063.2015.1091452. Epub 2015 Nov 11.	Nicita F	J Neurogenet	2015	11/13/15			10.3109/01677063.2015.1091452
23551092	Molecular and clinical characterization of Angelman syndrome in Chinese patients	Bai JL, Qu YJ, Jin YW, Wang H, Yang YL, Jiang YW, Yang XY, Zou LP, Song F.	Clin Genet. 2014 Mar;85(3):273-7. doi: 10.1111/cge.12155. Epub 2013 Apr 23.	Bai JL	Clin Genet	2014	4/5/13			10.1111/cge.12155
23503716	Sex bias in copy number variation of olfactory receptor gene family depends on ethnicity	Shadravan F.	Front Genet. 2013 Mar 14;4:32. doi: 10.3389/fgene.2013.00032. eCollection 2013.	Shadravan F	Front Genet	2013	3/19/13	PMC3596775		10.3389/fgene.2013.00032
24311552	Analysis of copy number variations at 15 schizophrenia-associated loci	Rees E, Walters JT, Georgieva L, Isles AR, Chambert KD, Richards AL, Mahoney-Davies G, Legge SE, Moran JL, McCarroll SA, O'Donovan MC, Owen MJ, Kirov G.	Br J Psychiatry. 2014 Feb;204(2):108-14. doi: 10.1192/bjp.bp.113.131052. Epub 2013 Dec 5.	Rees E	Br J Psychiatry	2014	12/7/13	PMC3909838		10.1192/bjp.bp.113.131052
33019446	Prenatal diagnosis of a de novo 15q11.2 microdeletion in a maternal inv(4)(p15q31) fetus with increased nuchal translucency: A case report and literature review	Sun M, Yue F, Yu Y, Li L, Jiang Y, Zhang H, Liu R.	Medicine (Baltimore). 2020 Oct 2;99(40):e22496. doi: 10.1097/MD.0000000000022496.	Sun M	Medicine (Baltimore)	2020	10/6/20	PMC7535770		10.1097/MD.0000000000022496
22939634	Contribution of global rare copy-number variants to the risk of sporadic congenital heart disease	Soemedi R, Wilson IJ, Bentham J, Darlay R, T√∂pf A, Zelenika D, Cosgrove C, Setchfield K, Thornborough C, Granados-Riveron J, Blue GM, Breckpot J, Hellens S, Zwolinkski S, Glen E, Mamasoula C, Rahman TJ, Hall D, Rauch A, Devriendt K, Gewillig M, O' Sullivan J, Winlaw DS, Bu'Lock F, Brook JD, Bhattacharya S, Lathrop M, Santibanez-Koref M, Cordell HJ, Goodship JA, Keavney BD.	Am J Hum Genet. 2012 Sep 7;91(3):489-501. doi: 10.1016/j.ajhg.2012.08.003. Epub 2012 Aug 30.	Soemedi R	Am J Hum Genet	2012	9/4/12	PMC3511986		10.1016/j.ajhg.2012.08.003
20575009	De novo interstitial duplication of the 15q11.2-q14 PWS/AS region of maternal origin: Clinical description, array CGH analysis, and review of the literature	Kitsiou-Tzeli S, Tzetis M, Sofocleous C, Vrettou C, Xaidara A, Giannikou K, Pampanos A, Mavrou A, Kanavakis E.	Am J Med Genet A. 2010 Aug;152A(8):1925-32. doi: 10.1002/ajmg.a.33447.	Kitsiou-Tzeli S	Am J Med Genet A	2010	6/25/10			10.1002/ajmg.a.33447
25901183	Angelman Syndrome due to familial translocation: unexpected additional results characterized by Microarray-based Comparative Genomic Hybridization	Yokoyama-Rebollar E, Ruiz-Herrera A, Lieberman-Hern√°ndez E, Del Castillo-Ruiz V, S√°nchez-Sandoval S, √Åvila-Flores SM, Castrillo JL.	Mol Cytogenet. 2015 Apr 9;8:27. doi: 10.1186/s13039-015-0127-6. eCollection 2015.	Yokoyama-Rebollar E	Mol Cytogenet	2015	4/23/15	PMC4404657		10.1186/s13039-015-0127-6
11417368	[Clinical aspects and genetics of Prader-Willi syndrome]	Rittinger O.	Klin Padiatr. 2001 May-Jun;213(3):91-8. doi: 10.1055/s-2001-15857.	Rittinger O	Klin Padiatr	2001	6/22/01			10.1055/s-2001-15857
27148405	Prenatal diagnosis and genetic counseling in a fetus associated with risk of Angelman syndrome with a small supernumerary marker chromosome derived from chromosome 22	Hu YA, Cui Y, Fan X, Wu Q, Li W, Wang W.	Mol Cytogenet. 2016 May 3;9:37. doi: 10.1186/s13039-016-0248-6. eCollection 2016.	Hu YA	Mol Cytogenet	2016	5/6/16	PMC4855799		10.1186/s13039-016-0248-6
20588305	Paternally inherited microdeletion at 15q11.2 confirms a significant role for the SNORD116 C/D box snoRNA cluster in Prader-Willi syndrome	Duker AL, Ballif BC, Bawle EV, Person RE, Mahadevan S, Alliman S, Thompson R, Traylor R, Bejjani BA, Shaffer LG, Rosenfeld JA, Lamb AN, Sahoo T.	Eur J Hum Genet. 2010 Nov;18(11):1196-201. doi: 10.1038/ejhg.2010.102. Epub 2010 Jun 30.	Duker AL	Eur J Hum Genet	2010	7/1/10	PMC2987474		10.1038/ejhg.2010.102
24704109	Mosaicism for maternal uniparental disomy 15 in a boy with some clinical features of Prader-Willi syndrome	Zilina O, Kahre T, Talvik I, Oiglane-Shlik E, Tillmann V, Ounap K.	Eur J Med Genet. 2014 May-Jun;57(6):279-83. doi: 10.1016/j.ejmg.2014.03.007. Epub 2014 Apr 2.	Zilina O	Eur J Med Genet	2014	4/8/14			10.1016/j.ejmg.2014.03.007
22903639	De novo interstitial duplication of 15q11.2-q13.1 with complex maternal uniparental trisomy for the 15q11-q13 region in a patient with Prader-Willi syndrome	Burrage LC, Person RE, Flores A, Villanos MT, Bi W, Wiszniewska J, Bacino CA.	Am J Med Genet A. 2012 Oct;158A(10):2557-63. doi: 10.1002/ajmg.a.35549. Epub 2012 Aug 17.	Burrage LC	Am J Med Genet A	2012	8/21/12			10.1002/ajmg.a.35549
16690734	Molecular diagnosis of Prader-Willi and Angelman syndromes by methylation-specific melting analysis and methylation-specific multiplex ligation-dependent probe amplification	Procter M, Chou LS, Tang W, Jama M, Mao R.	Clin Chem. 2006 Jul;52(7):1276-83. doi: 10.1373/clinchem.2006.067603. Epub 2006 May 11.	Procter M	Clin Chem	2006	5/13/06			10.1373/clinchem.2006.067603
2568752	Restriction fragment length polymorphisms within proximal 15q and their use in molecular cytogenetics and the Prader-Willi syndrome	Nicholls RD, Knoll JH, Glatt K, Hersh JH, Brewster TD, Graham JM Jr, Wurster-Hill D, Wharton R, Latt SA.	Am J Med Genet. 1989 May;33(1):66-77. doi: 10.1002/ajmg.1320330109.	Nicholls RD	Am J Med Genet	1989	5/1/89			10.1002/ajmg.1320330109
3855404	Clinical and cytogenetic studies of the Prader-Willi syndrome: evidence of phenotype-karyotype correlation	Niikawa N, Ishikiriyama S.	Hum Genet. 1985;69(1):22-7. doi: 10.1007/BF00295524.	Niikawa N	Hum Genet	1985	1/1/85			10.1007/BF00295524
9504785	Unusual features in children with inv dup(15) supernumerary marker: a study of genotype-phenotype correlation in Taiwan	Hou JW, Wang TR.	Eur J Pediatr. 1998 Feb;157(2):122-7. doi: 10.1007/s004310050782.	Hou JW	Eur J Pediatr	1998	3/21/98			10.1007/s004310050782
9678696	Molecular screening for proximal 15q abnormalities in a mentally retarded population	Jacobsen J, King BH, Leventhal BL, Christian SL, Ledbetter DH, Cook EH Jr.	J Med Genet. 1998 Jul;35(7):534-8. doi: 10.1136/jmg.35.7.534.	Jacobsen J	J Med Genet	1998	7/25/98	PMC1051362		10.1136/jmg.35.7.534
9268103	Prenatal detection and molecular characterization of a de novo duplication of the distal long arm of chromosome 19	Cotter PD, McCurdy LD, Gershin IF, Babu A, Willner JP, Desnick RJ.	Am J Med Genet. 1997 Aug 22;71(3):325-8. doi: 10.1002/(sici)1096-8628(19970822)71:3<325::aid-ajmg13>3.0.co;2-m.	Cotter PD	Am J Med Genet	1997	8/22/97			10.1002/(sici)1096-8628(19970822)71:3<325::aid-ajmg13>3.0.co;2-m
21419731	[15Q11.2 (BP1-BP2) microdeletion, a new syndrome with variable expressivity]	Sempere P√©rez A, Manch√≥n Trives I, Palaz√≥n Azor√≠n I, Alcaraz M√°s L, P√©rez Lled√≥ E, Gal√°n S√°nchez F.	An Pediatr (Barc). 2011 Jul;75(1):58-62. doi: 10.1016/j.anpedi.2011.01.033. Epub 2011 Mar 17.	Sempere P√©rez A	An Pediatr (Barc)	2011	3/23/11			10.1016/j.anpedi.2011.01.033
2016095	A de novo unbalanced reciprocal translocation identified as paternal in origin in the Prader-Willi syndrome	Smith A, Lindeman R, Volpato F, Kearney A, White S, Haan E, Trent RJ.	Hum Genet. 1991 Mar;86(5):534-6. doi: 10.1007/BF00194651.	Smith A	Hum Genet	1991	3/1/91			10.1007/BF00194651
2323086	Proximal 15q variant as possible pitfall in the cytogenetic diagnosis of Prader-Willi syndrome	Hoo JJ, Chao MC, Samuel IP, Morgan AM.	Clin Genet. 1990 Mar;37(3):161-6. doi: 10.1111/j.1399-0004.1990.tb03497.x.	Hoo JJ	Clin Genet	1990	3/1/90			10.1111/j.1399-0004.1990.tb03497.x
33306818	[Prenatal diagnosis of three fetuses with small supernumerary marker chromosomes]	Li W, Fang R, Shen X, Yao J, Xue J, Shen G.	Zhonghua Yi Xue Yi Chuan Xue Za Zhi. 2020 Dec 10;37(12):1344-1348. doi: 10.3760/cma.j.cn511374-20190919-00481.	Li W	Zhonghua Yi Xue Yi Chuan Xue Za Zhi	2020	12/11/20			10.3760/cma.j.cn511374-20190919-00481
32653133	Prenatal diagnosis and molecular cytogenetic characterization of a small supernumerary marker chromosome derived from inv dup(15)	Chen CP, Lin HY, Wang LK, Chern SR, Wu PS, Chen SW, Wu FT, Fran S, Chen YY, Town DD, Pan CW, Wang W.	Taiwan J Obstet Gynecol. 2020 Jul;59(4):580-585. doi: 10.1016/j.tjog.2020.05.019.	Chen CP	Taiwan J Obstet Gynecol	2020	7/13/20			10.1016/j.tjog.2020.05.019
27933089	A Rare Inherited 15q11.2-q13.1 Interstitial Duplication with Maternal Somatic Mosaicism, Renal Carcinoma, and Autism	Urraca N, Potter B, Hundley R, Pivnick EK, McVicar K, Thibert RL, Ledbetter C, Chamberlain R, Miravalle L, Sirois CL, Chamberlain S, Reiter LT.	Front Genet. 2016 Nov 25;7:205. doi: 10.3389/fgene.2016.00205. eCollection 2016.	Urraca N	Front Genet	2016	12/10/16	PMC5122884		10.3389/fgene.2016.00205
27569549	DNA Methylation Profiling of Uniparental Disomy Subjects Provides a Map of Parental Epigenetic Bias in the Human Genome	Joshi RS, Garg P, Zaitlen N, Lappalainen T, Watson CT, Azam N, Ho D, Li X, Antonarakis SE, Brunner HG, Buiting K, Cheung SW, Coffee B, Eggermann T, Francis D, Geraedts JP, Gimelli G, Jacobson SG, Le Caignec C, de Leeuw N, Liehr T, Mackay DJ, Montgomery SB, Pagnamenta AT, Papenhausen P, Robinson DO, Ruivenkamp C, Schwartz C, Steiner B, Stevenson DA, Surti U, Wassink T, Sharp AJ.	Am J Hum Genet. 2016 Sep 1;99(3):555-566. doi: 10.1016/j.ajhg.2016.06.032. Epub 2016 Aug 25.	Joshi RS	Am J Hum Genet	2016	8/30/16	PMC5011056		10.1016/j.ajhg.2016.06.032
27153221	Parental Origin of Interstitial Duplications at 15q11.2-q13.3 in Schizophrenia and Neurodevelopmental Disorders	Isles AR, Ingason A, Lowther C, Walters J, Gawlick M, St√∂ber G, Rees E, Martin J, Little RB, Potter H, Georgieva L, Pizzo L, Ozaki N, Aleksic B, Kushima I, Ikeda M, Iwata N, Levinson DF, Gejman PV, Shi J, Sanders AR, Duan J, Willis J, Sisodiya S, Costain G, Werge TM, Degenhardt F, Giegling I, Rujescu D, Hreidarsson SJ, Saemundsen E, Ahn JW, Ogilvie C, Girirajan SD, Stefansson H, Stefansson K, O'…	PLoS Genet. 2016 May 6;12(5):e1005993. doi: 10.1371/journal.pgen.1005993. eCollection 2016 May.	Isles AR	PLoS Genet	2016	5/7/16	PMC4859484		10.1371/journal.pgen.1005993
25339188	Complex de novo chromosomal rearrangement at 15q11-q13 involving an intrachromosomal triplication in a patient with a severe neuropsychological phenotype: clinical report and review of the literature	Castronovo C, Crippa M, Bestetti I, Rusconi D, Russo S, Larizza L, Sangermani R, Bonati MT, Finelli P.	Am J Med Genet A. 2015 Jan;167A(1):221-30. doi: 10.1002/ajmg.a.36815. Epub 2014 Oct 22.	Castronovo C	Am J Med Genet A	2015	10/24/14			10.1002/ajmg.a.36815
24502430	A survey of seizures and current treatments in 15q duplication syndrome	Conant KD, Finucane B, Cleary N, Martin A, Muss C, Delany M, Murphy EK, Rabe O, Luchsinger K, Spence SJ, Schanen C, Devinsky O, Cook EH, LaSalle J, Reiter LT, Thibert RL.	Epilepsia. 2014 Mar;55(3):396-402. doi: 10.1111/epi.12530. Epub 2014 Feb 6.	Conant KD	Epilepsia	2014	2/8/14			10.1111/epi.12530
23495136	The interstitial duplication 15q11.2-q13 syndrome includes autism, mild facial anomalies and a characteristic EEG signature	Urraca N, Cleary J, Brewer V, Pivnick EK, McVicar K, Thibert RL, Schanen NC, Esmer C, Lamport D, Reiter LT.	Autism Res. 2013 Aug;6(4):268-79. doi: 10.1002/aur.1284. Epub 2013 Mar 14.	Urraca N	Autism Res	2013	3/16/13	PMC3884762		10.1002/aur.1284
23042383	[Prenatal diagnosis of two fetuses with de novo small supernumerary markers by single nucleotide polymorphism array based comparative genomic hybridization]	Ji XQ, Li L, Lin Y, Ma DY, Liu A, Zhang JJ, Cheng J, Zhou J, Hu P, Xu ZF.	Zhonghua Yi Xue Yi Chuan Xue Za Zhi. 2012 Oct;29(5):510-4. doi: 10.3760/cma.j.issn.1003-9406.2012.05.002.	Ji XQ	Zhonghua Yi Xue Yi Chuan Xue Za Zhi	2012	10/9/12			10.3760/cma.j.issn.1003-9406.2012.05.002
22911893	Autistic disorder phenotype associated to a complex 15q intrachromosomal rearrangement	Christofolini DM, Meloni VA, Ramos MA, Oliveira MM, de Mello CB, Pellegrino R, Takeno SS, Melaragno MI.	Am J Med Genet B Neuropsychiatr Genet. 2012 Oct;159B(7):823-8. doi: 10.1002/ajmg.b.32089. Epub 2012 Aug 22.	Christofolini DM	Am J Med Genet B Neuropsychiatr Genet	2012	8/23/12			10.1002/ajmg.b.32089
15213412	FISH Variants with D15Z1	Shim SH, Pan A, Huang XL, Tonk VS, Varma SK, Milunsky JM, Wyandt HE.	J Assoc Genet Technol. 2003;29(4):146-151.	Shim SH	J Assoc Genet Technol	2003	6/24/04
25077648	Delineating the 15q13.3 microdeletion phenotype: a case series and comprehensive review of the literature	Lowther C, Costain G, Stavropoulos DJ, Melvin R, Silversides CK, Andrade DM, So J, Faghfoury H, Lionel AC, Marshall CR, Scherer SW, Bassett AS.	Genet Med. 2015 Feb;17(2):149-57. doi: 10.1038/gim.2014.83. Epub 2014 Jul 31.	Lowther C	Genet Med	2015	8/1/14	PMC4464824	CAMS4688	10.1038/gim.2014.83
26968334	15q13.3 duplication in two patients with childhood-onset schizophrenia	Zhou D, Gochman P, Broadnax DD, Rapoport JL, Ahn K.	Am J Med Genet B Neuropsychiatr Genet. 2016 Sep;171(6):777-83. doi: 10.1002/ajmg.b.32439. Epub 2016 Mar 10.	Zhou D	Am J Med Genet B Neuropsychiatr Genet	2016	3/13/16	PMC5069586		10.1002/ajmg.b.32439
28584888	Autism spectrum disorder: neuropathology and animal models	Varghese M, Keshav N, Jacot-Descombes S, Warda T, Wicinski B, Dickstein DL, Harony-Nicolas H, De Rubeis S, Drapeau E, Buxbaum JD, Hof PR.	Acta Neuropathol. 2017 Oct;134(4):537-566. doi: 10.1007/s00401-017-1736-4. Epub 2017 Jun 5.	Varghese M	Acta Neuropathol	2017	6/7/17	PMC5693718	NIHMS882322	10.1007/s00401-017-1736-4
21290787	15q13.3 Microdeletion	van Bon BWM, Mefford HC, de Vries BBA.	2010 Dec 23 [updated 2015 Jul 23]. In: Adam MP, Ardinger HH, Pagon RA, Wallace SE, Bean LJH, Stephens K, Amemiya A, editors. GeneReviews(¬Æ) [Internet]. Seattle (WA): University of Washington, Seattle; 1993‚Äì2020.	van Bon BWM	GeneReviews(¬Æ)	1993	7/23/15
27853923	The Cognitive and Behavioral Phenotypes of Individuals with CHRNA7 Duplications	Gillentine MA, Berry LN, Goin-Kochel RP, Ali MA, Ge J, Guffey D, Rosenfeld JA, Hannig V, Bader P, Proud M, Shinawi M, Graham BH, Lin A, Lalani SR, Reynolds J, Chen M, Grebe T, Minard CG, Stankiewicz P, Beaudet AL, Schaaf CP.	J Autism Dev Disord. 2017 Mar;47(3):549-562. doi: 10.1007/s10803-016-2961-8.	Gillentine MA	J Autism Dev Disord	2017	11/18/16	PMC5443344	NIHMS846408	10.1007/s10803-016-2961-8
26997942	Clinical and Genetic Heterogeneity of the 15q13.3 Microdeletion Syndrome	Hassfurther A, Komini E, Fischer J, Leipoldt M.	Mol Syndromol. 2016 Feb;6(5):222-8. doi: 10.1159/000443343. Epub 2016 Jan 16.	Hassfurther A	Mol Syndromol	2016	3/22/16	PMC4772713		10.1159/000443343
31828948	Chromosome 15q13.3 microduplications are associated with treatment refractory major depressive disorder	McClain L, Segreti AM, Nau S, Shaw P, Finegold DN, Pan LA, Peters DG.	Genes Brain Behav. 2020 Jun;19(5):e12628. doi: 10.1111/gbb.12628. Epub 2019 Dec 15.	McClain L	Genes Brain Behav	2020	12/13/19			10.1111/gbb.12628
30218896	Copy number variations in healthy subjects. Case study: iPSC line CSSi005-A (3544) production from an individual with variation in 15q13.3 chromosome duplicating gene CHRNA7	Turco EM, Vinci E, Altieri F, Ferrari D, Torres B, Goldoni M, Lamorte G, Tata AM, Mazzoccoli G, Postorivo D, Della Monica M, Bernardini L, Vescovi AL, Rosati J.	Stem Cell Res. 2018 Oct;32:73-77. doi: 10.1016/j.scr.2018.09.002. Epub 2018 Sep 6.	Turco EM	Stem Cell Res	2018	9/16/18			10.1016/j.scr.2018.09.002
26095975	The human clinical phenotypes of altered CHRNA7 copy number	Gillentine MA, Schaaf CP.	Biochem Pharmacol. 2015 Oct 15;97(4):352-362. doi: 10.1016/j.bcp.2015.06.012. Epub 2015 Jun 18.	Gillentine MA	Biochem Pharmacol	2015	6/23/15	PMC4600432	NIHMS705673	10.1016/j.bcp.2015.06.012
29702115	Germline Duplication of SNORA18L5 Increases Risk for HBV-related Hepatocellular Carcinoma by Altering Localization of Ribosomal Proteins and Decreasing Levels of p53	Cao P, Yang A, Wang R, Xia X, Zhai Y, Li Y, Yang F, Cui Y, Xie W, Liu Y, Liu T, Jia W, Jiang Z, Li Z, Han Y, Gao C, Song Q, Xie B, Zhang L, Zhang H, Zhang J, Shen X, Yuan Y, Yu F, Wang Y, Xu J, Ma Y, Mo Z, Yu W, He F, Zhou G.	Gastroenterology. 2018 Aug;155(2):542-556. doi: 10.1053/j.gastro.2018.04.020. Epub 2018 Apr 24.	Cao P	Gastroenterology	2018	4/28/18			10.1053/j.gastro.2018.04.020
19372089	Further delineation of the 15q13 microdeletion and duplication syndromes: a clinical spectrum varying from non-pathogenic to a severe outcome	van Bon BW, Mefford HC, Menten B, Koolen DA, Sharp AJ, Nillesen WM, Innis JW, de Ravel TJ, Mercer CL, Fichera M, Stewart H, Connell LE, Ounap K, Lachlan K, Castle B, Van der Aa N, van Ravenswaaij C, Nobrega MA, Serra-Juh√© C, Simonic I, de Leeuw N, Pfundt R, Bongers EM, Baker C, Finnemore P, Huang S, Maloney VK, Crolla JA, van Kalmthout M, Elia M, Vandeweyer G, Fryns JP, Janssens S, Foulds N, Rei…	J Med Genet. 2009 Aug;46(8):511-23. doi: 10.1136/jmg.2008.063412. Epub 2009 Apr 15.	van Bon BW	J Med Genet	2009	4/18/09	PMC3395372	NIHMS383658	10.1136/jmg.2008.063412
29691480	An estimation of the prevalence of genomic disorders using chromosomal microarray data	Gillentine MA, Lupo PJ, Stankiewicz P, Schaaf CP.	J Hum Genet. 2018 Jul;63(7):795-801. doi: 10.1038/s10038-018-0451-x. Epub 2018 Apr 24.	Gillentine MA	J Hum Genet	2018	4/26/18	PMC6019170	NIHMS951445	10.1038/s10038-018-0451-x
31624239	Attention-deficit hyperactivity disorder shares copy number variant risk with schizophrenia and autism spectrum disorder	Gudmundsson OO, Walters GB, Ingason A, Johansson S, Zayats T, Athanasiu L, Sonderby IE, Gustafsson O, Nawaz MS, Jonsson GF, Jonsson L, Knappskog PM, Ingvarsdottir E, Davidsdottir K, Djurovic S, Knudsen GPS, Askeland RB, Haraldsdottir GS, Baldursson G, Magnusson P, Sigurdsson E, Gudbjartsson DF, Stefansson H, Andreassen OA, Haavik J, Reichborn-Kjennerud T, Stefansson K.	Transl Psychiatry. 2019 Oct 17;9(1):258. doi: 10.1038/s41398-019-0599-y.	Gudmundsson OO	Transl Psychiatry	2019	10/19/19	PMC6797719		10.1038/s41398-019-0599-y
31921276	Childhood-Onset Schizophrenia: A Systematic Overview of Its Genetic Heterogeneity From Classical Studies to the Genomic Era	Fernandez A, Drozd MM, Th√ºmmler S, Dor E, Capovilla M, Askenazy F, Bardoni B.	Front Genet. 2019 Dec 18;10:1137. doi: 10.3389/fgene.2019.01137. eCollection 2019.	Fernandez A	Front Genet	2019	1/11/20	PMC6930680		10.3389/fgene.2019.01137
31056457	Genotype-phenotype associations in children with copy number variants associated with high neuropsychiatric risk in the UK (IMAGINE-ID): a case-control cohort study	Chawner SJRA, Owen MJ, Holmans P, Raymond FL, Skuse D, Hall J, van den Bree MBM.	Lancet Psychiatry. 2019 Jun;6(6):493-505. doi: 10.1016/S2215-0366(19)30123-3. Epub 2019 May 2.	Chawner SJRA	Lancet Psychiatry	2019	5/7/19			10.1016/S2215-0366(19)30123-3
24246141	Iterative phenotyping of 15q11.2, 15q13.3 and 16p13.11 microdeletion carriers in pediatric epilepsies	J√§hn JA, von Spiczak S, Muhle H, Obermeier T, Franke A, Mefford HC, Stephani U, Helbig I.	Epilepsy Res. 2014 Jan;108(1):109-16. doi: 10.1016/j.eplepsyres.2013.10.001. Epub 2013 Oct 26.	J√§hn JA	Epilepsy Res	2014	11/20/13			10.1016/j.eplepsyres.2013.10.001
26130694	CNVs in neuropsychiatric disorders	Kirov G.	Hum Mol Genet. 2015 Oct 15;24(R1):R45-9. doi: 10.1093/hmg/ddv253. Epub 2015 Jun 30.	Kirov G	Hum Mol Genet	2015	7/2/15			10.1093/hmg/ddv253
30463371	Microduplication of 15q13.3 and Microdeletion of 18q21.32 in a Patient with Moyamoya Syndrome	Luisa SF, Rizzo A, Bedini G, Capone F, Di Lazzaro V, Nava S, Acerbi F, Rossi DS, Binelli S, Farag√≤ G, Gioppo A, Grisoli M, Bruzzone MG, Ferroli P, Pantaleoni C, Caputi L, Gomez JV, Parati EA, Bersano A.	Int J Mol Sci. 2018 Nov 20;19(11):3675. doi: 10.3390/ijms19113675.	Luisa SF	Int J Mol Sci	2018	11/23/18	PMC6274901		10.3390/ijms19113675
26421493	Evaluation of multiple putative risk alleles within the 15q13.3 region for genetic generalized epilepsy	Damiano JA, Mullen SA, Hildebrand MS, Bellows ST, Lawrence KM, Arsov T, Dibbens L, Major H, Dahl HH, Mefford HC, Darbro BW, Scheffer IE, Berkovic SF.	Epilepsy Res. 2015 Nov;117:70-3. doi: 10.1016/j.eplepsyres.2015.09.007. Epub 2015 Sep 9.	Damiano JA	Epilepsy Res	2015	10/1/15			10.1016/j.eplepsyres.2015.09.007
28929285	Genomic Disorders in Psychiatry-What Does the Clinician Need to Know?	Lowther C, Costain G, Baribeau DA, Bassett AS.	Curr Psychiatry Rep. 2017 Sep 20;19(11):82. doi: 10.1007/s11920-017-0831-5.	Lowther C	Curr Psychiatry Rep	2017	9/21/17			10.1007/s11920-017-0831-5
21248749	Deletions flanked by breakpoints 3 and 4 on 15q13 may contribute to abnormal phenotypes	Rosenfeld JA, Stephens LE, Coppinger J, Ballif BC, Hoo JJ, French BN, Banks VC, Smith WE, Manchester D, Tsai AC, Merrion K, Mendoza-Londono R, Dupuis L, Schultz R, Torchia B, Sahoo T, Bejjani B, Weaver DD, Shaffer LG.	Eur J Hum Genet. 2011 May;19(5):547-54. doi: 10.1038/ejhg.2010.237. Epub 2011 Jan 19.	Rosenfeld JA	Eur J Hum Genet	2011	1/21/11	PMC3083619		10.1038/ejhg.2010.237
22420048	Genome-wide analysis of copy number variants in attention deficit hyperactivity disorder: the role of rare variants and duplications at 15q13.3	Williams NM, Franke B, Mick E, Anney RJ, Freitag CM, Gill M, Thapar A, O'Donovan MC, Owen MJ, Holmans P, Kent L, Middleton F, Zhang-James Y, Liu L, Meyer J, Nguyen TT, Romanos J, Romanos M, Seitz C, Renner TJ, Walitza S, Warnke A, Palmason H, Buitelaar J, Rommelse N, Vasquez AA, Hawi Z, Langley K, Sergeant J, Steinhausen HC, Roeyers H, Biederman J, Zaharieva I, Hakonarson H, Elia J, Lionel AC, Cr…	Am J Psychiatry. 2012 Feb;169(2):195-204. doi: 10.1176/appi.ajp.2011.11060822.	Williams NM	Am J Psychiatry	2012	3/16/12	PMC3601405		10.1176/appi.ajp.2011.11060822
23352738	15q13.3 microdeletions in a prospectively recruited cohort of patients with idiopathic generalized epilepsy in Bulgaria	Kirov A, Dimova P, Todorova A, Mefford H, Todorov T, Saraylieva G, Bojinova V, Mitev V, Helbig I.	Epilepsy Res. 2013 May;104(3):241-5. doi: 10.1016/j.eplepsyres.2012.10.013. Epub 2013 Jan 23.	Kirov A	Epilepsy Res	2013	1/29/13			10.1016/j.eplepsyres.2012.10.013
29129316	Functional Consequences of CHRNA7 Copy-Number Alterations in Induced Pluripotent Stem Cells and Neural Progenitor Cells	Gillentine MA, Yin J, Bajic A, Zhang P, Cummock S, Kim JJ, Schaaf CP.	Am J Hum Genet. 2017 Dec 7;101(6):874-887. doi: 10.1016/j.ajhg.2017.09.024. Epub 2017 Nov 9.	Gillentine MA	Am J Hum Genet	2017	11/14/17	PMC5812918		10.1016/j.ajhg.2017.09.024
20506139	Structures and molecular mechanisms for common 15q13.3 microduplications involving CHRNA7: benign or pathological?	Szafranski P, Schaaf CP, Person RE, Gibson IB, Xia Z, Mahadevan S, Wiszniewska J, Bacino CA, Lalani S, Potocki L, Kang SH, Patel A, Cheung SW, Probst FJ, Graham BH, Shinawi M, Beaudet AL, Stankiewicz P.	Hum Mutat. 2010 Jul;31(7):840-50. doi: 10.1002/humu.21284.	Szafranski P	Hum Mutat	2010	5/28/10	PMC3162316	NIHMS292514	10.1002/humu.21284
25326701	Palindromic GOLGA8 core duplicons promote chromosome 15q13.3 microdeletion and evolutionary instability	Antonacci F, Dennis MY, Huddleston J, Sudmant PH, Steinberg KM, Rosenfeld JA, Miroballo M, Graves TA, Vives L, Malig M, Denman L, Raja A, Stuart A, Tang J, Munson B, Shaffer LG, Amemiya CT, Wilson RK, Eichler EE.	Nat Genet. 2014 Dec;46(12):1293-302. doi: 10.1038/ng.3120. Epub 2014 Oct 19.	Antonacci F	Nat Genet	2014	10/20/14	PMC4244265	NIHMS631484	10.1038/ng.3120
29575775	Recurrent reciprocal copy number variants: Roles and rules in neurodevelopmental disorders	Deshpande A, Weiss LA.	Dev Neurobiol. 2018 May;78(5):519-530. doi: 10.1002/dneu.22587. Epub 2018 Mar 25.	Deshpande A	Dev Neurobiol	2018	3/26/18			10.1002/dneu.22587
21269290	Epilepsy and the new cytogenetics	Mulley JC, Mefford HC.	Epilepsia. 2011 Mar;52(3):423-32. doi: 10.1111/j.1528-1167.2010.02932.x. Epub 2011 Jan 26.	Mulley JC	Epilepsia	2011	1/29/11	PMC3079368	NIHMS252252	10.1111/j.1528-1167.2010.02932.x
24282185	Case report: Neuronal migration disorder associated with chromosome 15q13.3 duplication in a boy with autism and seizures	Beal JC.	J Child Neurol. 2014 Dec;29(12):NP186-8. doi: 10.1177/0883073813510356. Epub 2013 Nov 25.	Beal JC	J Child Neurol	2014	11/28/13			10.1177/0883073813510356
23894120	Microduplication of 15q13.3 and Xq21.31 in a family with Tourette syndrome and comorbidities	Melchior L, Bertelsen B, Debes NM, Groth C, Skov L, Mikkelsen JD, Br√∏ndum-Nielsen K, T√ºmer Z.	Am J Med Genet B Neuropsychiatr Genet. 2013 Dec;162B(8):825-31. doi: 10.1002/ajmg.b.32186. Epub 2013 Jul 27.	Melchior L	Am J Med Genet B Neuropsychiatr Genet	2013	7/30/13			10.1002/ajmg.b.32186
19287139	CNV and nervous system diseases--what's new?	Gu W, Lupski JR.	Cytogenet Genome Res. 2008;123(1-4):54-64. doi: 10.1159/000184692. Epub 2009 Mar 11.	Gu W	Cytogenet Genome Res	2008	3/17/09	PMC2920183		10.1159/000184692
26307204	An assessment of sex bias in neurodevelopmental disorders	Polyak A, Rosenfeld JA, Girirajan S.	Genome Med. 2015 Aug 27;7(1):94. doi: 10.1186/s13073-015-0216-5.	Polyak A	Genome Med	2015	8/27/15	PMC4549901		10.1186/s13073-015-0216-5
22813947	Copy number variations in neurodevelopmental disorders	Grayton HM, Fernandes C, Rujescu D, Collier DA.	Prog Neurobiol. 2012 Oct;99(1):81-91. doi: 10.1016/j.pneurobio.2012.07.005. Epub 2012 Jul 17.	Grayton HM	Prog Neurobiol	2012	7/21/12			10.1016/j.pneurobio.2012.07.005
32958742	Electrophysiological network alterations in adults with copy number variants associated with high neurodevelopmental risk	Dima DC, Adams R, Linden SC, Baird A, Smith J, Foley S, Perry G, Routley BC, Magazzini L, Drakesmith M, Williams N, Doherty J, van den Bree MBM, Owen MJ, Hall J, Linden DEJ, Singh KD.	Transl Psychiatry. 2020 Sep 21;10(1):324. doi: 10.1038/s41398-020-00998-w.	Dima DC	Transl Psychiatry	2020	9/22/20	PMC7506525		10.1038/s41398-020-00998-w
32778765	Population prevalence and inheritance pattern of recurrent CNVs associated with neurodevelopmental disorders in 12,252 newborns and their parents	Smajlagi_ D, Lavrichenko K, Berland S, Helgeland √ò, Knudsen GP, Vaudel M, Haavik J, Knappskog PM, Nj√∏lstad PR, Houge G, Johansson S.	Eur J Hum Genet. 2020 Aug 10. doi: 10.1038/s41431-020-00707-7. Online ahead of print.	Smajlagi_ D	Eur J Hum Genet	2020	8/12/20			10.1038/s41431-020-00707-7
18512078	Novel microdeletion syndromes detected by chromosome microarrays	Slavotinek AM.	Hum Genet. 2008 Aug;124(1):1-17. doi: 10.1007/s00439-008-0513-9. Epub 2008 May 30.	Slavotinek AM	Hum Genet	2008	5/31/08			10.1007/s00439-008-0513-9
20021318	The role of copy number variation in schizophrenia	Kirov G.	Expert Rev Neurother. 2010 Jan;10(1):25-32. doi: 10.1586/ern.09.133.	Kirov G	Expert Rev Neurother	2010	12/22/09			10.1586/ern.09.133
32508984	Potential influence of parental copy number variations on noninvasive prenatal testing (NIPT): two case reports	Qi Y, Yang J, Hou Y, Hu R, Wang D, Peng H, Yin A.	Mol Cytogenet. 2020 May 25;13:18. doi: 10.1186/s13039-020-00485-3. eCollection 2020.	Qi Y	Mol Cytogenet	2020	6/9/20	PMC7249382		10.1186/s13039-020-00485-3
26829649	Engineering microdeletions and microduplications by targeting segmental duplications with CRISPR	Tai DJ, Ragavendran A, Manavalan P, Stortchevoi A, Seabra CM, Erdin S, Collins RL, Blumenthal I, Chen X, Shen Y, Sahin M, Zhang C, Lee C, Gusella JF, Talkowski ME.	Nat Neurosci. 2016 Mar;19(3):517-22. doi: 10.1038/nn.4235. Epub 2016 Feb 1.	Tai DJ	Nat Neurosci	2016	2/2/16	PMC4903018	NIHMS750405	10.1038/nn.4235
22592199	Genomic copy number variations: A breakthrough in our knowledge on schizophrenia etiology?	Hosak L, Silhan P, Hosakova J.	Neuro Endocrinol Lett. 2012;33(2):183-90.	Hosak L	Neuro Endocrinol Lett	2012	5/18/12
23756484	The unexpected role of copy number variations in juvenile myoclonic epilepsy	Helbig I, Hartmann C, Mefford HC.	Epilepsy Behav. 2013 Jul;28 Suppl 1:S66-8. doi: 10.1016/j.yebeh.2012.07.005.	Helbig I	Epilepsy Behav	2013	6/13/13			10.1016/j.yebeh.2012.07.005
24068782	Copy number variants are frequent in genetic generalized epilepsy with intellectual disability	Mullen SA, Carvill GL, Bellows S, Bayly MA, Trucks H, Lal D, Sander T, Berkovic SF, Dibbens LM, Scheffer IE, Mefford HC.	Neurology. 2013 Oct 22;81(17):1507-14. doi: 10.1212/WNL.0b013e3182a95829. Epub 2013 Sep 25.	Mullen SA	Neurology	2013	9/27/13	PMC3888172		10.1212/WNL.0b013e3182a95829
26420380	Recurrent duplications of 17q12 associated with variable phenotypes	Mitchell E, Douglas A, Kjaegaard S, Callewaert B, Vanlander A, Janssens S, Yuen AL, Skinner C, Failla P, Alberti A, Avola E, Fichera M, Kibaek M, Digilio MC, Hannibal MC, den Hollander NS, Bizzarri V, Renieri A, Mencarelli MA, Fitzgerald T, Piazzolla S, van Oudenhove E, Romano C, Schwartz C, Eichler EE, Slavotinek A, Escobar L, Rajan D, Crolla J, Carter N, Hodge JC, Mefford HC.	Am J Med Genet A. 2015 Dec;167A(12):3038-45. doi: 10.1002/ajmg.a.37351. Epub 2015 Sep 30.	Mitchell E	Am J Med Genet A	2015	10/1/15			10.1002/ajmg.a.37351
27683195	First evidence of Smith-Magenis syndrome in mother and daughter due to a novel RAI mutation	Acquaviva F, Sana ME, Della Monica M, Pinelli M, Postorivo D, Fontana P, Falco MT, Nardone AM, Lonardo F, Iascone M, Scarano G.	Am J Med Genet A. 2017 Jan;173(1):231-238. doi: 10.1002/ajmg.a.37989. Epub 2016 Sep 28.	Acquaviva F	Am J Med Genet A	2017	9/30/16			10.1002/ajmg.a.37989
28750581	Rare Genome-Wide Copy Number Variation and Expression of Schizophrenia in 22q11.2 Deletion Syndrome	Bassett AS, Lowther C, Merico D, Costain G, Chow EWC, van Amelsvoort T, McDonald-McGinn D, Gur RE, Swillen A, Van den Bree M, Murphy K, Gothelf D, Bearden CE, Eliez S, Kates W, Philip N, Sashi V, Campbell L, Vorstman J, Cubells J, Repetto GM, Simon T, Boot E, Heung T, Evers R, Vingerhoets C, van Duin E, Zackai E, Vergaelen E, Devriendt K, Vermeesch JR, Owen M, Murphy C, Michaelovosky E, Kushan L,…	Am J Psychiatry. 2017 Nov 1;174(11):1054-1063. doi: 10.1176/appi.ajp.2017.16121417. Epub 2017 Jul 28.	Bassett AS	Am J Psychiatry	2017	7/29/17	PMC5665703	NIHMS888910	10.1176/appi.ajp.2017.16121417
24939913	16p11.2 600 kb Duplications confer risk for typical and atypical Rolandic epilepsy	Reinthaler EM, Lal D, Lebon S, Hildebrand MS, Dahl HH, Regan BM, Feucht M, Steinb√∂ck H, Neophytou B, Ronen GM, Roche L, Gruber-Sedlmayr U, Geldner J, Haberlandt E, Hoffmann P, Herms S, Gieger C, Waldenberger M, Franke A, Wittig M, Schoch S, Becker AJ, Hahn A, M√§nnik K, Toliat MR, Winterer G; 16p11.2 European Consortium, Lerche H, N√ºrnberg P, Mefford H, Scheffer IE, Berkovic SF, Beckmann JS; EP…	Hum Mol Genet. 2014 Nov 15;23(22):6069-80. doi: 10.1093/hmg/ddu306. Epub 2014 Jun 16.	Reinthaler EM	Hum Mol Genet	2014	6/19/14			10.1093/hmg/ddu306
25194493	New technologies in molecular genetics: the impact on epilepsy research	Helbig I.	Prog Brain Res. 2014;213:253-78. doi: 10.1016/B978-0-444-63326-2.00013-2.	Helbig I	Prog Brain Res	2014	9/8/14			10.1016/B978-0-444-63326-2.00013-2
16433693	15q duplication associated with autism in a multiplex family with a familial cryptic translocation t(14;15)(q11.2;q13.3) detected using array-CGH	Koochek M, Harvard C, Hildebrand MJ, Van Allen M, Wingert H, Mickelson E, Holden JJ, Rajcan-Separovic E, Lewis ME.	Clin Genet. 2006 Feb;69(2):124-34. doi: 10.1111/j.1399-0004.2005.00560.x.	Koochek M	Clin Genet	2006	1/26/06			10.1111/j.1399-0004.2005.00560.x
28817303	CHRNA7 Deletions are Enriched in Risperidone-Treated Children and Adolescents	Gillentine MA, White JJ, Grochowski CM, Lupski JR, Schaaf CP, Calarge CA.	J Child Adolesc Psychopharmacol. 2017 Dec;27(10):908-915. doi: 10.1089/cap.2017.0068. Epub 2017 Aug 17.	Gillentine MA	J Child Adolesc Psychopharmacol	2017	8/18/17	PMC5725633		10.1089/cap.2017.0068
22487416	Co-existence of other copy number variations with 22q11.2 deletion or duplication: a modifier for variable phenotypes of the syndrome?	Li D, Tekin M, Buch M, Fan YS.	Mol Cytogenet. 2012 Apr 9;5(1):18. doi: 10.1186/1755-8166-5-18.	Li D	Mol Cytogenet	2012	4/11/12	PMC3349586		10.1186/1755-8166-5-18
25655306	Analysis of CHRNA7 rare variants in autism spectrum disorder susceptibility	Bacchelli E, Battaglia A, Cameli C, Lomartire S, Tancredi R, Thomson S, Sutcliffe JS, Maestrini E.	Am J Med Genet A. 2015 Apr;167A(4):715-23. doi: 10.1002/ajmg.a.36847. Epub 2015 Feb 5.	Bacchelli E	Am J Med Genet A	2015	2/7/15			10.1002/ajmg.a.36847
24664931	An intragenic deletion of the gene MNAT1 in a family with pectus deformities	Heithaus JL, Davenport S, Twyman KA, Torti EE, Batanian JR.	Am J Med Genet A. 2014 May;164A(5):1293-7. doi: 10.1002/ajmg.a.36445. Epub 2014 Mar 24.	Heithaus JL	Am J Med Genet A	2014	3/26/14			10.1002/ajmg.a.36445
18990708	Copy number variation and schizophrenia	St Clair D.	Schizophr Bull. 2009 Jan;35(1):9-12. doi: 10.1093/schbul/sbn147. Epub 2008 Nov 5.	St Clair D	Schizophr Bull	2009	11/8/08	PMC2643970		10.1093/schbul/sbn147
22118685	High frequency of known copy number abnormalities and maternal duplication 15q11-q13 in patients with combined schizophrenia and epilepsy	Stewart LR, Hall AL, Kang SH, Shaw CA, Beaudet AL.	BMC Med Genet. 2011 Nov 25;12:154. doi: 10.1186/1471-2350-12-154.	Stewart LR	BMC Med Genet	2011	11/29/11	PMC3239290		10.1186/1471-2350-12-154
20967226	New copy number variations in schizophrenia	Magri C, Sacchetti E, Traversa M, Valsecchi P, Gardella R, Bonvicini C, Minelli A, Gennarelli M, Barlati S.	PLoS One. 2010 Oct 13;5(10):e13422. doi: 10.1371/journal.pone.0013422.	Magri C	PLoS One	2010	10/23/10	PMC2954184		10.1371/journal.pone.0013422
22588665	Association between the 2-bp deletion polymorphism in the duplicated version of the alpha7 nicotinic receptor gene and P50 sensory gating	Flomen RH, Shaikh M, Walshe M, Schulze K, Hall MH, Picchioni M, Rijsdijk F, Toulopoulou T, Kravariti E, Murray RM, Asherson P, Makoff AJ, Bramon E.	Eur J Hum Genet. 2013 Jan;21(1):76-81. doi: 10.1038/ejhg.2012.81. Epub 2012 May 16.	Flomen RH	Eur J Hum Genet	2013	5/17/12	PMC3522190		10.1038/ejhg.2012.81
21812102	Genomic architecture of aggression: rare copy number variants in intermittent explosive disorder	Vu TH, Coccaro EF, Eichler EE, Girirajan S.	Am J Med Genet B Neuropsychiatr Genet. 2011 Dec;156B(7):808-16. doi: 10.1002/ajmg.b.31225. Epub 2011 Aug 2.	Vu TH	Am J Med Genet B Neuropsychiatr Genet	2011	8/4/11	PMC3168586	HHMIMS317238	10.1002/ajmg.b.31225
21285140	Copy number variants in schizophrenia: confirmation of five previous findings and new evidence for 3q29 microdeletions and VIPR2 duplications	Levinson DF, Duan J, Oh S, Wang K, Sanders AR, Shi J, Zhang N, Mowry BJ, Olincy A, Amin F, Cloninger CR, Silverman JM, Buccola NG, Byerley WF, Black DW, Kendler KS, Freedman R, Dudbridge F, Pe'er I, Hakonarson H, Bergen SE, Fanous AH, Holmans PA, Gejman PV.	Am J Psychiatry. 2011 Mar;168(3):302-16. doi: 10.1176/appi.ajp.2010.10060876. Epub 2011 Feb 1.	Levinson DF	Am J Psychiatry	2011	2/3/11	PMC4441324	NIHMS686964	10.1176/appi.ajp.2010.10060876
24445990	Copy number variants and therapeutic response to antidepressant medication in major depressive disorder	Tansey KE, Rucker JJ, Kavanagh DH, Guipponi M, Perroud N, Bondolfi G, Domenici E, Evans DM, Hauser J, Henigsberg N, Jerman B, Maier W, Mors O, O'Donovan M, Peters TJ, Placentino A, Rietschel M, Souery D, Aitchison KJ, Craig I, Farmer A, Wendland JR, Malafosse A, Lewis G, Kapur S, McGuffin P, Uher R.	Pharmacogenomics J. 2014 Aug;14(4):395-9. doi: 10.1038/tpj.2013.51. Epub 2014 Jan 21.	Tansey KE	Pharmacogenomics J	2014	1/22/14			10.1038/tpj.2013.51
22885689	Genome-wide association study of multiplex schizophrenia pedigrees	Levinson DF, Shi J, Wang K, Oh S, Riley B, Pulver AE, Wildenauer DB, Laurent C, Mowry BJ, Gejman PV, Owen MJ, Kendler KS, Nestadt G, Schwab SG, Mallet J, Nertney D, Sanders AR, Williams NM, Wormley B, Lasseter VK, Albus M, Godard-Bauch√© S, Alexander M, Duan J, O'Donovan MC, Walsh D, O'Neill A, Papadimitriou GN, Dikeos D, Maier W, Lerer B, Campion D, Cohen D, Jay M, Fanous A, Eichhammer P, Silver…	Am J Psychiatry. 2012 Sep;169(9):963-73. doi: 10.1176/appi.ajp.2012.11091423.	Levinson DF	Am J Psychiatry	2012	8/14/12	PMC6927206	NIHMS846264	10.1176/appi.ajp.2012.11091423
20029827	Copy number and sequence variants implicate APBA2 as an autism candidate gene	Babatz TD, Kumar RA, Sudi J, Dobyns WB, Christian SL.	Autism Res. 2009 Dec;2(6):359-64. doi: 10.1002/aur.107.	Babatz TD	Autism Res	2009	12/24/09			10.1002/aur.107
21346763	Duplications of the neuropeptide receptor gene VIPR2 confer significant risk for schizophrenia	Vacic V, McCarthy S, Malhotra D, Murray F, Chou HH, Peoples A, Makarov V, Yoon S, Bhandari A, Corominas R, Iakoucheva LM, Krastoshevsky O, Krause V, Larach-Walters V, Welsh DK, Craig D, Kelsoe JR, Gershon ES, Leal SM, Dell Aquila M, Morris DW, Gill M, Corvin A, Insel PA, McClellan J, King MC, Karayiorgou M, Levy DL, DeLisi LE, Sebat J.	Nature. 2011 Mar 24;471(7339):499-503. doi: 10.1038/nature09884. Epub 2011 Feb 23.	Vacic V	Nature	2011	2/25/11	PMC3351382	NIHMS268754	10.1038/nature09884
20643615	Detection of microchromosomal aberrations in refractory epilepsy: a pilot study	McMahon JM, Scheffer IE, Nicholl JK, Waters W, Eyre H, Hinton L, Nelson P, Yu S, Dibbens LM, Berkovic SF, Mulley JC.	Epileptic Disord. 2010 Sep;12(3):192-8. doi: 10.1684/epd.2010.0326. Epub 2010 Jul 19.	McMahon JM	Epileptic Disord	2010	7/21/10			10.1684/epd.2010.0326
12914658	Refinement of a chimpanzee pericentric inversion breakpoint to a segmental duplication cluster	Locke DP, Archidiacono N, Misceo D, Cardone MF, Deschamps S, Roe B, Rocchi M, Eichler EE.	Genome Biol. 2003;4(8):R50. doi: 10.1186/gb-2003-4-8-r50. Epub 2003 Jul 15.	Locke DP	Genome Biol	2003	8/14/03	PMC193642		10.1186/gb-2003-4-8-r50
21574246	A novel 800 kb microduplication of chromosome 16q22.1 resulting in learning disability and epilepsy may explain phenotypic variability in a family with 15q13 microdeletion	Banka S, Fitzgibbon GJ, Gaunt L, Rankin WJ, Clayton-Smith J.	Am J Med Genet A. 2011 Jun;155A(6):1453-7. doi: 10.1002/ajmg.a.34034. Epub 2011 May 13.	Banka S	Am J Med Genet A	2011	5/17/11			10.1002/ajmg.a.34034
18668038	Rare chromosomal deletions and duplications increase risk of schizophrenia	International Schizophrenia Consortium.	Nature. 2008 Sep 11;455(7210):237-41. doi: 10.1038/nature07239. Epub 2008 Jul 30.	International Schizophrenia Consortium	Nature	2008	8/1/08	PMC3912847	NIHMS539733	10.1038/nature07239
19880096	Copy number variation in schizophrenia in the Japanese population	Ikeda M, Aleksic B, Kirov G, Kinoshita Y, Yamanouchi Y, Kitajima T, Kawashima K, Okochi T, Kishi T, Zaharieva I, Owen MJ, O'Donovan MC, Ozaki N, Iwata N.	Biol Psychiatry. 2010 Feb 1;67(3):283-6. doi: 10.1016/j.biopsych.2009.08.034. Epub 2009 Oct 31.	Ikeda M	Biol Psychiatry	2010	11/3/09			10.1016/j.biopsych.2009.08.034
22083728	De novo CNV analysis implicates specific abnormalities of postsynaptic signalling complexes in the pathogenesis of schizophrenia	Kirov G, Pocklington AJ, Holmans P, Ivanov D, Ikeda M, Ruderfer D, Moran J, Chambert K, Toncheva D, Georgieva L, Grozeva D, Fjodorova M, Wollerton R, Rees E, Nikolov I, van de Lagemaat LN, Bay√©s A, Fernandez E, Olason PI, B√∂ttcher Y, Komiyama NH, Collins MO, Choudhary J, Stefansson K, Stefansson H, Grant SG, Purcell S, Sklar P, O'Donovan MC, Owen MJ.	Mol Psychiatry. 2012 Feb;17(2):142-53. doi: 10.1038/mp.2011.154. Epub 2011 Nov 15.	Kirov G	Mol Psychiatry	2012	11/16/11	PMC3603134		10.1038/mp.2011.154
22342432	Array comparative genomic hybridization: results from an adult population with drug-resistant epilepsy and co-morbidities	Galizia EC, Srikantha M, Palmer R, Waters JJ, Lench N, Ogilvie CM, Kasperavi_i_t_ D, Nashef L, Sisodiya SM.	Eur J Med Genet. 2012 May;55(5):342-8. doi: 10.1016/j.ejmg.2011.12.011. Epub 2012 Jan 28.	Galizia EC	Eur J Med Genet	2012	2/21/12	PMC3526772		10.1016/j.ejmg.2011.12.011
23378395	Assessment of the role of copy-number variants in 150 patients with congenital heart defects	Derwi_ska K, Bartnik M, Wi_niowiecka-Kowalnik B, Jag_a M, Rudzi_ski A, Pietrzyk JJ, Kawalec W, Zi√≥_kowska L, Kutkowska-Ka_mierczak A, Gambin T, Sykulski M, Shaw CA, Gambin A, Mazurczak T, Obersztyn E, Bocian E, Stankiewicz P.	Med Wieku Rozwoj. 2012 Jul-Sep;16(3):175-82.	Derwi_ska K	Med Wieku Rozwoj	2012	2/5/13
22958593	Association testing of copy number variants in schizophrenia and autism spectrum disorders	Crespi BJ, Crofts HJ.	J Neurodev Disord. 2012 May 30;4(1):15. doi: 10.1186/1866-1955-4-15.	Crespi BJ	J Neurodev Disord	2012	9/11/12	PMC3436704		10.1186/1866-1955-4-15
23032108	Application of custom-designed oligonucleotide array CGH in 145 patients with autistic spectrum disorders	Wi_niowiecka-Kowalnik B, Kastory-Bronowska M, Bartnik M, Derwi_ska K, Dymczak-Domini W, Szumbarska D, Ziemka E, Szcza_uba K, Sykulski M, Gambin T, Gambin A, Shaw CA, Mazurczak T, Obersztyn E, Bocian E, Stankiewicz P.	Eur J Hum Genet. 2013 Jun;21(6):620-5. doi: 10.1038/ejhg.2012.219. Epub 2012 Oct 3.	Wi_niowiecka-Kowalnik B	Eur J Hum Genet	2013	10/4/12	PMC3658201		10.1038/ejhg.2012.219
22911887	Rare copy number variants in neuropsychiatric disorders: Specific phenotype or not?	Van Den Bossche MJ, Johnstone M, Strazisar M, Pickard BS, Goossens D, Lenaerts AS, De Zutter S, Nordin A, Norrback KF, Mendlewicz J, Souery D, De Rijk P, Sabbe BG, Adolfsson R, Blackwood D, Del-Favero J.	Am J Med Genet B Neuropsychiatr Genet. 2012 Oct;159B(7):812-22. doi: 10.1002/ajmg.b.32088. Epub 2012 Aug 22.	Van Den Bossche MJ	Am J Med Genet B Neuropsychiatr Genet	2012	8/23/12			10.1002/ajmg.b.32088
21792059	Copy number variants of schizophrenia susceptibility loci are associated with a spectrum of speech and developmental delays and behavior problems	Sahoo T, Theisen A, Rosenfeld JA, Lamb AN, Ravnan JB, Schultz RA, Torchia BS, Neill N, Casci I, Bejjani BA, Shaffer LG.	Genet Med. 2011 Oct;13(10):868-80. doi: 10.1097/GIM.0b013e3182217a06.	Sahoo T	Genet Med	2011	7/28/11			10.1097/GIM.0b013e3182217a06
9520256	Partial trisomy of 15q due to inserted inverted duplication	El√ßioglu N, Fear C, Berry AC.	Clin Genet. 1997 Dec;52(6):442-5. doi: 10.1111/j.1399-0004.1997.tb02566.x.	El√ßioglu N	Clin Genet	1997	3/31/98			10.1111/j.1399-0004.1997.tb02566.x
24424125	CHRNA7 triplication associated with cognitive impairment and neuropsychiatric phenotypes in a three-generation pedigree	Soler-Alfonso C, Carvalho CM, Ge J, Roney EK, Bader PI, Kolodziejska KE, Miller RM, Lupski JR, Stankiewicz P, Cheung SW, Bi W, Schaaf CP.	Eur J Hum Genet. 2014 Sep;22(9):1071-6. doi: 10.1038/ejhg.2013.302. Epub 2014 Jan 15.	Soler-Alfonso C	Eur J Hum Genet	2014	1/16/14	PMC4135413		10.1038/ejhg.2013.302
23350639	Dysfunction of SHANK2 and CHRNA7 in a patient with intellectual disability and language impairment supports genetic epistasis of the two loci	Chilian B, Abdollahpour H, Bierhals T, Haltrich I, Fekete G, Nagel I, Rosenberger G, Kutsche K.	Clin Genet. 2013 Dec;84(6):560-5. doi: 10.1111/cge.12105. Epub 2013 Feb 21.	Chilian B	Clin Genet	2013	1/29/13			10.1111/cge.12105
25261991	[Attention deficit hyperactivity disorder analyzed with array comparative genome hybridization method. Case report]	Duga B, Czak√≥ M, Koml√≥si K, Hadzsiev K, S√ºmegi K, Kisfali P, Melegh M, Melegh B.	Orv Hetil. 2014 Oct 5;155(40):1598-601. doi: 10.1556/OH.2014.30006.	Duga B	Orv Hetil	2014	9/29/14			10.1556/OH.2014.30006
22216833	Chromosome 15q24 microdeletion syndrome	Magoulas PL, El-Hattab AW.	Orphanet J Rare Dis. 2012 Jan 4;7:2. doi: 10.1186/1750-1172-7-2.	Magoulas PL	Orphanet J Rare Dis	2012	1/6/12	PMC3275445		10.1186/1750-1172-7-2
26518331	Unmasking a novel disease gene NEO1 associated with autism spectrum disorders by a hemizygous deletion on chromosome 15 and a functional polymorphism	Siu WK, Lam CW, Gao WW, Vincent Tang HM, Jin DY, Mak CM.	Behav Brain Res. 2016 Mar 1;300:135-42. doi: 10.1016/j.bbr.2015.10.041. Epub 2015 Oct 27.	Siu WK	Behav Brain Res	2016	11/1/15			10.1016/j.bbr.2015.10.041
29460007	Diffuse gliomas classified by 1p/19q co-deletion, TERT promoter and IDH mutation status are associated with specific genetic risk loci	Labreche K, Kinnersley B, Berzero G, Di Stefano AL, Rahimian A, Detrait I, Marie Y, Grenier-Boley B, Hoang-Xuan K, Delattre JY, Idbaih A, Houlston RS, Sanson M.	Acta Neuropathol. 2018 May;135(5):743-755. doi: 10.1007/s00401-018-1825-z. Epub 2018 Feb 19.	Labreche K	Acta Neuropathol	2018	2/21/18	PMC5904227		10.1007/s00401-018-1825-z
10648419	Detection of aberrant isotype switch recombination in low-grade and high-grade gastric MALT lymphomas	Nardini E, Aiello A, Giardini R, Colnaghi MI, M√©nard S, Balsari A.	Blood. 2000 Feb 1;95(3):1032-8.	Nardini E	Blood	2000	1/29/00
19863542	High resolution SNP array genomic profiling of peripheral T cell lymphomas, not otherwise specified, identifies a subgroup with chromosomal aberrations affecting the REL locus	Hartmann S, Gesk S, Scholtysik R, Kreuz M, Bug S, Vater I, D√∂ring C, Cogliatti S, Parrens M, Merlio JP, Kwiecinska A, Porwit A, Piccaluga PP, Pileri S, Hoefler G, K√ºppers R, Siebert R, Hansmann ML.	Br J Haematol. 2010 Feb;148(3):402-12. doi: 10.1111/j.1365-2141.2009.07956.x. Epub 2009 Oct 22.	Hartmann S	Br J Haematol	2010	10/30/09			10.1111/j.1365-2141.2009.07956.x
30842974	Copy number variation of LINGO1 in familial dystonic tremor	Alakbarzade V, Iype T, Chioza BA, Singh R, Harlalka GV, Hardy H, Sreekantan-Nair A, Proukakis C, Peall K, Clark LN, Caswell R, Lango Allen H, Wakeling M, Chilton JK, Baple EL, Louis ED, Warner TT, Crosby AH.	Neurol Genet. 2019 Feb 4;5(1):e307. doi: 10.1212/NXG.0000000000000307. eCollection 2019 Feb.	Alakbarzade V	Neurol Genet	2019	3/8/19	PMC6384021		10.1212/NXG.0000000000000307
12915487	Neocentromeres in 15q24-26 map to duplicons which flanked an ancestral centromere in 15q25	Ventura M, Mudge JM, Palumbo V, Burn S, Blennow E, Pierluigi M, Giorda R, Zuffardi O, Archidiacono N, Jackson MS, Rocchi M.	Genome Res. 2003 Sep;13(9):2059-68. doi: 10.1101/gr.1155103. Epub 2003 Aug 12.	Ventura M	Genome Res	2003	8/14/03	PMC403685		10.1101/gr.1155103
29549028	15q24.1 BP4-BP1 microdeletion unmasking paternally inherited functional polymorphisms combined with distal 15q24.2q24.3 duplication in a patient with epilepsy, psychomotor delay, overweight, ventricular arrhythmia	Huynh MT, Lambert AS, Tosca L, Petit F, Philippe C, Parisot F, Beno√Æt V, Linglart A, Brisset S, Tran CT, Tachdjian G, Receveur A.	Eur J Med Genet. 2018 Aug;61(8):459-464. doi: 10.1016/j.ejmg.2018.03.005. Epub 2018 Mar 14.	Huynh MT	Eur J Med Genet	2018	3/18/18			10.1016/j.ejmg.2018.03.005
31953991	Refining critical regions in 15q24 microdeletion syndrome pertaining to autism	Liu Y, Zhang Y, Zarrei M, Dong R, Yang X, Zhao D, Scherer SW, Gai Z.	Am J Med Genet B Neuropsychiatr Genet. 2020 Jun;183(4):217-226. doi: 10.1002/ajmg.b.32778. Epub 2020 Jan 18.	Liu Y	Am J Med Genet B Neuropsychiatr Genet	2020	1/19/20			10.1002/ajmg.b.32778
19533778	Multiple cysts of the corpus callosum and psychomotor delay in a patient with a 3.1 Mb 15q24.1q24.2 interstitial deletion identified by array-CGH	Masurel-Paulet A, Callier P, Thauvin-Robinet C, Chouchane M, Mejean N, Marle N, Mosca AL, Ben Salem D, Giroud M, Guibaud L, Huet F, Mugneret F, Faivre L.	Am J Med Genet A. 2009 Jul;149A(7):1504-10. doi: 10.1002/ajmg.a.32904.	Masurel-Paulet A	Am J Med Genet A	2009	6/18/09			10.1002/ajmg.a.32904
20425841	Premature ovarian failure, absence of pubic and axillary hair with de novo 46,X,t(X;15)(q24;q26.3)	Giacomozzi C, Gullotta F, Federico G, Colapietro I, Nardone AM, Cianfarani S.	Am J Med Genet A. 2010 May;152A(5):1305-9. doi: 10.1002/ajmg.a.33376.	Giacomozzi C	Am J Med Genet A	2010	4/29/10			10.1002/ajmg.a.33376
12548501	Failure to find DUP25 in patients with anxiety disorders, in control individuals, or in previously reported positive control cell lines	Tabiner M, Youings S, Dennis N, Baldwin D, Buis C, Mayers A, Jacobs PA, Crolla JA.	Am J Hum Genet. 2003 Mar;72(3):535-8. doi: 10.1086/367777. Epub 2003 Jan 24.	Tabiner M	Am J Hum Genet	2003	1/28/03	PMC1180229		10.1086/367777
20860070	Deletion and duplication of 15q24: molecular mechanisms and potential modification by additional copy number variants	El-Hattab AW, Zhang F, Maxim R, Christensen KM, Ward JC, Hines-Dowell S, Scaglia F, Lupski JR, Cheung SW.	Genet Med. 2010 Sep;12(9):573-86. doi: 10.1097/GIM.0b013e3181eb9b4a.	El-Hattab AW	Genet Med	2010	9/23/10			10.1097/GIM.0b013e3181eb9b4a
31302908	[Clinical and genetic analysis of three pediatric patients with 15q24 microdeletion syndrome]	Jing X, Zhang L, Li R, Zhang Y, Li F, Yi C, Liao C.	Zhonghua Yi Xue Yi Chuan Xue Za Zhi. 2019 Jul 10;36(7):672-675. doi: 10.3760/cma.j.issn.1003-9406.2019.07.004.	Jing X	Zhonghua Yi Xue Yi Chuan Xue Za Zhi	2019	7/15/19			10.3760/cma.j.issn.1003-9406.2019.07.004
25527279	Inherited 15q24 microdeletion syndrome in twins and their father with phenotypic variability	Samuelsson L, Zagoras T, Hafstr√∂m M.	Eur J Med Genet. 2015 Feb;58(2):111-5. doi: 10.1016/j.ejmg.2014.12.006. Epub 2014 Dec 16.	Samuelsson L	Eur J Med Genet	2015	12/21/14			10.1016/j.ejmg.2014.12.006
28879703	A Novel Case of 15q24 Microdeletion Syndrome Detected by MLPA in a Chinese Family	Dai XY, Zhou L, Liu Y, Xie JS.	Clin Lab. 2017 Sep 1;63(9):1501-1506. doi: 10.7754/Clin.Lab.2017.170220.	Dai XY	Clin Lab	2017	9/8/17			10.7754/Clin.Lab.2017.170220
28093361	NEIL1 is a candidate gene associated with common variable immunodeficiency in a patient with a chromosome 15q24 deletion	Romano R, Zaravinos A, Liadaki K, Caridha R, Lundin J, Carlsson G, Winiarski J, Pan-Hammarstr√∂m Q, Hammarstr√∂m L.	Clin Immunol. 2017 Mar;176:71-76. doi: 10.1016/j.clim.2017.01.006. Epub 2017 Jan 14.	Romano R	Clin Immunol	2017	1/18/17			10.1016/j.clim.2017.01.006
22359776	15q24 Microdeletion Syndrome ‚Äì RETIRED CHAPTER, FOR HISTORICAL REFERENCE ONLY	Mefford H, Shur N, Rosenfeld J.	2012 Feb 23. In: Adam MP, Ardinger HH, Pagon RA, Wallace SE, Bean LJH, Stephens K, Amemiya A, editors. GeneReviews(¬Æ) [Internet]. Seattle (WA): University of Washington, Seattle; 1993‚Äì2020.	Mefford H	GeneReviews(¬Æ)	1993	2/23/12
20678247	A large-scale survey of the novel 15q24 microdeletion syndrome in autism spectrum disorders identifies an atypical deletion that narrows the critical region	McInnes LA, Nakamine A, Pilorge M, Brandt T, Jim√©nez Gonz√°lez P, Fallas M, Manghi ER, Edelmann L, Glessner J, Hakonarson H, Betancur C, Buxbaum JD.	Mol Autism. 2010 Mar 19;1(1):5. doi: 10.1186/2040-2392-1-5.	McInnes LA	Mol Autism	2010	8/4/10	PMC2907565		10.1186/2040-2392-1-5
21787116	An additional case of the recurrent 15q24.1 microdeletion syndrome and review of the literature	L Ng IS, Chin WH, P Lim EC, Tan EC.	Twin Res Hum Genet. 2011 Aug;14(4):333-9. doi: 10.1375/twin.14.4.333.	L Ng IS	Twin Res Hum Genet	2011	7/27/11			10.1375/twin.14.4.333
19557438	Redefined genomic architecture in 15q24 directed by patient deletion/duplication breakpoint mapping	El-Hattab AW, Smolarek TA, Walker ME, Schorry EK, Immken LL, Patel G, Abbott MA, Lanpher BC, Ou Z, Kang SH, Patel A, Scaglia F, Lupski JR, Cheung SW, Stankiewicz P.	Hum Genet. 2009 Oct;126(4):589-602. doi: 10.1007/s00439-009-0706-x. Epub 2009 Jun 26.	El-Hattab AW	Hum Genet	2009	6/27/09	PMC3669685	NIHMS442240	10.1007/s00439-009-0706-x
22180641	Further clinical and molecular delineation of the 15q24 microdeletion syndrome	Mefford HC, Rosenfeld JA, Shur N, Slavotinek AM, Cox VA, Hennekam RC, Firth HV, Willatt L, Wheeler P, Morrow EM, Cook J, Sullivan R, Oh A, McDonald MT, Zonana J, Keller K, Hannibal MC, Ball S, Kussmann J, Gorski J, Zelewski S, Banks V, Smith W, Smith R, Paull L, Rosenbaum KN, Amor DJ, Silva J, Lamb A, Eichler EE.	J Med Genet. 2012 Feb;49(2):110-8. doi: 10.1136/jmedgenet-2011-100499. Epub 2011 Dec 17.	Mefford HC	J Med Genet	2012	12/20/11	PMC3261729		10.1136/jmedgenet-2011-100499
18755302	A 15q24 microduplication, reciprocal to the recently described 15q24 microdeletion, in a boy sharing clinical features with 15q24 microdeletion syndrome patients	Kiholm Lund AB, Hove HD, Kirchhoff M.	Eur J Med Genet. 2008 Nov-Dec;51(6):520-6. doi: 10.1016/j.ejmg.2008.07.008. Epub 2008 Aug 7.	Kiholm Lund AB	Eur J Med Genet	2008	8/30/08			10.1016/j.ejmg.2008.07.008
32400031	Coexistence of urogenital malformations in a female fetus with de novo 15q24 microdeletion and a literature review	Liu Y, Mapow B.	Mol Genet Genomic Med. 2020 Jul;8(7):e1265. doi: 10.1002/mgg3.1265. Epub 2020 May 13.	Liu Y	Mol Genet Genomic Med	2020	5/14/20	PMC7336734		10.1002/mgg3.1265
22140075	Myelodysplastic syndrome in a child with 15q24 deletion syndrome	Narumi Y, Shiohara M, Wakui K, Hama A, Kojima S, Yoshikawa K, Amano Y, Kosho T, Fukushima Y.	Am J Med Genet A. 2012 Feb;158A(2):412-6. doi: 10.1002/ajmg.a.34395. Epub 2011 Dec 2.	Narumi Y	Am J Med Genet A	2012	12/6/11			10.1002/ajmg.a.34395
26925314	An inferential study of the phenotype for the chromosome 15q24 microdeletion syndrome: a bootstrap analysis	Palaz√≥n-Bru A, Ram√≠rez-Prado D, Cort√©s E, Aguilar-Segura MS, Gil-Guill√©n VF.	PeerJ. 2016 Feb 4;4:e1641. doi: 10.7717/peerj.1641. eCollection 2016.	Palaz√≥n-Bru A	PeerJ	2016	3/1/16	PMC4768676		10.7717/peerj.1641
32416893	Prenatal diagnosis and molecular cytogenetic characterization of a chromosome 15q24 microdeletion	Chen CP, Wang LK, Chern SR, Wu PS, Chen SW, Wu FT, Chen YY, Pan CW, Wang W.	Taiwan J Obstet Gynecol. 2020 May;59(3):432-436. doi: 10.1016/j.tjog.2020.03.017.	Chen CP	Taiwan J Obstet Gynecol	2020	5/18/20			10.1016/j.tjog.2020.03.017
17360722	Characterization of a recurrent 15q24 microdeletion syndrome	Sharp AJ, Selzer RR, Veltman JA, Gimelli S, Gimelli G, Striano P, Coppola A, Regan R, Price SM, Knoers NV, Eis PS, Brunner HG, Hennekam RC, Knight SJ, de Vries BB, Zuffardi O, Eichler EE.	Hum Mol Genet. 2007 Mar 1;16(5):567-72. doi: 10.1093/hmg/ddm016. Epub 2007 Mar 14.	Sharp AJ	Hum Mol Genet	2007	3/16/07			10.1093/hmg/ddm016
29631977	Application of chromosome microarray analysis in patients with unexplained developmental delay/intellectual disability in South China	Wang R, Lei T, Fu F, Li R, Jing X, Yang X, Liu J, Li D, Liao C.	Pediatr Neonatol. 2019 Feb;60(1):35-42. doi: 10.1016/j.pedneo.2018.03.006. Epub 2018 Mar 26.	Wang R	Pediatr Neonatol	2019	4/11/18			10.1016/j.pedneo.2018.03.006
17932688	A further case of the recurrent 15q24 microdeletion syndrome, detected by array CGH	Klopocki E, Graul-Neumann LM, Grieben U, T√∂nnies H, Ropers HH, Horn D, Mundlos S, Ullmann R.	Eur J Pediatr. 2008 Aug;167(8):903-8. doi: 10.1007/s00431-007-0616-7. Epub 2007 Oct 12.	Klopocki E	Eur J Pediatr	2008	10/13/07	PMC2757600		10.1007/s00431-007-0616-7
22296450	A 15q24 microdeletion in transient myeloproliferative disease (TMD) and acute megakaryoblastic leukaemia (AMKL) implicates PML and SUMO3 in the leukaemogenesis of TMD/AMKL	Haemmerling S, Behnisch W, Doerks T, Korbel JO, Bork P, Moog U, Hentze S, Grasshoff U, Bonin M, Rie√ü O, Janssen JW, Jauch A, Bartram CR, Reinhardt D, Koch KA, Bandapalli OR, Kulozik AE.	Br J Haematol. 2012 Apr;157(2):180-7. doi: 10.1111/j.1365-2141.2012.09028.x. Epub 2012 Feb 1.	Haemmerling S	Br J Haematol	2012	2/3/12			10.1111/j.1365-2141.2012.09028.x
19233321	Congenital diaphragmatic hernia is part of the new 15q24 microdeletion syndrome	Van Esch H, Backx L, Pijkels E, Fryns JP.	Eur J Med Genet. 2009 Mar-Jun;52(2-3):153-6. doi: 10.1016/j.ejmg.2009.02.003. Epub 2009 Feb 21.	Van Esch H	Eur J Med Genet	2009	2/24/09			10.1016/j.ejmg.2009.02.003
28588858	A chromosomal microdeletion of 15q in a female patient with epilepsy, ID, and autism spectrum disorder: a case report	Ahram DF, Al-Sarraj Y, Taha RZ, Elhag SF, Al-Shaban FA, El-Shanti H, Kambouris M.	Clin Case Rep. 2017 May 12;5(6):1013-1017. doi: 10.1002/ccr3.945. eCollection 2017 Jun.	Ahram DF	Clin Case Rep	2017	6/8/17	PMC5457985		10.1002/ccr3.945
28777852	[Application of chromosome microarray analysis in 489 children with developmental delay/intellectual disability]	Wang R, Lei T, Fu F, Li R, Jing X, Yang X, Pan M, Li D, Liao C.	Zhonghua Yi Xue Yi Chuan Xue Za Zhi. 2017 Aug 10;34(4):528-533. doi: 10.3760/cma.j.issn.1003-9406.2017.04.013.	Wang R	Zhonghua Yi Xue Yi Chuan Xue Za Zhi	2017	8/5/17			10.3760/cma.j.issn.1003-9406.2017.04.013
25201975	Maturation of cortical circuits requires Semaphorin 7A	Carcea I, Patil SB, Robison AJ, Mesias R, Huntsman MM, Froemke RC, Buxbaum JD, Huntley GW, Benson DL.	Proc Natl Acad Sci U S A. 2014 Sep 23;111(38):13978-83. doi: 10.1073/pnas.1408680111. Epub 2014 Sep 8.	Carcea I	Proc Natl Acad Sci U S A	2014	9/10/14	PMC4183324		10.1073/pnas.1408680111
27927329	Genomic Analyses of Patients With Unexplained Early-Onset Scoliosis	Gao X, Gotway G, Rathjen K, Johnston C, Sparagana S, Wise CA.	Spine Deform. 2014 Sep;2(5):324-332. doi: 10.1016/j.jspd.2014.04.014. Epub 2014 Aug 27.	Gao X	Spine Deform	2014	12/9/16	PMC4228381	NIHMS604765	10.1016/j.jspd.2014.04.014
32185823	Prenatal diagnosis of a de novo tetrasomy 15q24.3-25.3: Case report and literature review	Hu X, Li L, Zhang H, Hu Z, Li L, Sun M, Liu R.	J Clin Lab Anal. 2020 Jul;34(7):e23288. doi: 10.1002/jcla.23288. Epub 2020 Mar 17.	Hu X	J Clin Lab Anal	2020	3/19/20	PMC7370735		10.1002/jcla.23288
30013380	Prenatal diagnosis and molecular cytogenetic characterization of a de novo duplication of 15q24.3-q26.1	Ochando I, Alonzo Mart√≠nez MC, Serrano AM, Urbano A, Cazorla E, Calvo D, Rueda J.	Appl Clin Genet. 2018 Jul 3;11:77-80. doi: 10.2147/TACG.S159377. eCollection 2018.	Ochando I	Appl Clin Genet	2018	7/18/18	PMC6037148		10.2147/TACG.S159377
29896752	[Diagnosis of a case with recurrent pregnancy loss resulted from maternal balanced translocation by chromosomal microarray analysis]	Wang L, Bai N, Liu L, Zhang Q, Kong X.	Zhonghua Yi Xue Yi Chuan Xue Za Zhi. 2018 Jun 10;35(3):443-447. doi: 10.3760/cma.j.issn.1003-9406.2018.03.032.	Wang L	Zhonghua Yi Xue Yi Chuan Xue Za Zhi	2018	6/14/18			10.3760/cma.j.issn.1003-9406.2018.03.032
29610688	Prenatal Identification and Molecular Characterization of Two Simultaneous De Novo Interstitial Duplications of Chromosomal Regions 7p22.1p21.1 and 15q24.1	Burn SC, Swift K, Palmquist M.	Case Rep Genet. 2018 Feb 11;2018:1513534. doi: 10.1155/2018/1513534. eCollection 2018.	Burn SC	Case Rep Genet	2018	4/4/18	PMC5828557		10.1155/2018/1513534
28805617	Molecular cytogenetic characterization of a duplication of 15q24.2-q26.2 associated with anencephaly and neural tube defect	Chen CP, Chen CY, Chern SR, Wu PS, Chen SW, Lai ST, Lee CC, Yang CW, Wang W.	Taiwan J Obstet Gynecol. 2017 Aug;56(4):550-553. doi: 10.1016/j.tjog.2017.06.003.	Chen CP	Taiwan J Obstet Gynecol	2017	8/15/17			10.1016/j.tjog.2017.06.003
27355585	Ancient Haplotypes at the 15q24.2 Microdeletion Region Are Linked to Brain Expression of MAN2C1 and Children's Intelligence	C√°ceres A, Esko T, Pappa I, Guti√©rrez A, Lopez-Espinosa MJ, Llop S, Bustamante M, Tiemeier H, Metspalu A, Joshi PK, Wilsonx JF, Reina-Castill√≥n J, Shin J, Pausova Z, Paus T, Sunyer J, P√©rez-Jurado LA, Gonz√°lez JR.	PLoS One. 2016 Jun 29;11(6):e0157739. doi: 10.1371/journal.pone.0157739. eCollection 2016.	C√°ceres A	PLoS One	2016	6/30/16	PMC4927142		10.1371/journal.pone.0157739
27036947	Familial tetrasomy 4q35.2 associated with congenital diaphragmatic hernia and unilateral renal agenesis: a case report	Bogs T, Kipfm√ºller F, Kohlschmidt N, Gembruch U, M√ºller A, Reutter H.	J Med Case Rep. 2016 Mar 30;10:76. doi: 10.1186/s13256-016-0855-1.	Bogs T	J Med Case Rep	2016	4/3/16	PMC4818464		10.1186/s13256-016-0855-1
24793337	Nonmosaic tetrasomy 15q25.2¬†_¬†qter identified with SNP microarray in a patient with characteristic facial appearance and review of the literature	Xu H, Xiao B, Ji X, Hu Q, Chen Y, Qiu W.	Eur J Med Genet. 2014 Jul;57(7):329-33. doi: 10.1016/j.ejmg.2014.04.011. Epub 2014 Apr 30.	Xu H	Eur J Med Genet	2014	5/6/14			10.1016/j.ejmg.2014.04.011
21949522	A case of de novo duplication of 15q24-q26.3	Kim EY, Kim YK, Kim MK, Jung JM, Jeon GW, Kim HR, Sin JB.	Korean J Pediatr. 2011 Jun;54(6):267-71. doi: 10.3345/kjp.2011.54.6.267. Epub 2011 Jun 30.	Kim EY	Korean J Pediatr	2011	9/28/11	PMC3174363		10.3345/kjp.2011.54.6.267
21480499	Microduplications in an autism multiplex family narrow the region of susceptibility for developmental disorders on 15q24 and implicate 7p21	Cukier HN, Salyakina D, Blankstein SF, Robinson JL, Sacharow S, Ma D, Wright HH, Abramson RK, Menon R, Williams SM, Haines JL, Cuccaro ML, Gilbert JR, Pericak-Vance MA.	Am J Med Genet B Neuropsychiatr Genet. 2011 Jun;156B(4):493-501. doi: 10.1002/ajmg.b.31188. Epub 2011 Apr 7.	Cukier HN	Am J Med Genet B Neuropsychiatr Genet	2011	4/12/11	PMC5490366	NIHMS662570	10.1002/ajmg.b.31188
23074681	Pure duplication of the distal long arm of chromosome 15 with ebstein anomaly and clavicular anomaly	O'Connor R, Al-Murrani A, Aftimos S, Asquith P, Mazzaschi R, Eyrolle-Guignot D, George AM, Love DR.	Case Rep Genet. 2011;2011:898706. doi: 10.1155/2011/898706. Epub 2011 Nov 13.	O'Connor R	Case Rep Genet	2011	10/18/12	PMC3447219		10.1155/2011/898706
22016809	Copy number variants in extended autism spectrum disorder families reveal candidates potentially involved in autism risk	Salyakina D, Cukier HN, Lee JM, Sacharow S, Nations LD, Ma D, Jaworski JM, Konidari I, Whitehead PL, Wright HH, Abramson RK, Williams SM, Menon R, Haines JL, Gilbert JR, Cuccaro ML, Pericak-Vance MA.	PLoS One. 2011;6(10):e26049. doi: 10.1371/journal.pone.0026049. Epub 2011 Oct 7.	Salyakina D	PLoS One	2011	10/22/11	PMC3189231		10.1371/journal.pone.0026049
21108404	Further evidence for the pathogenicity of 15q24 microduplications distal to the minimal critical regions	Roetzer KM, Schwarzbraun T, Obenauf AC, Hauser E, Speicher MR.	Am J Med Genet A. 2010 Dec;152A(12):3173-8. doi: 10.1002/ajmg.a.33750.	Roetzer KM	Am J Med Genet A	2010	11/26/10			10.1002/ajmg.a.33750
20681230	Deletion 2q37.3->qter and duplication 15q24.3->qter characterized by array CGH in a girl with epilepsy and dysmorphic features	Chen CP, Lin SP, Chern SR, Tsai FJ, Wu PC, Lee CC, Chen LF, Lee MS, Wang W.	Genet Couns. 2010;21(2):263-7.	Chen CP	Genet Couns	2010	8/5/10
18467039	[New chromosomal syndromes]	Schluth-Bolard C, Till M, Edery P, Sanlaville D.	Pathol Biol (Paris). 2008 Sep;56(6):380-7. doi: 10.1016/j.patbio.2008.03.006. Epub 2008 May 7.	Schluth-Bolard C	Pathol Biol (Paris)	2008	5/10/08			10.1016/j.patbio.2008.03.006
18252227	Structural variation of chromosomes in autism spectrum disorder	Marshall CR, Noor A, Vincent JB, Lionel AC, Feuk L, Skaug J, Shago M, Moessner R, Pinto D, Ren Y, Thiruvahindrapduram B, Fiebig A, Schreiber S, Friedman J, Ketelaars CE, Vos YJ, Ficicioglu C, Kirkpatrick S, Nicolson R, Sloman L, Summers A, Gibbons CA, Teebi A, Chitayat D, Weksberg R, Thompson A, Vardy C, Crosbie V, Luscombe S, Baatjes R, Zwaigenbaum L, Roberts W, Fernandez B, Szatmari P, Scherer …	Am J Hum Genet. 2008 Feb;82(2):477-88. doi: 10.1016/j.ajhg.2007.12.009. Epub 2008 Jan 17.	Marshall CR	Am J Hum Genet	2008	2/7/08	PMC2426913		10.1016/j.ajhg.2007.12.009
16906162	Discovery of previously unidentified genomic disorders from the duplication architecture of the human genome	Sharp AJ, Hansen S, Selzer RR, Cheng Z, Regan R, Hurst JA, Stewart H, Price SM, Blair E, Hennekam RC, Fitzpatrick CA, Segraves R, Richmond TA, Guiver C, Albertson DG, Pinkel D, Eis PS, Schwartz S, Knight SJ, Eichler EE.	Nat Genet. 2006 Sep;38(9):1038-42. doi: 10.1038/ng1862. Epub 2006 Aug 13.	Sharp AJ	Nat Genet	2006	8/15/06			10.1038/ng1862
16278886	Ebstein anomaly and duplication of the distal arm of chromosome 15: report of two patients	Miller MS, Rao PN, Dudovitz RN, Falk RE.	Am J Med Genet A. 2005 Dec 1;139A(2):141-5. doi: 10.1002/ajmg.a.30921.	Miller MS	Am J Med Genet A	2005	11/10/05			10.1002/ajmg.a.30921
15940678	Intrachromosomal triplication for the distal part of chromosome 15q	Schluth C, Mattei MG, Mignon-Ravix C, Salman S, Alembik Y, Willig J, Ginglinger E, Jeandidier E.	Am J Med Genet A. 2005 Jul 15;136(2):179-84. doi: 10.1002/ajmg.a.30745.	Schluth C	Am J Med Genet A	2005	6/9/05			10.1002/ajmg.a.30745
15211637	No association between DUP25 and anxiety disorders	Henrichsen CN, Delorme R, Boucherie M, Marelli D, Baud P, Bellivier F, Courtet P, Chabane N, Henry C, Leboyer M, Malafosse A, Antonarakis SE, Dahoun S.	Am J Med Genet B Neuropsychiatr Genet. 2004 Jul 1;128B(1):80-3. doi: 10.1002/ajmg.b.30037.	Henrichsen CN	Am J Med Genet B Neuropsychiatr Genet	2004	6/24/04			10.1002/ajmg.b.30037
15054397	Failure to detect DUP25 in lymphoblastoid cells derived from patients with panic disorder and control individuals representing European and American populations	Zhu G, Bartsch O, Skrypnyk C, Rotondo A, Akhtar LA, Harris C, Virkkunen M, Cassano G, Goldman D.	Eur J Hum Genet. 2004 Jun;12(6):505-8. doi: 10.1038/sj.ejhg.5201181.	Zhu G	Eur J Hum Genet	2004	4/1/04			10.1038/sj.ejhg.5201181
15098238	Duplication of the distal long arm of chromosome 15: report of three new patients and review of the literature	Roggenbuck JA, Mendelsohn NJ, Tenenholz B, Ladda RL, Fink JM.	Am J Med Genet A. 2004 May 1;126A(4):398-402. doi: 10.1002/ajmg.a.20617.	Roggenbuck JA	Am J Med Genet A	2004	4/21/04			10.1002/ajmg.a.20617
14686891	LRRN6A/LERN1 (leucine-rich repeat neuronal protein 1), a novel gene with enriched expression in limbic system and neocortex	Carim-Todd L, Escarceller M, Estivill X, Sumoy L.	Eur J Neurosci. 2003 Dec;18(12):3167-82. doi: 10.1111/j.1460-9568.2003.03003.x.	Carim-Todd L	Eur J Neurosci	2003	12/23/03			10.1111/j.1460-9568.2003.03003.x
14513359	No evidence for DUP25 in patients with panic disorder using a quantitative real-time PCR approach	Schumacher J, Otte AC, Becker T, Sun Y, Wienker TF, Wirth B, Franke P, Abou Jamra R, Propping P, Deckert J, N√∂then MM, Cichon S.	Hum Genet. 2003 Dec;114(1):115-7. doi: 10.1007/s00439-003-1022-5. Epub 2003 Sep 25.	Schumacher J	Hum Genet	2003	9/27/03			10.1007/s00439-003-1022-5
12935921	DNA copy number changes detected by comparative genomic hybridization and their association with clinicopathologic parameters in breast tumors	Cingoz S, Altungoz O, Canda T, Saydam S, Aksakoglu G, Sakizli M.	Cancer Genet Cytogenet. 2003 Sep;145(2):108-14. doi: 10.1016/s0165-4608(03)00094-3.	Cingoz S	Cancer Genet Cytogenet	2003	8/26/03			10.1016/s0165-4608(03)00094-3
12503108	Two new cases of analphoid marker chromosomes	Spiegel M, Hickmann G, Senger G, Kozlowski P, Bartsch O.	Am J Med Genet A. 2003 Jan 30;116A(3):284-9. doi: 10.1002/ajmg.a.10916.	Spiegel M	Am J Med Genet A	2003	12/28/02			10.1002/ajmg.a.10916
22033820	Are there anxious genes?	Morris-Rosendahl DJ.	Dialogues Clin Neurosci. 2002 Sep;4(3):251-60. doi: 10.31887/DCNS.2002.4.3/dmrosendahl.	Morris-Rosendahl DJ	Dialogues Clin Neurosci	2002	10/29/11	PMC3181683		10.31887/DCNS.2002.4.3/dmrosendahl
11509185	A polymorphic genomic duplication on human chromosome 15 is a susceptibility factor for panic and phobic disorders	Gratac√≤s M, Nadal M, Mart√≠n-Santos R, Pujana MA, Gago J, Peral B, Armengol L, Ponsa I, Mir√≥ R, Bulbena A, Estivill X.	Cell. 2001 Aug 10;106(3):367-79. doi: 10.1016/s0092-8674(01)00447-0.	Gratac√≤s M	Cell	2001	8/18/01			10.1016/s0092-8674(01)00447-0
11156619	Additional complexity on human chromosome 15q: identification of a set of newly recognized duplicons (LCR15) on 15q11-q13, 15q24, and 15q26	Pujana MA, Nadal M, Gratac√≤s M, Peral B, Csiszar K, Gonz√°lez-Sarmiento R, Sumoy L, Estivill X.	Genome Res. 2001 Jan;11(1):98-111. doi: 10.1101/gr.155601.	Pujana MA	Genome Res	2001	1/13/01	PMC311040		10.1101/gr.155601
11124529	Cloning of the novel gene TM6SF1 reveals conservation of clusters of paralogous genes between human chromosomes 15q24-->q26 and 19p13.3-->p12	Carim-Todd L, Escarceller M, Estivill X, Sumoy L.	Cytogenet Cell Genet. 2000;90(3-4):255-60. doi: 10.1159/000056784.	Carim-Todd L	Cytogenet Cell Genet	2000	12/22/00			10.1159/000056784
10332034	Large genomic duplicons map to sites of instability in the Prader-Willi/Angelman syndrome chromosome region (15q11-q13)	Christian SL, Fantes JA, Mewborn SK, Huang B, Ledbetter DH.	Hum Mol Genet. 1999 Jun;8(6):1025-37. doi: 10.1093/hmg/8.6.1025.	Christian SL	Hum Mol Genet	1999	5/20/99			10.1093/hmg/8.6.1025
8918057	Chromosomal rearrangements detected by FISH and G-banding	Hou JW, Wang TR.	J Formos Med Assoc. 1996 Sep;95(9):686-91.	Hou JW	J Formos Med Assoc	1996	9/1/96
32894148	A 15q25.2 microdeletion phenotype for premature ovarian failure in a Chinese¬†girl: a case report and review of literature	Chen Z, Chen H, Yuan K, Wang C.	BMC Med Genomics. 2020 Sep 7;13(1):126. doi: 10.1186/s12920-020-00787-w.	Chen Z	BMC Med Genomics	2020	9/7/20	PMC7487592		10.1186/s12920-020-00787-w
23239641	Proximal and distal 15q25.2 microdeletions-genotype-phenotype delineation of two neurodevelopmental susceptibility loci	Doelken SC, Seeger K, Hundsdoerfer P, Weber-Ferro W, Klopocki E, Graul-Neumann L.	Am J Med Genet A. 2013 Jan;161A(1):218-24. doi: 10.1002/ajmg.a.35695. Epub 2012 Dec 14.	Doelken SC	Am J Med Genet A	2013	12/15/12			10.1002/ajmg.a.35695
23166063	An emerging phenotype of interstitial 15q25.2 microdeletions: clinical report and review	Palumbo O, Palumbo P, Palladino T, Stallone R, Miroballo M, Piemontese MR, Zelante L, Carella M.	Am J Med Genet A. 2012 Dec;158A(12):3182-9. doi: 10.1002/ajmg.a.35631. Epub 2012 Nov 19.	Palumbo O	Am J Med Genet A	2012	11/21/12			10.1002/ajmg.a.35631
19166990	Population analysis of large copy number variants and hotspots of human genetic disease	Itsara A, Cooper GM, Baker C, Girirajan S, Li J, Absher D, Krauss RM, Myers RM, Ridker PM, Chasman DI, Mefford H, Ying P, Nickerson DA, Eichler EE.	Am J Hum Genet. 2009 Feb;84(2):148-61. doi: 10.1016/j.ajhg.2008.12.014. Epub 2009 Jan 22.	Itsara A	Am J Hum Genet	2009	1/27/09	PMC2668011		10.1016/j.ajhg.2008.12.014
20921022	Recurrent microdeletions of 15q25.2 are associated with increased risk of congenital diaphragmatic hernia, cognitive deficits and possibly Diamond--Blackfan anaemia	Wat MJ, Enciso VB, Wiszniewski W, Resnick T, Bader P, Roeder ER, Freedenberg D, Brown C, Stankiewicz P, Cheung SW, Scott DA.	J Med Genet. 2010 Nov;47(11):777-81. doi: 10.1136/jmg.2009.075903. Epub 2010 Oct 4.	Wat MJ	J Med Genet	2010	10/6/10	PMC3225959	NIHMS335850	10.1136/jmg.2009.075903
30626445	Co-occurrence of genomic imbalances on Xp22.1 in the SHOX region and 15q25.2 in a girl with short stature, precocious puberty, urogenital malformations and bone anomalies	Monzani A, Babu D, Mellone S, Genoni G, Fanelli A, Prodam F, Bellone S, Giordano M.	BMC Med Genomics. 2019 Jan 9;12(1):5. doi: 10.1186/s12920-018-0445-8.	Monzani A	BMC Med Genomics	2019	1/11/19	PMC6327496		10.1186/s12920-018-0445-8
29412129	[Usefulness of CGH-array and SNP-array for the etiological diagnosis of premature ovarian insufficiency]	Hyon C.	Biol Aujourdhui. 2017;211(3):199-205. doi: 10.1051/jbio/2017025. Epub 2018 Feb 7.	Hyon C	Biol Aujourdhui	2017	2/8/18			10.1051/jbio/2017025
27003306	Deletion of CPEB1 Gene: A Rare but Recurrent Cause of Premature Ovarian Insufficiency	Hyon C, Mansour-Hendili L, Chantot-Bastaraud S, Donadille B, Kerlan V, Dod√© C, Jonard S, Delemer B, Gompel A, Reznik Y, Touraine P, Siffroi JP, Christin-Maitre S.	J Clin Endocrinol Metab. 2016 May;101(5):2099-104. doi: 10.1210/jc.2016-1291. Epub 2016 Mar 22.	Hyon C	J Clin Endocrinol Metab	2016	3/23/16			10.1210/jc.2016-1291
32354341	CPEB1 deletion is not a common explanation for premature ovarian insufficiency in a Chinese cohort	Jiao W, Zhao S, Liu R, Guo T, Qin Y.	J Ovarian Res. 2020 Apr 30;13(1):49. doi: 10.1186/s13048-020-00630-x.	Jiao W	J Ovarian Res	2020	5/2/20	PMC7193392		10.1186/s13048-020-00630-x
24352913	Characterization of core clinical phenotypes associated with recurrent proximal 15q25.2 microdeletions	Burgess T, Brown NJ, Stark Z, Bruno DL, Oertel R, Chong B, Calabro V, Kornberg A, Sanderson C, Kelly J, Howell KB, Savarirayan R, Hinds R, Greenway A, Slater HR, White SM.	Am J Med Genet A. 2014 Jan;164A(1):77-86. doi: 10.1002/ajmg.a.36203. Epub 2013 Nov 21.	Burgess T	Am J Med Genet A	2014	12/20/13			10.1002/ajmg.a.36203
20503328	Phenotype-genotype correlation of a patient with a "balanced" translocation 9;15 and cryptic 9q34 duplication and 15q21q25 deletion	Papadopoulou E, Sismani C, Christodoulou C, Ioannides M, Kalmanti M, Patsalis P.	Am J Med Genet A. 2010 Jun;152A(6):1515-22. doi: 10.1002/ajmg.a.33302.	Papadopoulou E	Am J Med Genet A	2010	5/27/10			10.1002/ajmg.a.33302
27301361	Copy number variation analysis detects novel candidate genes involved in follicular growth and oocyte maturation in a cohort of premature ovarian failure cases	T_uiko O, N√µukas M, _ilina O, Hensen K, Tapanainen JS, M√§gi R, Kals M, Kivistik PA, Haller-Kikkatalo K, Salumets A, Kurg A.	Hum Reprod. 2016 Aug;31(8):1913-25. doi: 10.1093/humrep/dew142. Epub 2016 Jun 14.	T_uiko O	Hum Reprod	2016	6/16/16	PMC4974666		10.1093/humrep/dew142
17847001	Copy-number variations measured by single-nucleotide-polymorphism oligonucleotide arrays in patients with mental retardation	Wagenstaller J, Spranger S, Lorenz-Depiereux B, Kazmierczak B, Nathrath M, Wahl D, Heye B, Glaser D, Liebscher V, Meitinger T, Strom TM.	Am J Hum Genet. 2007 Oct;81(4):768-79. doi: 10.1086/521274. Epub 2007 Aug 28.	Wagenstaller J	Am J Hum Genet	2007	9/12/07	PMC2227926		10.1086/521274
21256485	Genomic analysis using high-resolution single-nucleotide polymorphism arrays reveals novel microdeletions associated with premature ovarian failure	McGuire MM, Bowden W, Engel NJ, Ahn HW, Kovanci E, Rajkovic A.	Fertil Steril. 2011 Apr;95(5):1595-600. doi: 10.1016/j.fertnstert.2010.12.052. Epub 2011 Jan 22.	McGuire MM	Fertil Steril	2011	1/25/11	PMC3062633	NIHMS261621	10.1016/j.fertnstert.2010.12.052
26927603	A case which further refines the critical region for 15q25.2 microduplication phenotypes	Monkam CY, Kemeny S, Miret A, Pebrel-Richard C, Sarret C.	Acta Neurol Belg. 2016 Dec;116(4):683-685. doi: 10.1007/s13760-016-0620-7. Epub 2016 Feb 29.	Monkam CY	Acta Neurol Belg	2016	3/2/16			10.1007/s13760-016-0620-7
22711292	Tetrasomy 15q25.2_qter identified with SNP microarray in a patient with multiple anomalies including complex cardiovascular malformation	George-Abraham JK, Zimmerman SL, Hinton RB, Marino BS, Witte DP, Hopkin RJ.	Am J Med Genet A. 2012 Aug;158A(8):1971-6. doi: 10.1002/ajmg.a.35428. Epub 2012 Jun 18.	George-Abraham JK	Am J Med Genet A	2012	6/20/12			10.1002/ajmg.a.35428
26749307	Maternal Modifiers and Parent-of-Origin Bias of the Autism-Associated 16p11.2 CNV	Duyzend MH, Nuttle X, Coe BP, Baker C, Nickerson DA, Bernier R, Eichler EE.	Am J Hum Genet. 2016 Jan 7;98(1):45-57. doi: 10.1016/j.ajhg.2015.11.017. Epub 2015 Dec 31.	Duyzend MH	Am J Hum Genet	2016	1/11/16	PMC4716684		10.1016/j.ajhg.2015.11.017
31474320	Germline 16p11.2 Microdeletion Predisposes to Neuroblastoma	Egolf LE, Vaksman Z, Lopez G, Rokita JL, Modi A, Basta PV, Hakonarson H, Olshan AF, Diskin SJ.	Am J Hum Genet. 2019 Sep 5;105(3):658-668. doi: 10.1016/j.ajhg.2019.07.020. Epub 2019 Aug 29.	Egolf LE	Am J Hum Genet	2019	9/3/19	PMC6731370		10.1016/j.ajhg.2019.07.020
29730711	Pronounced maternal parent-of-origin bias for type-1 NF1 microdeletions	Neuh√§usler L, Summerer A, Cooper DN, Mautner VF, Kehrer-Sawatzki H.	Hum Genet. 2018 May;137(5):365-373. doi: 10.1007/s00439-018-1888-x. Epub 2018 May 5.	Neuh√§usler L	Hum Genet	2018	5/7/18			10.1007/s00439-018-1888-x
32537635	Phenotypes Associated with 16p11.2 Copy Number Gains and Losses at a Single Institution	Chu C, Wu H, Xu F, Ray JW, Britt A, Robinson SS, Lupo PJ, Murphy CRC, Dreyer CF, Lee PDK, Hu PC, Dong J.	Lab Med. 2020 Nov 2;51(6):642-648. doi: 10.1093/labmed/lmaa026.	Chu C	Lab Med	2020	6/16/20			10.1093/labmed/lmaa026
32758661	Clinical and genetic findings in Hungarian pediatric patients carrying chromosome 16p copy number variants and a review of the literature	Lengyel A, Pinti √â, Pik√≥ H, J√°vorszky E, David D, Tihanyi M, G√∂nczi √â, Kiss E, T√≥th Z, Tory K, Fekete G, Haltrich I.	Eur J Med Genet. 2020 Oct;63(10):104027. doi: 10.1016/j.ejmg.2020.104027. Epub 2020 Aug 3.	Lengyel A	Eur J Med Genet	2020	8/8/20			10.1016/j.ejmg.2020.104027
30803986	Distal chromosome 16p11.2 duplications containing SH2B1 in patients with scoliosis	Sadler B, Haller G, Antunes L, Bledsoe X, Morcuende J, Giampietro P, Raggio C, Miller N, Kidane Y, Wise CA, Amarillo I, Walton N, Seeley M, Johnson D, Jenkins C, Jenkins T, Oetjens M, Tong RS, Druley TE, Dobbs MB, Gurnett CA.	J Med Genet. 2019 Jul;56(7):427-433. doi: 10.1136/jmedgenet-2018-105877. Epub 2019 Feb 25.	Sadler B	J Med Genet	2019	2/27/19	PMC6592771	NIHMS1010269	10.1136/jmedgenet-2018-105877
30518945	The effect of copy number variations in chromosome 16p on body weight in patients with intellectual disability	Gimeno-Ferrer F, Albuquerque D, Guzm√°n Luj√°n C, Marcaida Benito G, Torreira Banzas C, Rep√°raz-Andrade A, Ballesteros Cogollos V, Aleu P√©rez-Gramunt M, Gal√°n G√≥mez E, Quintela I, Rodr√≠guez-L√≥pez R.	J Hum Genet. 2019 Mar;64(3):221-231. doi: 10.1038/s10038-018-0545-5. Epub 2018 Dec 5.	Gimeno-Ferrer F	J Hum Genet	2019	12/7/18			10.1038/s10038-018-0545-5
30509170	Effects of pathogenic CNVs on physical traits in participants of the UK Biobank	Owen D, Bracher-Smith M, Kendall KM, Rees E, Einon M, Escott-Price V, Owen MJ, O'Donovan MC, Kirov G.	BMC Genomics. 2018 Dec 4;19(1):867. doi: 10.1186/s12864-018-5292-7.	Owen D	BMC Genomics	2018	12/5/18	PMC6278042		10.1186/s12864-018-5292-7
30283035	Dose response of the 16p11.2 distal copy number variant on intracranial volume and basal ganglia	S√∏nderby IE, G√∫stafsson √ì, Doan NT, Hibar DP, Martin-Brevet S, Abdellaoui A, Ames D, Amunts K, Andersson M, Armstrong NJ, Bernard M, Blackburn N, Blangero J, Boomsma DI, Bralten J, Brattbak HR, Brodaty H, Brouwer RM, B√ºlow R, Calhoun V, Caspers S, Cavalleri G, Chen CH, Cichon S, Ciufolini S, Corvin A, Crespo-Facorro B, Curran JE, Dale AM, Dalvie S, Dazzan P, de Geus EJC, de Zubicaray GI, de Z…	Mol Psychiatry. 2020 Mar;25(3):584-602. doi: 10.1038/s41380-018-0118-1. Epub 2018 Oct 3.	S√∏nderby IE	Mol Psychiatry	2020	10/5/18	PMC7042770		10.1038/s41380-018-0118-1
29441128	Chromosomal microarray analysis in the genetic evaluation of 279 patients with syndromic obesity	D'Angelo CS, Varela MC, de Castro CIE, Otto PA, Perez ABA, Louren√ßo CM, Kim CA, Bertola DR, Kok F, Garcia-Alonso L, Koiffmann CP.	Mol Cytogenet. 2018 Feb 5;11:14. doi: 10.1186/s13039-018-0363-7. eCollection 2018.	D'Angelo CS	Mol Cytogenet	2018	2/15/18	PMC5800070		10.1186/s13039-018-0363-7
29263841	A framework to identify contributing genes in patients with Phelan-McDermid syndrome	Tabet AC, Rolland T, Ducloy M, L√©vy J, Buratti J, Mathieu A, Haye D, Perrin L, Dupont C, Passemard S, Capri Y, Verloes A, Drunat S, Keren B, Mignot C, Marey I, Jacquette A, Whalen S, Pipiras E, Benzacken B, Chantot-Bastaraud S, Afenjar A, H√©ron D, Le Caignec C, Beneteau C, Pichon O, Isidor B, David A, El Khattabi L, Kemeny S, Gouas L, Vago P, Mosca-Boidron AL, Faivre L, Missirian C, Philip N, S…	NPJ Genom Med. 2017 Oct 23;2:32. doi: 10.1038/s41525-017-0035-2. eCollection 2017.	Tabet AC	NPJ Genom Med	2017	12/22/17	PMC5677962		10.1038/s41525-017-0035-2
28965845	The Immune Signaling Adaptor LAT Contributes to the Neuroanatomical Phenotype of 16p11.2 BP2-BP3 CNVs	Loviglio MN, Arbogast T, J√∏nch AE, Collins SC, Popadin K, Bonnet CS, Giannuzzi G, Maillard AM, Jacquemont S; 16p11.2 Consortium, Yalcin B, Katsanis N, Golzio C, Reymond A.	Am J Hum Genet. 2017 Oct 5;101(4):564-577. doi: 10.1016/j.ajhg.2017.08.016. Epub 2017 Sep 28.	Loviglio MN	Am J Hum Genet	2017	10/3/17	PMC5630231		10.1016/j.ajhg.2017.08.016
27489308	Copy-number variations are enriched for neurodevelopmental genes in children with developmental coordination disorder	Mosca SJ, Langevin LM, Dewey D, Innes AM, Lionel AC, Marshall CC, Scherer SW, Parboosingh JS, Bernier FP.	J Med Genet. 2016 Dec;53(12):812-819. doi: 10.1136/jmedgenet-2016-103818. Epub 2016 Aug 3.	Mosca SJ	J Med Genet	2016	8/5/16			10.1136/jmedgenet-2016-103818
27240531	Chromosomal contacts connect loci associated with autism, BMI and head circumference phenotypes	Loviglio MN, Leleu M, M√§nnik K, Passeggeri M, Giannuzzi G, van der Werf I, Waszak SM, Zazhytska M, Roberts-Caldeira I, Gheldof N, Migliavacca E, Alfaiz AA, Hippolyte L, Maillard AM; 2p15 Consortium; 16p11.2 Consortium, Van Dijck A, Kooy RF, Sanlaville D, Rosenfeld JA, Shaffer LG, Andrieux J, Marshall C, Scherer SW, Shen Y, Gusella JF, Thorsteinsdottir U, Thorleifsson G, Dermitzakis ET, Deplancke…	Mol Psychiatry. 2017 Jun;22(6):836-849. doi: 10.1038/mp.2016.84. Epub 2016 May 31.	Loviglio MN	Mol Psychiatry	2017	6/1/16	PMC5508252		10.1038/mp.2016.84
25411582	Investigation of selected genomic deletions and duplications in a cohort of 338 patients presenting with syndromic obesity by multiplex ligation-dependent probe amplification using synthetic probes	D'Angelo CS, Varela MC, de Castro CIe, Kim CA, Bertola DR, Louren√ßo CM, Perez AB, Koiffmann CP.	Mol Cytogenet. 2014 Oct 31;7(1):75. doi: 10.1186/s13039-014-0075-6. eCollection 2014.	D'Angelo CS	Mol Cytogenet	2014	11/21/14	PMC4236449		10.1186/s13039-014-0075-6
24906019	Transcriptional consequences of 16p11.2 deletion and duplication in mouse cortex and multiplex autism families	Blumenthal I, Ragavendran A, Erdin S, Klei L, Sugathan A, Guide JR, Manavalan P, Zhou JQ, Wheeler VC, Levin JZ, Ernst C, Roeder K, Devlin B, Gusella JF, Talkowski ME.	Am J Hum Genet. 2014 Jun 5;94(6):870-83. doi: 10.1016/j.ajhg.2014.05.004.	Blumenthal I	Am J Hum Genet	2014	6/7/14	PMC4121471		10.1016/j.ajhg.2014.05.004
24781210	The genetic landscape of infantile spasms	Michaud JL, Lachance M, Hamdan FF, Carmant L, Lortie A, Diadori P, Major P, Meijer IA, Lemyre E, Cossette P, Mefford HC, Rouleau GA, Rossignol E.	Hum Mol Genet. 2014 Sep 15;23(18):4846-58. doi: 10.1093/hmg/ddu199. Epub 2014 Apr 29.	Michaud JL	Hum Mol Genet	2014	5/1/14			10.1093/hmg/ddu199
23258348	Estimates of penetrance for recurrent pathogenic copy-number variations	Rosenfeld JA, Coe BP, Eichler EE, Cuckle H, Shaffer LG.	Genet Med. 2013 Jun;15(6):478-81. doi: 10.1038/gim.2012.164. Epub 2012 Dec 20.	Rosenfeld JA	Genet Med	2013	12/22/12	PMC3664238	HHMIMS443411	10.1038/gim.2012.164
22234155	Autism multiplex family with 16p11.2p12.2 microduplication syndrome in monozygotic twins and distal 16p11.2 deletion in their brother	Tabet AC, Pilorge M, Delorme R, Amsellem F, Pinard JM, Leboyer M, Verloes A, Benzacken B, Betancur C.	Eur J Hum Genet. 2012 May;20(5):540-6. doi: 10.1038/ejhg.2011.244. Epub 2012 Jan 11.	Tabet AC	Eur J Hum Genet	2012	1/12/12	PMC3330222	HALMS661857	10.1038/ejhg.2011.244
21525063	Genomic alterations that contribute to the development of isolated and non-isolated congenital diaphragmatic hernia	Wat MJ, Veenma D, Hogue J, Holder AM, Yu Z, Wat JJ, Hanchard N, Shchelochkov OA, Fernandes CJ, Johnson A, Lally KP, Slavotinek A, Danhaive O, Schaible T, Cheung SW, Rauen KA, Tonk VS, Tibboel D, de Klein A, Scott DA.	J Med Genet. 2011 May;48(5):299-307. doi: 10.1136/jmg.2011.089680.	Wat MJ	J Med Genet	2011	4/29/11	PMC3227222	NIHMS335852	10.1136/jmg.2011.089680
20808231	Recurrent 200-kb deletions of 16p11.2 that include the SH2B1 gene are associated with developmental delay and obesity	Bachmann-Gagescu R, Mefford HC, Cowan C, Glew GM, Hing AV, Wallace S, Bader PI, Hamati A, Reitnauer PJ, Smith R, Stockton DW, Muhle H, Helbig I, Eichler EE, Ballif BC, Rosenfeld J, Tsuchiya KD.	Genet Med. 2010 Oct;12(10):641-7. doi: 10.1097/GIM.0b013e3181ef4286.	Bachmann-Gagescu R	Genet Med	2010	9/3/10			10.1097/GIM.0b013e3181ef4286
19449418	Further characterization of the new microdeletion syndrome of 16p11.2-p12.2	Battaglia A, Novelli A, Bernardini L, Igliozzi R, Parrini B.	Am J Med Genet A. 2009 Jun;149A(6):1200-4. doi: 10.1002/ajmg.a.32847.	Battaglia A	Am J Med Genet A	2009	5/19/09			10.1002/ajmg.a.32847
23325106	Implication of a rare deletion at distal 16p11.2 in schizophrenia	Guha S, Rees E, Darvasi A, Ivanov D, Ikeda M, Bergen SE, Magnusson PK, Cormican P, Morris D, Gill M, Cichon S, Rosenfeld JA, Lee A, Gregersen PK, Kane JM, Malhotra AK, Rietschel M, N√∂then MM, Degenhardt F, Priebe L, Breuer R, Strohmaier J, Ruderfer DM, Moran JL, Chambert KD, Sanders AR, Shi J, Kendler K, Riley B, O'Neill T, Walsh D, Malhotra D, Corvin A, Purcell S, Sklar P, Iwata N, Hultman CM, …	JAMA Psychiatry. 2013 Mar;70(3):253-60. doi: 10.1001/2013.jamapsychiatry.71.	Guha S	JAMA Psychiatry	2013	1/18/13	PMC3750982	NIHMS495369	10.1001/2013.jamapsychiatry.71
21465664	The atypical 16p11.2 deletion: a not so atypical microdeletion syndrome?	Barge-Schaapveld DQ, Maas SM, Polstra A, Knegt LC, Hennekam RC.	Am J Med Genet A. 2011 May;155A(5):1066-72. doi: 10.1002/ajmg.a.33991. Epub 2011 Apr 4.	Barge-Schaapveld DQ	Am J Med Genet A	2011	4/6/11			10.1002/ajmg.a.33991
24707176	Neuropsychological phenotype of a patient with a de novo 970 kb interstitial deletion in the distal 16p11.2 region	Egger JI, Verhoeven WM, Verbeeck W, de Leeuw N.	Neuropsychiatr Dis Treat. 2014 Mar 25;10:513-7. doi: 10.2147/NDT.S58684. eCollection 2014.	Egger JI	Neuropsychiatr Dis Treat	2014	4/8/14	PMC3971941		10.2147/NDT.S58684
29636920	Prenatally diagnosed distal 16p11.2 microdeletion with a novel association with congenital diaphragmatic hernia: a case report	Genesio R, Maruotti GM, Saccone G, Mormile A, Conti A, Cicatiello R, Sarnataro V, Sirico A, Izzo A, Martinelli P, Nitsch L.	Clin Case Rep. 2018 Feb 9;6(4):592-595. doi: 10.1002/ccr3.1369. eCollection 2018 Apr.	Genesio R	Clin Case Rep	2018	4/12/18	PMC5889234		10.1002/ccr3.1369
23860047	An unusual clinical severity of 16p11.2 deletion syndrome caused by unmasked recessive mutation of CLN3	Pebrel-Richard C, Debost-Legrand A, Eymard-Pierre E, Greze V, Kemeny S, Gay-Bellile M, Gouas L, Tchirkov A, Vago P, Goumy C, Francannet C.	Eur J Hum Genet. 2014 Mar;22(3):369-73. doi: 10.1038/ejhg.2013.141. Epub 2013 Jul 17.	Pebrel-Richard C	Eur J Hum Genet	2014	7/18/13	PMC3925269		10.1038/ejhg.2013.141
19676056	Microdeletion syndrome 16p11.2-p12.2: clinical and molecular characterization	Hempel M, Rivera Brugu√©s N, Wagenstaller J, Lederer G, Weitensteiner A, Seidel H, Meitinger T, Strom TM.	Am J Med Genet A. 2009 Oct;149A(10):2106-12. doi: 10.1002/ajmg.a.33042.	Hempel M	Am J Med Genet A	2009	8/14/09			10.1002/ajmg.a.33042
20540750	Chromosome 16p11.2 deletions: another piece in the genetic puzzle of childhood obesity	Perrone L, Marzuillo P, Grandone A, del Giudice EM.	Ital J Pediatr. 2010 Jun 11;36:43. doi: 10.1186/1824-7288-36-43.	Perrone L	Ital J Pediatr	2010	6/15/10	PMC2903605		10.1186/1824-7288-36-43
26031769	Genetic and structural variation in the SH2B1 gene in the Belgian population	Aerts E, Beckers S, Zegers D, Van Camp JK, Van Hoorenbeeck K, Massa G, Verrijken A, Mertens IL, Verhulst SL, Rooman RR, Van Gaal LF, Van Hul W.	Mol Genet Metab. 2015 Aug;115(4):193-8. doi: 10.1016/j.ymgme.2015.05.010. Epub 2015 May 27.	Aerts E	Mol Genet Metab	2015	6/3/15			10.1016/j.ymgme.2015.05.010
31233831	Whole-Exome Sequencing Identified a TBX6 Loss of Function Mutation in a Patient with Distal Vaginal Atresia	Chu C, Li L, Lu D, Duan AH, Luo LJ, Li S, Yin C.	J Pediatr Adolesc Gynecol. 2019 Oct;32(5):550-554. doi: 10.1016/j.jpag.2019.06.006. Epub 2019 Jun 21.	Chu C	J Pediatr Adolesc Gynecol	2019	6/25/19			10.1016/j.jpag.2019.06.006
21278390	High incidence of recurrent copy number variants in patients with isolated and syndromic M√ºllerian aplasia	Nik-Zainal S, Strick R, Storer M, Huang N, Rad R, Willatt L, Fitzgerald T, Martin V, Sandford R, Carter NP, Janecke AR, Renner SP, Oppelt PG, Oppelt P, Schulze C, Brucker S, Hurles M, Beckmann MW, Strissel PL, Shaw-Smith C.	J Med Genet. 2011 Mar;48(3):197-204. doi: 10.1136/jmg.2010.082412. Epub 2011 Jan 28.	Nik-Zainal S	J Med Genet	2011	2/1/11	PMC3322361	UKMS37111	10.1136/jmg.2010.082412
10873032	16q loss of heterozygosity and microsatellite instability in Wilms' tumor	Mason JE, Goodfellow PJ, Grundy PE, Skinner MA.	J Pediatr Surg. 2000 Jun;35(6):891-6; discussion 896-7. doi: 10.1053/jpsu.2000.6911.	Mason JE	J Pediatr Surg	2000	6/29/00			10.1053/jpsu.2000.6911
32938993	Neurological disorder-associated genetic variants in individuals with psychogenic nonepileptic seizures	Leu C, Bautista JF, Sudarsanam M, Niestroj LM, Stefanski A, Ferguson L, Daly MJ, Jehi L, Najm IM, Busch RM, Lal D.	Sci Rep. 2020 Sep 16;10(1):15205. doi: 10.1038/s41598-020-72101-8.	Leu C	Sci Rep	2020	9/17/20	PMC7495430		10.1038/s41598-020-72101-8
10640832	The human gene for the poly(A)-specific ribonuclease (PARN) maps to 16p13 and has a truncated copy in the Prader-Willi/Angelman syndrome region on 15q11-->q13	Buiting K, K√∂rner C, Ulrich B, Wahle E, Horsthemke B.	Cytogenet Cell Genet. 1999;87(1-2):125-31. doi: 10.1159/000015378.	Buiting K	Cytogenet Cell Genet	1999	1/21/00			10.1159/000015378
31598954	[Reflection of a case misdiagnosed as trisomy 21 syndrome by G-banded chromosomal karyotyping analysis]	Pei X, Liu M, Liu Y, Yang Y.	Zhonghua Yi Xue Yi Chuan Xue Za Zhi. 2019 Oct 10;36(10):1031-1034. doi: 10.3760/cma.j.issn.1003-9406.2019.10.021.	Pei X	Zhonghua Yi Xue Yi Chuan Xue Za Zhi	2019	10/11/19			10.3760/cma.j.issn.1003-9406.2019.10.021
8882796	Interstitial deletion of 11(p11.2p12): a newly described contiguous gene deletion syndrome involving the gene for hereditary multiple exostoses (EXT2)	Potocki L, Shaffer LG.	Am J Med Genet. 1996 Mar 29;62(3):319-25. doi: 10.1002/(SICI)1096-8628(19960329)62:3<319::AID-AJMG22>3.0.CO;2-M.	Potocki L	Am J Med Genet	1996	3/29/96			10.1002/(SICI)1096-8628(19960329)62:3<319::AID-AJMG22>3.0.CO;2-M
21981781	Assessment of 2q23.1 microdeletion syndrome implicates MBD5 as a single causal locus of intellectual disability, epilepsy, and autism spectrum disorder	Talkowski ME, Mullegama SV, Rosenfeld JA, van Bon BW, Shen Y, Repnikova EA, Gastier-Foster J, Thrush DL, Kathiresan S, Ruderfer DM, Chiang C, Hanscom C, Ernst C, Lindgren AM, Morton CC, An Y, Astbury C, Brueton LA, Lichtenbelt KD, Ades LC, Fichera M, Romano C, Innis JW, Williams CA, Bartholomew D, Van Allen MI, Parikh A, Zhang L, Wu BL, Pyatt RE, Schwartz S, Shaffer LG, de Vries BB, Gusella JF, E…	Am J Hum Genet. 2011 Oct 7;89(4):551-63. doi: 10.1016/j.ajhg.2011.09.011.	Talkowski ME	Am J Hum Genet	2011	10/11/11	PMC3188839		10.1016/j.ajhg.2011.09.011
18765795	Molecular subtypes of diffuse large B-cell lymphoma arise by distinct genetic pathways	Lenz G, Wright GW, Emre NC, Kohlhammer H, Dave SS, Davis RE, Carty S, Lam LT, Shaffer AL, Xiao W, Powell J, Rosenwald A, Ott G, Muller-Hermelink HK, Gascoyne RD, Connors JM, Campo E, Jaffe ES, Delabie J, Smeland EB, Rimsza LM, Fisher RI, Weisenburger DD, Chan WC, Staudt LM.	Proc Natl Acad Sci U S A. 2008 Sep 9;105(36):13520-5. doi: 10.1073/pnas.0804295105. Epub 2008 Sep 2.	Lenz G	Proc Natl Acad Sci U S A	2008	9/4/08	PMC2533222		10.1073/pnas.0804295105
26663459	Esrrb-Cre excises loxP-flanked alleles in early four-cell embryos	Lee S, Pallerla SR, Kim S, Shaffer B, Simerly CR, Richard Chaillet J, Barak Y.	Genesis. 2016 Jan;54(1):53-61. doi: 10.1002/dvg.22912. Epub 2015 Dec 28.	Lee S	Genesis	2016	12/15/15	PMC4724263	NIHMS746605	10.1002/dvg.22912
27795353	Purine Biosynthesis Metabolically Constrains Intracellular Survival of Uropathogenic Escherichia coli	Shaffer CL, Zhang EW, Dudley AG, Dixon BREA, Guckes KR, Breland EJ, Floyd KA, Casella DP, Algood HMS, Clayton DB, Hadjifrangiskou M.	Infect Immun. 2016 Dec 29;85(1):e00471-16. doi: 10.1128/IAI.00471-16. Print 2017 Jan.	Shaffer CL	Infect Immun	2016	11/1/16	PMC5203662		10.1128/IAI.00471-16
24824130	6q22.1 microdeletion and susceptibility to pediatric epilepsy	Szafranski P, Von Allmen GK, Graham BH, Wilfong AA, Kang SH, Ferreira JA, Upton SJ, Moeschler JB, Bi W, Rosenfeld JA, Shaffer LG, Wai Cheung S, Stankiewicz P, Lalani SR.	Eur J Hum Genet. 2015 Feb;23(2):173-9. doi: 10.1038/ejhg.2014.75. Epub 2014 May 14.	Szafranski P	Eur J Hum Genet	2015	5/15/14	PMC4297903		10.1038/ejhg.2014.75
20066439	Clinical characterization of individuals with deletions of genes in holoprosencephaly pathways by aCGH refines the phenotypic spectrum of HPE	Rosenfeld JA, Ballif BC, Martin DM, Aylsworth AS, Bejjani BA, Torchia BS, Shaffer LG.	Hum Genet. 2010 Apr;127(4):421-40. doi: 10.1007/s00439-009-0778-7.	Rosenfeld JA	Hum Genet	2010	1/13/10			10.1007/s00439-009-0778-7
9096765	Diagnosis of CMT1A duplications and HNPP deletions by interphase FISH: implications for testing in the cytogenetics laboratory	Shaffer LG, Kennedy GM, Spikes AS, Lupski JR.	Am J Med Genet. 1997 Mar 31;69(3):325-31.	Shaffer LG	Am J Med Genet	1997	3/31/97
11941488	Haploinsufficiency of PAX9 is associated with autosomal dominant hypodontia	Das P, Stockton DW, Bauer C, Shaffer LG, D'Souza RN, Wright T, Patel PI.	Hum Genet. 2002 Apr;110(4):371-6. doi: 10.1007/s00439-002-0699-1. Epub 2002 Mar 14.	Das P	Hum Genet	2002	4/10/02			10.1007/s00439-002-0699-1
10766989	Dual-probe fluorescence in situ hybridization assay for detecting deletions associated with VCFS/DiGeorge syndrome I and DiGeorge syndrome II loci	Berend SA, Spikes AS, Kashork CD, Wu JM, Daw SC, Scambler PJ, Shaffer LG.	Am J Med Genet. 2000 Apr 10;91(4):313-7.	Berend SA	Am J Med Genet	2000	4/15/00
9637430	Delineation of the common critical region in Williams syndrome and clinical correlation of growth, heart defects, ethnicity, and parental origin	Wu YQ, Sutton VR, Nickerson E, Lupski JR, Potocki L, Korenberg JR, Greenberg F, Tassabehji M, Shaffer LG.	Am J Med Genet. 1998 Jun 16;78(1):82-9. doi: 10.1002/(sici)1096-8628(19980616)78:1<82::aid-ajmg17>3.0.co;2-k.	Wu YQ	Am J Med Genet	1998	6/24/98			10.1002/(sici)1096-8628(19980616)78:1<82::aid-ajmg17>3.0.co;2-k
18698622	Application of metaphase HR-CGH and targeted Chromosomal Microarray Analyses to genomic characterization of 116 patients with mental retardation and dysmorphic features	Nowakowska B, Stankiewicz P, Obersztyn E, Ou Z, Li J, Chinault AC, Smyk M, Borg K, Mazurczak T, Cheung SW, Bocian E.	Am J Med Genet A. 2008 Sep 15;146A(18):2361-9. doi: 10.1002/ajmg.a.32475.	Nowakowska B	Am J Med Genet A	2008	8/14/08			10.1002/ajmg.a.32475
11580756	Loss of the potassium channel beta-subunit gene, KCNAB2, is associated with epilepsy in patients with 1p36 deletion syndrome	Heilstedt HA, Burgess DL, Anderson AE, Chedrawi A, Tharp B, Lee O, Kashork CD, Starkey DE, Wu YQ, Noebels JL, Shaffer LG, Shapira SK.	Epilepsia. 2001 Sep;42(9):1103-11. doi: 10.1046/j.1528-1157.2001.08801.x.	Heilstedt HA	Epilepsia	2001	10/3/01			10.1046/j.1528-1157.2001.08801.x
15390181	Acute lymphoblastic leukemia in a patient with Greig cephalopolysyndactyly and interstitial deletion of chromosome 7 del(7)(p11.2 p14) involving the GLI3 and ZNFN1A1 genes	Mendoza-Londono R, Kashork CD, Shaffer LG, Krance R, Plon SE.	Genes Chromosomes Cancer. 2005 Jan;42(1):82-6. doi: 10.1002/gcc.20100.	Mendoza-Londono R	Genes Chromosomes Cancer	2005	9/25/04			10.1002/gcc.20100
7726172	Deletions of the elastin gene at 7q11.23 occur in approximately 90% of patients with Williams syndrome	Nickerson E, Greenberg F, Keating MT, McCaskill C, Shaffer LG.	Am J Hum Genet. 1995 May;56(5):1156-61.	Nickerson E	Am J Hum Genet	1995	5/1/95	PMC1801441
2479546	The claret locus in Drosophila encodes products required for eyecolor and for meiotic chromosome segregation	Yamamoto AH, Komma DJ, Shaffer CD, Pirrotta V, Endow SA.	EMBO J. 1989 Dec 1;8(12):3543-52.	Yamamoto AH	EMBO J	1989	12/1/89	PMC402033
23217328	Disruption of a large intergenic noncoding RNA in subjects with neurodevelopmental disabilities	Talkowski ME, Maussion G, Crapper L, Rosenfeld JA, Blumenthal I, Hanscom C, Chiang C, Lindgren A, Pereira S, Ruderfer D, Diallo AB, Lopez JP, Turecki G, Chen ES, Gigek C, Harris DJ, Lip V, An Y, Biagioli M, Macdonald ME, Lin M, Haggarty SJ, Sklar P, Purcell S, Kellis M, Schwartz S, Shaffer LG, Natowicz MR, Shen Y, Morton CC, Gusella JF, Ernst C.	Am J Hum Genet. 2012 Dec 7;91(6):1128-34. doi: 10.1016/j.ajhg.2012.10.016.	Talkowski ME	Am J Hum Genet	2012	12/11/12	PMC3516594		10.1016/j.ajhg.2012.10.016
18688871	Williams syndrome in a preterm infant with phenotype of Alagille syndrome	Shah PS, Murthy P, Skidmore D, Shaffer LG, Bejjani BA, Chitayat D.	Am J Med Genet A. 2008 Sep 15;146A(18):2407-11. doi: 10.1002/ajmg.a.32356.	Shah PS	Am J Med Genet A	2008	8/9/08			10.1002/ajmg.a.32356
11157784	Two functional copies of the DGCR6 gene are present on human chromosome 22q11 due to a duplication of an ancestral locus	Edelmann L, Stankiewicz P, Spiteri E, Pandita RK, Shaffer L, Lupski JR, Morrow BE.	Genome Res. 2001 Feb;11(2):208-17. doi: 10.1101/gr.gr-1431r.	Edelmann L	Genome Res	2001	2/7/01	PMC311013		10.1101/gr.gr-1431r
15723295	Use of targeted array-based CGH for the clinical diagnosis of chromosomal imbalance: is less more?	Bejjani BA, Saleki R, Ballif BC, Rorem EA, Sundin K, Theisen A, Kashork CD, Shaffer LG.	Am J Med Genet A. 2005 Apr 30;134(3):259-67. doi: 10.1002/ajmg.a.30621.	Bejjani BA	Am J Med Genet A	2005	2/22/05			10.1002/ajmg.a.30621
10406660	Miller-Dieker syndrome and trisomy 5p in a child carrying a derivative chromosome with a microdeletion in 17p13.3 telomeric to the LIS1 and the D17S379 loci	Mutchinick OM, Shaffer LG, Kashork CD, Cervantes EI.	Am J Med Genet. 1999 Jul 16;85(2):99-104. doi: 10.1002/(sici)1096-8628(19990716)85:2<99::aid-ajmg1>3.0.co;2-w.	Mutchinick OM	Am J Med Genet	1999	7/16/99			10.1002/(sici)1096-8628(19990716)85:2<99::aid-ajmg1>3.0.co;2-w
15921166	ATR-16 due to a de novo complex rearrangement of chromosome 16	Gallego MS, Zelaya G, Feliu AS, Rossetti L, Shaffer LG, Bailey KA, Bacino CA, Barreiro CZ.	Hemoglobin. 2005;29(2):141-50.	Gallego MS	Hemoglobin	2005	6/1/05
8135286	Genetic syndromes and uniparental disomy: a study of 16 cases of Brachmann-de Lange syndrome	Shaffer LG, Overhauser J, Jackson LG, Ledbetter DH.	Am J Med Genet. 1993 Sep 1;47(3):383-6. doi: 10.1002/ajmg.1320470317.	Shaffer LG	Am J Med Genet	1993	9/1/93			10.1002/ajmg.1320470317
18241085	First prenatally diagnosed case of 16p11.2p12.1 duplication	Bourthoumieu S, Esclaire F, Terro F, Fiorenza M, Aubard V, Malan V, Romana S, Yardin C.	Prenat Diagn. 2008 Mar;28(3):254-6. doi: 10.1002/pd.1949.	Bourthoumieu S	Prenat Diagn	2008	2/5/08			10.1002/pd.1949
17704777	Discovery of a previously unrecognized microdeletion syndrome of 16p11.2-p12.2	Ballif BC, Hornor SA, Jenkins E, Madan-Khetarpal S, Surti U, Jackson KE, Asamoah A, Brock PL, Gowans GC, Conway RL, Graham JM Jr, Medne L, Zackai EH, Shaikh TH, Geoghegan J, Selzer RR, Eis PS, Bejjani BA, Shaffer LG.	Nat Genet. 2007 Sep;39(9):1071-3. doi: 10.1038/ng2107. Epub 2007 Aug 19.	Ballif BC	Nat Genet	2007	8/21/07			10.1038/ng2107
25719193	16p12.2 Recurrent Deletion	Girirajan S, Pizzo L, Moeschler J, Rosenfeld J.	2015 Feb 26 [updated 2018 Sep 13]. In: Adam MP, Ardinger HH, Pagon RA, Wallace SE, Bean LJH, Stephens K, Amemiya A, editors. GeneReviews(¬Æ) [Internet]. Seattle (WA): University of Washington, Seattle; 1993‚Äì2020.	Girirajan S	GeneReviews(¬Æ)	1993	9/13/18
20154674	A recurrent 16p12.1 microdeletion supports a two-hit model for severe developmental delay	Girirajan S, Rosenfeld JA, Cooper GM, Antonacci F, Siswara P, Itsara A, Vives L, Walsh T, McCarthy SE, Baker C, Mefford HC, Kidd JM, Browning SR, Browning BL, Dickel DE, Levy DL, Ballif BC, Platky K, Farber DM, Gowans GC, Wetherbee JJ, Asamoah A, Weaver DD, Mark PR, Dickerson J, Garg BP, Ellingwood SA, Smith R, Banks VC, Smith W, McDonald MT, Hoo JJ, French BN, Hudson C, Johnson JP, Ozmore JR, Mo…	Nat Genet. 2010 Mar;42(3):203-9. doi: 10.1038/ng.534. Epub 2010 Feb 14.	Girirajan S	Nat Genet	2010	2/16/10	PMC2847896	NIHMS172353	10.1038/ng.534
23682798	The prevalence of 16p12.1 microdeletion in patients with left-sided cardiac lesions	D'Alessandro LC, Werner P, Xie HM, Hakonarson H, White PS, Goldmuntz E.	Congenit Heart Dis. 2014 Jan-Feb;9(1):83-6. doi: 10.1111/chd.12097. Epub 2013 May 20.	D'Alessandro LC	Congenit Heart Dis	2014	5/21/13	PMC4575124	NIHMS722502	10.1111/chd.12097
30190612	Rare variants in the genetic background modulate cognitive and developmental phenotypes in individuals carrying disease-associated variants	Pizzo L, Jensen M, Polyak A, Rosenfeld JA, Mannik K, Krishnan A, McCready E, Pichon O, Le Caignec C, Van Dijck A, Pope K, Voorhoeve E, Yoon J, Stankiewicz P, Cheung SW, Pazuchanics D, Huber E, Kumar V, Kember RL, Mari F, Curr√≥ A, Castiglia L, Galesi O, Avola E, Mattina T, Fichera M, Mandar√† L, Vincent M, Nizon M, Mercier S, B√©n√©teau C, Blesson S, Martin-Coignard D, Mosca-Boidron AL, Caberg JH…	Genet Med. 2019 Apr;21(4):816-825. doi: 10.1038/s41436-018-0266-3. Epub 2018 Sep 7.	Pizzo L	Genet Med	2019	9/8/18	PMC6405313	NIHMS1001390	10.1038/s41436-018-0266-3
20303015	Prognostic and predictive value of 16p12.1 and 16q22.1 copy number changes in human breast cancer	Downing TE, Oktay MH, Fazzari MJ, Montagna C.	Cancer Genet Cytogenet. 2010 Apr 1;198(1):52-61. doi: 10.1016/j.cancergencyto.2009.12.007.	Downing TE	Cancer Genet Cytogenet	2010	3/23/10			10.1016/j.cancergencyto.2009.12.007
24813870	Cervicomedullary spinal stenosis and ventriculomegaly in a child with developmental delay due to chromosome 16p12.1 microdeletion syndrome	Rai B, Sharif F.	J Child Neurol. 2015 Mar;30(3):394-6. doi: 10.1177/0883073814533149. Epub 2014 May 9.	Rai B	J Child Neurol	2015	5/13/14			10.1177/0883073814533149
20729854	A large and complex structural polymorphism at 16p12.1 underlies microdeletion disease risk	Antonacci F, Kidd JM, Marques-Bonet T, Teague B, Ventura M, Girirajan S, Alkan C, Campbell CD, Vives L, Malig M, Rosenfeld JA, Ballif BC, Shaffer LG, Graves TA, Wilson RK, Schwartz DC, Eichler EE.	Nat Genet. 2010 Sep;42(9):745-50. doi: 10.1038/ng.643. Epub 2010 Aug 22.	Antonacci F	Nat Genet	2010	8/24/10	PMC2930074	NIHMS222439	10.1038/ng.643
27602560	Analysis of Intellectual Disability Copy Number Variants for Association With Schizophrenia	Rees E, Kendall K, Pardi√±as AF, Legge SE, Pocklington A, Escott-Price V, MacCabe JH, Collier DA, Holmans P, O'Donovan MC, Owen MJ, Walters JTR, Kirov G.	JAMA Psychiatry. 2016 Sep 1;73(9):963-969. doi: 10.1001/jamapsychiatry.2016.1831.	Rees E	JAMA Psychiatry	2016	9/8/16	PMC5014093	EMS69698	10.1001/jamapsychiatry.2016.1831
30343275	Medical consequences of pathogenic CNVs in adults: analysis of the UK Biobank	Crawford K, Bracher-Smith M, Owen D, Kendall KM, Rees E, Pardi√±as AF, Einon M, Escott-Price V, Walters JTR, O'Donovan MC, Owen MJ, Kirov G.	J Med Genet. 2019 Mar;56(3):131-138. doi: 10.1136/jmedgenet-2018-105477. Epub 2018 Oct 20.	Crawford K	J Med Genet	2019	10/22/18			10.1136/jmedgenet-2018-105477
24163246	CNV analysis in a large schizophrenia sample implicates deletions at 16p12.1 and SLC1A1 and duplications at 1p36.33 and CGNL1	Rees E, Walters JT, Chambert KD, O'Dushlaine C, Szatkiewicz J, Richards AL, Georgieva L, Mahoney-Davies G, Legge SE, Moran JL, Genovese G, Levinson D, Morris DW, Cormican P, Kendler KS, O'Neill FA, Riley B, Gill M, Corvin A; Wellcome Trust Case Control Consortium, Sklar P, Hultman C, Pato C, Pato M, Sullivan PF, Gejman PV, McCarroll SA, O'Donovan MC, Owen MJ, Kirov G.	Hum Mol Genet. 2014 Mar 15;23(6):1669-76. doi: 10.1093/hmg/ddt540. Epub 2013 Oct 26.	Rees E	Hum Mol Genet	2014	10/29/13	PMC3929090		10.1093/hmg/ddt540
25497044	Molecular characterization of a cohort of 73 patients with infantile spasms syndrome	Boutry-Kryza N, Labalme A, Ville D, de Bellescize J, Touraine R, Prieur F, Dimassi S, Poulat AL, Till M, Rossi M, Bourel-Ponchel E, Deligni√®res A, Le Moing AG, Rivier C, des Portes V, Edery P, Calender A, Sanlaville D, Lesca G.	Eur J Med Genet. 2015 Feb;58(2):51-8. doi: 10.1016/j.ejmg.2014.11.007. Epub 2014 Dec 11.	Boutry-Kryza N	Eur J Med Genet	2015	12/16/14			10.1016/j.ejmg.2014.11.007
20551993	5q11.2 deletion in a patient with tracheal agenesis	de Jong EM, Douben H, Eussen BH, Felix JF, Wessels MW, Poddighe PJ, Nikkels PG, de Krijger RR, Tibboel D, de Klein A.	Eur J Hum Genet. 2010 Nov;18(11):1265-8. doi: 10.1038/ejhg.2010.84. Epub 2010 Jun 16.	de Jong EM	Eur J Hum Genet	2010	6/17/10	PMC2987473		10.1038/ejhg.2010.84
22140377	Sixteen New Cases Contributing to the Characterization of Patients with Distal 22q11.2 Microduplications	Wincent J, Bruno DL, van Bon BW, Bremer A, Stewart H, Bongers EM, Ockeloen CW, Willemsen MH, Keays DD, Baird G, Newbury DF, Kleefstra T, Marcelis C, Kini U, Stark Z, Savarirayan R, Sheffield LJ, Zuffardi O, Slater HR, de Vries BB, Knight SJ, Anderlid BM, Schoumans J.	Mol Syndromol. 2010;1(5):246-254. doi: 10.1159/000327982. Epub 2011 May 18.	Wincent J	Mol Syndromol	2010	12/6/11	PMC3214948		10.1159/000327982
7553855	Isolation of a novel gene underlying Batten disease, CLN3. The International Batten Disease Consortium		Cell. 1995 Sep 22;82(6):949-57. doi: 10.1016/0092-8674(95)90274-0.		Cell	1995	9/22/95			10.1016/0092-8674(95)90274-0
8841193	Mutations in the gene-encoding SERCA1, the fast-twitch skeletal muscle sarcoplasmic reticulum Ca2+ ATPase, are associated with Brody disease	Odermatt A, Taschner PE, Khanna VK, Busch HF, Karpati G, Jablecki CK, Breuning MH, MacLennan DH.	Nat Genet. 1996 Oct;14(2):191-4. doi: 10.1038/ng1096-191.	Odermatt A	Nat Genet	1996	10/1/96			10.1038/ng1096-191
27306922	Genomewide analysis of copy number variants in alopecia areata in a Central European cohort reveals association with MCHR2	Fischer J, Degenhardt F, Hofmann A, Redler S, Basmanav FB, Heilmann-Heimbach S, Hanneken S, Giehl KA, Wolff H, Moebus S, Kruse R, Lutz G, Blaumeiser B, B√∂hm M, Garcia Bartels N, Blume-Peytavi U, Petukhova L, Christiano AM, N√∂then MM, Betz RC.	Exp Dermatol. 2017 Jun;26(6):536-541. doi: 10.1111/exd.13123. Epub 2017 Mar 23.	Fischer J	Exp Dermatol	2017	6/17/16			10.1111/exd.13123
9566731	Cloning of the human phenol sulfotransferase gene family: three genes implicated in the metabolism of catecholamines, thyroid hormones and drugs	Dooley TP.	Chem Biol Interact. 1998 Feb 20;109(1-3):29-41. doi: 10.1016/s0009-2797(97)00118-x.	Dooley TP	Chem Biol Interact	1998	5/5/98			10.1016/s0009-2797(97)00118-x
30567812	Chromosome 16p13.11 Microdeletion Syndrome in a Newborn: A Case Study	Smith AE, Jnah A, Newberry D.	Neonatal Netw. 2018 Sep;37(5):303-309. doi: 10.1891/0730-0832.37.5.303.	Smith AE	Neonatal Netw	2018	12/21/18			10.1891/0730-0832.37.5.303
29156058	FEVR-like Presentation in an 11q Deletion Syndrome and 16p13.11 Microdeletion	Garcia MD, Ventura CV, Berrocal AM.	J Pediatr Ophthalmol Strabismus. 2017 Nov 17;54:e71-e74. doi: 10.3928/01913913-20170907-03.	Garcia MD	J Pediatr Ophthalmol Strabismus	2017	11/21/17			10.3928/01913913-20170907-03
27516006	Molecular mechanisms underlying neurodevelopmental disorders, ADHD and autism	B_descu GM, F√Ælfan M, Sandu RE, Surugiu R, Ciobanu O, Popa-Wagner A.	Rom J Morphol Embryol. 2016;57(2):361-6.	B_descu GM	Rom J Morphol Embryol	2016	8/13/16
22523559	Neuropathology of 16p13.11 deletion in epilepsy	Liu JY, Kasperavi_i_t_ D, Martinian L, Thom M, Sisodiya SM.	PLoS One. 2012;7(4):e34813. doi: 10.1371/journal.pone.0034813. Epub 2012 Apr 16.	Liu JY	PLoS One	2012	4/24/12	PMC3327721		10.1371/journal.pone.0034813
29191162	Severe congenital microcephaly with 16p13.11 microdeletion combined with NDE1 mutation, a case report and literature review	Tan L, Bi B, Zhao P, Cai X, Wan C, Shao J, He X.	BMC Med Genet. 2017 Dec 1;18(1):141. doi: 10.1186/s12881-017-0501-9.	Tan L	BMC Med Genet	2017	12/2/17	PMC5709987		10.1186/s12881-017-0501-9
21150890	Phenotypic manifestations of copy number variation in chromosome 16p13.11	Nagamani SC, Erez A, Bader P, Lalani SR, Scott DA, Scaglia F, Plon SE, Tsai CH, Reimschisel T, Roeder E, Malphrus AD, Eng PA, Hixson PM, Kang SH, Stankiewicz P, Patel A, Cheung SW.	Eur J Hum Genet. 2011 Mar;19(3):280-6. doi: 10.1038/ejhg.2010.184. Epub 2010 Dec 8.	Nagamani SC	Eur J Hum Genet	2011	12/15/10	PMC3061988		10.1038/ejhg.2010.184
26887912	Overlapping 16p13.11 deletion and gain of copies variations associated with childhood onset psychosis include genes with mechanistic implications for autism associated pathways: Two case reports	Brownstein CA, Kleiman RJ, Engle EC, Towne MC, D'Angelo EJ, Yu TW, Beggs AH, Picker J, Fogler JM, Carroll D, Schmitt RC, Wolff RR, Shen Y, Lip V, Bilguvar K, Kim A, Tembulkar S, O'Donnell K, Gonzalez-Heydrich J.	Am J Med Genet A. 2016 May;170A(5):1165-73. doi: 10.1002/ajmg.a.37595. Epub 2016 Feb 16.	Brownstein CA	Am J Med Genet A	2016	2/19/16	PMC4833544	HHMIMS761944	10.1002/ajmg.a.37595
30836598	Refining the Phenotype of Recurrent Rearrangements of Chromosome 16	Redaelli S, Maitz S, Crosti F, Sala E, Villa N, Spaccini L, Selicorni A, Rigoldi M, Conconi D, Dalpr√† L, Roversi G, Bentivegna A.	Int J Mol Sci. 2019 Mar 4;20(5):1095. doi: 10.3390/ijms20051095.	Redaelli S	Int J Mol Sci	2019	3/7/19	PMC6429492		10.3390/ijms20051095
30578417	The copy number variation landscape of congenital anomalies of the kidney and urinary tract	Verbitsky M, Westland R, Perez A, Kiryluk K, Liu Q, Krithivasan P, Mitrotti A, Fasel DA, Batourina E, Sampson MG, Bodria M, Werth M, Kao C, Martino J, Capone VP, Vivante A, Shril S, Kil BH, Maras√† M, Zhang JY, Na YJ, Lim TY, Ahram D, Weng PL, Heinzen EL, Carrea A, Piaggio G, Gesualdo L, Manca V, Masnata G, Gigante M, Cusi D, Izzi C, Scolari F, van Wijk JAE, Saraga M, Santoro D, Conti G, Zamboli …	Nat Genet. 2019 Jan;51(1):117-127. doi: 10.1038/s41588-018-0281-y. Epub 2018 Dec 21.	Verbitsky M	Nat Genet	2019	12/23/18	PMC6668343	NIHMS1510061	10.1038/s41588-018-0281-y
31044419	16p13.11 microdeletion uncovers loss-of-function of a MYH11 missense variant in a patient with megacystis-microcolon-intestinal-hypoperistalsis syndrome	Kloth K, Renner S, Burmester G, Steinemann D, Pabst B, Lorenz B, Simon R, Kolbe V, Hempel M, Rosenberger G.	Clin Genet. 2019 Jul;96(1):85-90. doi: 10.1111/cge.13557. Epub 2019 May 16.	Kloth K	Clin Genet	2019	5/3/19			10.1111/cge.13557
25847113	A maternally inherited 16p13.11-p12.3 duplication concomitant with a de novo SOX5 deletion in a male patient with global developmental delay, disruptive and obsessive behaviors and minor dysmorphic features	Quintela I, Barros F, Lago-Leston R, Castro-Gago M, Carracedo A, Eiris J.	Am J Med Genet A. 2015 Jun;167(6):1315-22. doi: 10.1002/ajmg.a.36909. Epub 2015 Apr 2.	Quintela I	Am J Med Genet A	2015	4/8/15			10.1002/ajmg.a.36909
23704059	Deletion 16p13.11 uncovers NDE1 mutations on the non-deleted homolog and extends the spectrum of severe microcephaly to include fetal brain disruption	Paciorkowski AR, Keppler-Noreuil K, Robinson L, Sullivan C, Sajan S, Christian SL, Bukshpun P, Gabriel SB, Gleeson JG, Sherr EH, Dobyns WB.	Am J Med Genet A. 2013 Jul;161A(7):1523-30. doi: 10.1002/ajmg.a.35969. Epub 2013 May 23.	Paciorkowski AR	Am J Med Genet A	2013	5/25/13	PMC3689850	NIHMS457542	10.1002/ajmg.a.35969
20398883	Rare deletions at 16p13.11 predispose to a diverse spectrum of sporadic epilepsy syndromes	Heinzen EL, Radtke RA, Urban TJ, Cavalleri GL, Depondt C, Need AC, Walley NM, Nicoletti P, Ge D, Catarino CB, Duncan JS, Kasperavici_te D, Tate SK, Caboclo LO, Sander JW, Clayton L, Linney KN, Shianna KV, Gumbs CE, Smith J, Cronin KD, Maia JM, Doherty CP, Pandolfo M, Leppert D, Middleton LT, Gibson RA, Johnson MR, Matthews PM, Hosford D, K√§lvi√§inen R, Eriksson K, Kantanen AM, Dorn T, Hansen J, …	Am J Hum Genet. 2010 May 14;86(5):707-18. doi: 10.1016/j.ajhg.2010.03.018. Epub 2010 Apr 15.	Heinzen EL	Am J Hum Genet	2010	4/20/10	PMC2869004		10.1016/j.ajhg.2010.03.018
23637818	Male-biased autosomal effect of 16p13.11 copy number variation in neurodevelopmental disorders	Tropeano M, Ahn JW, Dobson RJ, Breen G, Rucker J, Dixit A, Pal DK, McGuffin P, Farmer A, White PS, Andrieux J, Vassos E, Ogilvie CM, Curran S, Collier DA.	PLoS One. 2013 Apr 18;8(4):e61365. doi: 10.1371/journal.pone.0061365. Print 2013.	Tropeano M	PLoS One	2013	5/3/13	PMC3630198		10.1371/journal.pone.0061365
26084120	A CGH array study in nonsyndromic (primary) autism patients: deletions on 16p13.11, 16p11.2, 1q21.1, 2q21.1q21.2, and 8p23.1	G√ºm√º_l√º KE, Savli H, S√ºnnet√ßi D, √áine N, Kara B, Eren Keskin S, Akkoyunlu RU.	Turk J Med Sci. 2015;45(2):313-9.	G√ºm√º_l√º KE	Turk J Med Sci	2015	6/19/15
25705258	Concomitant deletion of chromosome 16p13.11 and triplication of chromosome 19p13.3 in a child with developmental disorders, intellectual disability, and epilepsy	Tassano E, De Santis LR, Corona MF, Parmigiani S, Zanetti D, Porta S, Gimelli G, Cuoco C.	Mol Cytogenet. 2015 Feb 5;8:9. doi: 10.1186/s13039-015-0115-x. eCollection 2015.	Tassano E	Mol Cytogenet	2015	2/24/15	PMC4335438		10.1186/s13039-015-0115-x
24453159	16p13.11 microdeletion in a patient with hemiconvulsion-hemiplegia-epilepsy syndrome: a case report	Miteff CI, Smith RL, Bain NL, Subramanian G, Brown JE, Kamien B.	J Child Neurol. 2015 Jan;30(1):83-6. doi: 10.1177/0883073813516382. Epub 2014 Jan 21.	Miteff CI	J Child Neurol	2015	1/24/14			10.1177/0883073813516382
31931504	Chromosomal Microarray Analysis in Taiwanese Patients with Williams-Beuren Syndrome	Kuo HT, Chen CH, Lin CY, Chang YS, Chang JG.	Cytogenet Genome Res. 2019;159(4):182-189. doi: 10.1159/000505282. Epub 2020 Jan 14.	Kuo HT	Cytogenet Genome Res	2019	1/14/20			10.1159/000505282
29789371	Identification of new risk factors for rolandic epilepsy: CNV at Xp22.31 and alterations at cholinergic synapses	Addis L, Sproviero W, Thomas SV, Caraballo RH, Newhouse SJ, Gomez K, Hughes E, Kinali M, McCormick D, Hannan S, Cossu S, Taylor J, Akman CI, Wolf SM, Mandelbaum DE, Gupta R, van der Spek RA, Pruna D, Pal DK.	J Med Genet. 2018 Sep;55(9):607-616. doi: 10.1136/jmedgenet-2018-105319. Epub 2018 May 22.	Addis L	J Med Genet	2018	5/24/18	PMC6119347		10.1136/jmedgenet-2018-105319
31205052	16p13.11-p12.3 Microdeletion identified in a patient with sagittal craniosynostosis and developmental delay	Mald_ien_ _, Bulanovait_ E, Aleksi_nien_ B, Utkus A, Preiksaitiene E.	Clin Dysmorphol. 2019 Oct;28(4):195-197. doi: 10.1097/MCD.0000000000000285.	Mald_ien_ _	Clin Dysmorphol	2019	6/18/19			10.1097/MCD.0000000000000285
18550696	Recurrent reciprocal deletions and duplications of 16p13.11: the deletion is a risk factor for MR/MCA while the duplication may be a rare benign variant	Hannes FD, Sharp AJ, Mefford HC, de Ravel T, Ruivenkamp CA, Breuning MH, Fryns JP, Devriendt K, Van Buggenhout G, Vogels A, Stewart H, Hennekam RC, Cooper GM, Regan R, Knight SJ, Eichler EE, Vermeesch JR.	J Med Genet. 2009 Apr;46(4):223-32. doi: 10.1136/jmg.2007.055202. Epub 2008 Jun 11.	Hannes FD	J Med Genet	2009	6/14/08	PMC2658752		10.1136/jmg.2007.055202
21315189	Clinical report: AN INTERSTITIAL deletion of 16p13.11 detected by array CGH in a patient with infantile spasms	Balasubramanian M, Smith K, Mordekar SR, Parker MJ.	Eur J Med Genet. 2011 May-Jun;54(3):314-8. doi: 10.1016/j.ejmg.2011.01.008. Epub 2011 Feb 26.	Balasubramanian M	Eur J Med Genet	2011	2/15/11			10.1016/j.ejmg.2011.01.008
19843651	Recurrent microdeletions at 15q11.2 and 16p13.11 predispose to idiopathic generalized epilepsies	de Kovel CG, Trucks H, Helbig I, Mefford HC, Baker C, Leu C, Kluck C, Muhle H, von Spiczak S, Ostertag P, Obermeier T, Kleefuss-Lie AA, Hallmann K, Steffens M, Gaus V, Klein KM, Hamer HM, Rosenow F, Brilstra EH, Trenit√© DK, Swinkels ME, Weber YG, Unterberger I, Zimprich F, Urak L, Feucht M, Fuchs K, M√∏ller RS, Hjalgrim H, De Jonghe P, Suls A, R√ºckert IM, Wichmann HE, Franke A, Schreiber S, N√º…	Brain. 2010 Jan;133(Pt 1):23-32. doi: 10.1093/brain/awp262. Epub 2009 Oct 20.	de Kovel CG	Brain	2010	10/22/09	PMC2801323		10.1093/brain/awp262
21614007	16p13.11 duplication is a risk factor for a wide spectrum of neuropsychiatric disorders	Ramalingam A, Zhou XG, Fiedler SD, Brawner SJ, Joyce JM, Liu HY, Yu S.	J Hum Genet. 2011 Jul;56(7):541-4. doi: 10.1038/jhg.2011.42. Epub 2011 May 26.	Ramalingam A	J Hum Genet	2011	5/27/11			10.1038/jhg.2011.42
27455003	[Clinical and genetic study of a child with mental retardation and multiple congenital anomalies and a 16p13.11 microdeletion]	Wang H, Xiao B, Ye H, Hu Q, Qiu W.	Zhonghua Yi Xue Yi Chuan Xue Za Zhi. 2016 Aug;33(4):485-9. doi: 10.3760/cma.j.issn.1003-9406.2016.04.012.	Wang H	Zhonghua Yi Xue Yi Chuan Xue Za Zhi	2016	7/26/16			10.3760/cma.j.issn.1003-9406.2016.04.012
24105370	Clinical utility gene card for: 16p13.11 microdeletion syndrome	Tropeano M, Andrieux J, Collier DA.	Eur J Hum Genet. 2014 May;22(5). doi: 10.1038/ejhg.2013.230. Epub 2013 Oct 9.	Tropeano M	Eur J Hum Genet	2014	10/10/13	PMC3992581		10.1038/ejhg.2013.230
30632303	Rare copy number variants contribute pathogenic alleles in patients with intestinal malrotation	Salehi Karlsl√§tt K, Pettersson M, J√§ntti N, Szafranski P, Wester T, Husberg B, Ullberg U, Stankiewicz P, Nordgren A, Lundin J, Lindstrand A, Nordenskj√∂ld A.	Mol Genet Genomic Med. 2019 Mar;7(3):e549. doi: 10.1002/mgg3.549. Epub 2019 Jan 10.	Salehi Karlsl√§tt K	Mol Genet Genomic Med	2019	1/12/19	PMC6418355		10.1002/mgg3.549
28645778	Whole-genome sequencing of monozygotic twins discordant for schizophrenia indicates multiple genetic risk factors for schizophrenia	Tang J, Fan Y, Li H, Xiang Q, Zhang DF, Li Z, He Y, Liao Y, Wang Y, He F, Zhang F, Shugart YY, Liu C, Tang Y, Chan RCK, Wang CY, Yao YG, Chen X.	J Genet Genomics. 2017 Jun 20;44(6):295-306. doi: 10.1016/j.jgg.2017.05.005. Epub 2017 Jun 8.	Tang J	J Genet Genomics	2017	6/25/17			10.1016/j.jgg.2017.05.005
22795105	Prenatal diagnosis of microdeletion 16p13.11 combination with partial monosomy of 2q37.1-qter and partial trisomy of 7p15.3-pter in a fetus with bilateral ventriculomegaly, agenesis of corpus callosum, and polydactyly	Sung PL, Chang CM, Chen CY, Wang PH, Chao KC, Wen KC, Cheng YY, Li YC, Lin CC.	Taiwan J Obstet Gynecol. 2012 Jun;51(2):260-5. doi: 10.1016/j.tjog.2012.04.017.	Sung PL	Taiwan J Obstet Gynecol	2012	7/17/12			10.1016/j.tjog.2012.04.017
19018765	De novo 16p13.11 microdeletion identified by high-resolution array CGH in a fetus with increased nuchal translucency	Law LW, Lau TK, Fung TY, Leung TY, Wang CC, Choy KW.	BJOG. 2009 Jan;116(2):339-43. doi: 10.1111/j.1471-0528.2008.01948.x. Epub 2008 Nov 11.	Law LW	BJOG	2009	11/21/08			10.1111/j.1471-0528.2008.01948.x
27113213	Pathogenic copy number variants and SCN1A mutations in patients with intellectual disability and childhood-onset epilepsy	Fry AE, Rees E, Thompson R, Mantripragada K, Blake P, Jones G, Morgan S, Jose S, Mugalaasi H, Archer H, McCann E, Clarke A, Taylor C, Davies S, Gibbon F, Te Water Naude J, Hartley L, Thomas G, White C, Natarajan J, Thomas RH, Drew C, Chung SK, Rees MI, Holmans P, Owen MJ, Kirov G, Pilz DT, Kerr MP.	BMC Med Genet. 2016 Apr 26;17(1):34. doi: 10.1186/s12881-016-0294-2.	Fry AE	BMC Med Genet	2016	4/27/16	PMC4845474		10.1186/s12881-016-0294-2
32421859	Deletion of c16orf45 in zebrafish results in a low fertilization rate and increased thigmotaxis	Li T, Li F, Lin J, Zhang Y, Zhang Q, Sun Y, Chen X, Xu M, Wang X, Li Q.	Dev Psychobiol. 2020 Dec;62(8):1003-1010. doi: 10.1002/dev.21984. Epub 2020 May 18.	Li T	Dev Psychobiol	2020	5/19/20			10.1002/dev.21984
27777633	Uncovering obsessive-compulsive disorder risk genes in a pediatric cohort by high-resolution analysis of copy number variation	Gazzellone MJ, Zarrei M, Burton CL, Walker S, Uddin M, Shaheen SM, Coste J, Rajendram R, Schachter RJ, Colasanto M, Hanna GL, Rosenberg DR, Soreni N, Fitzgerald KD, Marshall CR, Buchanan JA, Merico D, Arnold PD, Scherer SW.	J Neurodev Disord. 2016 Oct 18;8:36. doi: 10.1186/s11689-016-9170-9. eCollection 2016.	Gazzellone MJ	J Neurodev Disord	2016	10/26/16	PMC5070001		10.1186/s11689-016-9170-9
25062598	Copy number variation in obsessive-compulsive disorder and tourette syndrome: a cross-disorder study	McGrath LM, Yu D, Marshall C, Davis LK, Thiruvahindrapuram B, Li B, Cappi C, Gerber G, Wolf A, Schroeder FA, Osiecki L, O'Dushlaine C, Kirby A, Illmann C, Haddad S, Gallagher P, Fagerness JA, Barr CL, Bellodi L, Benarroch F, Bienvenu OJ, Black DW, Bloch MH, Bruun RD, Budman CL, Camarena B, Cath DC, Cavallini MC, Chouinard S, Coric V, Cullen B, Delorme R, Denys D, Derks EM, Dion Y, Ros√°rio MC, Ea…	J Am Acad Child Adolesc Psychiatry. 2014 Aug;53(8):910-9. doi: 10.1016/j.jaac.2014.04.022. Epub 2014 Jun 24.	McGrath LM	J Am Acad Child Adolesc Psychiatry	2014	7/27/14	PMC4218748	NIHMS608519	10.1016/j.jaac.2014.04.022
32398668	A brief report: de novo copy number variants in children with attention deficit hyperactivity disorder	Martin J, Hosking G, Wadon M, Agha SS, Langley K, Rees E, Owen MJ, O'Donovan M, Kirov G, Thapar A.	Transl Psychiatry. 2020 May 12;10(1):135. doi: 10.1038/s41398-020-0821-y.	Martin J	Transl Psychiatry	2020	5/14/20	PMC7217839		10.1038/s41398-020-0821-y
32792019	Effects of genomic copy number variants penetrant for schizophrenia on cortical thickness and surface area in healthy individuals: analysis of the UK Biobank	Caseras X, Kirov G, Kendall KM, Rees E, Legge SE, Bracher-Smith M, Escott-Price V, Murphy K.	Br J Psychiatry. 2020 Aug 14:1-8. doi: 10.1192/bjp.2020.139. Online ahead of print.	Caseras X	Br J Psychiatry	2020	8/15/20			10.1192/bjp.2020.139
24551291	Chromosomal and genetic imbalances in Chinese patients with rhabdomyosarcoma detected by high-resolution array comparative genomic hybridization	Liu C, Li D, Hu J, Jiang J, Zhang W, Chen Y, Cui X, Qi Y, Zou H, Zhang W, Li F.	Int J Clin Exp Pathol. 2014 Jan 15;7(2):690-8. eCollection 2014.	Liu C	Int J Clin Exp Pathol	2014	2/20/14	PMC3925915
24098143	Both rare and de novo copy number variants are prevalent in agenesis of the corpus callosum but not in cerebellar hypoplasia or polymicrogyria	Sajan SA, Fernandez L, Nieh SE, Rider E, Bukshpun P, Wakahiro M, Christian SL, Rivi√®re JB, Sullivan CT, Sudi J, Herriges MJ, Paciorkowski AR, Barkovich AJ, Glessner JT, Millen KJ, Hakonarson H, Dobyns WB, Sherr EH.	PLoS Genet. 2013;9(10):e1003823. doi: 10.1371/journal.pgen.1003823. Epub 2013 Oct 3.	Sajan SA	PLoS Genet	2013	10/8/13	PMC3789824		10.1371/journal.pgen.1003823
22995989	Complex genetics of radial ray deficiencies: screening of a cohort of 54 patients	Vergult S, Hoogeboom AJ, Bijlsma EK, Sante T, Klopocki E, De Wilde B, Jongmans M, Thiel C, Verheij JB, Perez-Aytes A, Van Esch H, Kuechler A, Barge-Schaapveld DQ, Sznajer Y, Mortier G, Menten B.	Genet Med. 2013 Mar;15(3):195-202. doi: 10.1038/gim.2012.120. Epub 2012 Sep 20.	Vergult S	Genet Med	2013	9/22/12			10.1038/gim.2012.120
32697297	Identification of Neuropsychiatric Copy Number Variants in a Health Care System Population	Martin CL, Wain KE, Oetjens MT, Tolwinski K, Palen E, Hare-Harris A, Habegger L, Maxwell EK, Reid JG, Walsh LK, Myers SM, Ledbetter DH.	JAMA Psychiatry. 2020 Jul 22;77(12):1-10. doi: 10.1001/jamapsychiatry.2020.2159. Online ahead of print.	Martin CL	JAMA Psychiatry	2020	7/23/20	PMC7376464		10.1001/jamapsychiatry.2020.2159
24167461	Array-CGH Analysis Suggests Genetic Heterogeneity in Rhombencephalosynapsis	D√©murger F, Pasquier L, Dubourg C, Dup√© V, Gicquel I, Evain C, Rati√© L, Jaillard S, Beri M, Leheup B, Lespinasse J, Martin-Coignard D, Mercier S, Quelin C, Loget P, Marcorelles P, Laquerri√®re A, Bendavid C, Odent S, David V.	Mol Syndromol. 2013 Sep;4(6):267-72. doi: 10.1159/000353878. Epub 2013 Aug 1.	D√©murger F	Mol Syndromol	2013	10/30/13	PMC3776394		10.1159/000353878
19197363	A genome-wide investigation of SNPs and CNVs in schizophrenia	Need AC, Ge D, Weale ME, Maia J, Feng S, Heinzen EL, Shianna KV, Yoon W, Kasperavici_te D, Gennarelli M, Strittmatter WJ, Bonvicini C, Rossi G, Jayathilake K, Cola PA, McEvoy JP, Keefe RS, Fisher EM, St Jean PL, Giegling I, Hartmann AM, M√∂ller HJ, Ruppert A, Fraser G, Crombie C, Middleton LT, St Clair D, Roses AD, Muglia P, Francks C, Rujescu D, Meltzer HY, Goldstein DB.	PLoS Genet. 2009 Feb;5(2):e1000373. doi: 10.1371/journal.pgen.1000373. Epub 2009 Feb 6.	Need AC	PLoS Genet	2009	2/7/09	PMC2631150		10.1371/journal.pgen.1000373
19506092	A method for rapid, targeted CNV genotyping identifies rare variants associated with neurocognitive disease	Mefford HC, Cooper GM, Zerr T, Smith JD, Baker C, Shafer N, Thorland EC, Skinner C, Schwartz CE, Nickerson DA, Eichler EE.	Genome Res. 2009 Sep;19(9):1579-85. doi: 10.1101/gr.094987.109. Epub 2009 Jun 8.	Mefford HC	Genome Res	2009	6/10/09	PMC2752120		10.1101/gr.094987.109
21635232	Genomic microdeletions associated with epilepsy: not a contraindication to resective surgery	Catarino CB, Kasperavi_i_t_ D, Thom M, Cavalleri GL, Martinian L, Heinzen EL, Dorn T, Grunwald T, Chaila E, Depondt C, Kr√§mer G, Delanty N, Goldstein DB, Sisodiya SM.	Epilepsia. 2011 Aug;52(8):1388-92. doi: 10.1111/j.1528-1167.2011.03087.x. Epub 2011 Jun 2.	Catarino CB	Epilepsia	2011	6/4/11	PMC3399084		10.1111/j.1528-1167.2011.03087.x
23979609	The contribution of de novo and rare inherited copy number changes to congenital heart disease in an unselected sample of children with conotruncal defects or hypoplastic left heart disease	Warburton D, Ronemus M, Kline J, Jobanputra V, Williams I, Anyane-Yeboa K, Chung W, Yu L, Wong N, Awad D, Yu CY, Leotta A, Kendall J, Yamrom B, Lee YH, Wigler M, Levy D.	Hum Genet. 2014 Jan;133(1):11-27. doi: 10.1007/s00439-013-1353-9. Epub 2013 Aug 25.	Warburton D	Hum Genet	2014	8/28/13	PMC3880624	NIHMS519190	10.1007/s00439-013-1353-9
20888040	Rare chromosomal deletions and duplications in attention-deficit hyperactivity disorder: a genome-wide analysis	Williams NM, Zaharieva I, Martin A, Langley K, Mantripragada K, Fossdal R, Stefansson H, Stefansson K, Magnusson P, Gudmundsson OO, Gustafsson O, Holmans P, Owen MJ, O'Donovan M, Thapar A.	Lancet. 2010 Oct 23;376(9750):1401-8. doi: 10.1016/S0140-6736(10)61109-9. Epub 2010 Sep 29.	Williams NM	Lancet	2010	10/5/10	PMC2965350		10.1016/S0140-6736(10)61109-9
20502679	Genome-wide copy number variation in epilepsy: novel susceptibility loci in idiopathic generalized and focal epilepsies	Mefford HC, Muhle H, Ostertag P, von Spiczak S, Buysse K, Baker C, Franke A, Malafosse A, Genton P, Thomas P, Gurnett CA, Schreiber S, Bassuk AG, Guipponi M, Stephani U, Helbig I, Eichler EE.	PLoS Genet. 2010 May 20;6(5):e1000962. doi: 10.1371/journal.pgen.1000962.	Mefford HC	PLoS Genet	2010	5/27/10	PMC2873910		10.1371/journal.pgen.1000962
23929658	De novo 15q13.3 microdeletion with cryptogenic West syndrome	Lacaze E, Gruchy N, Penniello-Valette MJ, Plessis G, Richard N, Decamp M, Mittre H, Leporrier N, Andrieux J, Kottler ML, Gerard M.	Am J Med Genet A. 2013 Oct;161A(10):2582-7. doi: 10.1002/ajmg.a.36085. Epub 2013 Aug 8.	Lacaze E	Am J Med Genet A	2013	8/10/13			10.1002/ajmg.a.36085
16391556	Copy number variation in regions flanked (or unflanked) by duplicons among patients with developmental delay and/or congenital malformations; detection of reciprocal and partial Williams-Beuren duplications	Kriek M, White SJ, Szuhai K, Knijnenburg J, van Ommen GJ, den Dunnen JT, Breuning MH.	Eur J Hum Genet. 2006 Feb;14(2):180-9. doi: 10.1038/sj.ejhg.5201540.	Kriek M	Eur J Hum Genet	2006	1/5/06			10.1038/sj.ejhg.5201540
25034949	Copy number variable microRNAs in schizophrenia and their neurodevelopmental gene targets	Warnica W, Merico D, Costain G, Alfred SE, Wei J, Marshall CR, Scherer SW, Bassett AS.	Biol Psychiatry. 2015 Jan 15;77(2):158-66. doi: 10.1016/j.biopsych.2014.05.011. Epub 2014 May 29.	Warnica W	Biol Psychiatry	2015	7/19/14	PMC4464826	CAMS4689	10.1016/j.biopsych.2014.05.011
21501562	[Submicroscopic chromosomal changes predispose to generalised epilepsy]	M√∏ller R, Hjalgrim H.	Ugeskr Laeger. 2011 Apr 18;173(16-17):1201-4.	M√∏ller R	Ugeskr Laeger	2011	4/20/11
30287593	16p13.11 microduplication in 45 new patients: refined clinical significance and genotype-phenotype correlations	Allach El Khattabi L, Heide S, Caberg JH, Andrieux J, Doco Fenzy M, Vincent-Delorme C, Callier P, Chantot-Bastaraud S, Afenjar A, Boute-Benejean O, Cordier MP, Faivre L, Francannet C, Gerard M, Goldenberg A, Masurel-Paulet A, Mosca-Boidron AL, Marle N, Moncla A, Le Meur N, Mathieu-Dramard M, Plessis G, Lesca G, Rossi M, Edery P, Delahaye-Duriez A, De Pontual L, Tabet AC, Lebbar A, Suiro L, Ioos C…	J Med Genet. 2020 May;57(5):301-307. doi: 10.1136/jmedgenet-2018-105389. Epub 2018 Oct 4.	Allach El Khattabi L	J Med Genet	2020	10/6/18			10.1136/jmedgenet-2018-105389
26114937	Homozygous 16p13.11 duplication associated with mild intellectual disability and urinary tract malformations in two siblings born from consanguineous parents	Houcinat N, Llanas B, Moutton S, Toutain J, Cailley D, Arveiler B, Combe C, Lacombe D, Rooryck C.	Am J Med Genet A. 2015 Nov;167A(11):2714-9. doi: 10.1002/ajmg.a.37212. Epub 2015 Jun 26.	Houcinat N	Am J Med Genet A	2015	6/27/15			10.1002/ajmg.a.37212
27378146	A chromosome 16p13.11 microduplication causes hyperactivity through dysregulation of miR-484/protocadherin-19 signaling	Fujitani M, Zhang S, Fujiki R, Fujihara Y, Yamashita T.	Mol Psychiatry. 2017 Mar;22(3):364-374. doi: 10.1038/mp.2016.106. Epub 2016 Jul 5.	Fujitani M	Mol Psychiatry	2017	7/6/16	PMC5322274		10.1038/mp.2016.106
30401811	Reversal of proliferation deficits caused by chromosome 16p13.11 microduplication through targeting NF_B signaling: an integrated study of patient-derived neuronal precursor cells, cerebral organoids and in vivo brain imaging	Johnstone M, Vasistha NA, Barbu MC, Dando O, Burr K, Christopher E, Glen S, Robert C, Fetit R, Macleod KG, Livesey MR, Clair DS, Blackwood DHR, Millar K, Carragher NO, Hardingham GE, Wyllie DJA, Johnstone EC, Whalley HC, McIntosh AM, Lawrie SM, Chandran S.	Mol Psychiatry. 2019 Feb;24(2):294-311. doi: 10.1038/s41380-018-0292-1. Epub 2018 Nov 6.	Johnstone M	Mol Psychiatry	2019	11/8/18	PMC6344377	EMS79985	10.1038/s41380-018-0292-1
25358766	Familial imbalance in 16p13.11 leads to a dosage compensation rearrangement in an unaffected carrier	Delicado A, Fern√°ndez L, de Torres ML, Nevado J, Garc√≠a-Santiago FA, Rodr√≠guez R, Mansilla E, Palomares M, Santos-Simarro F, Vallesp√≠n E, Mori M√Å, Lapunzina P.	BMC Med Genet. 2014 Oct 29;15:116. doi: 10.1186/s12881-014-0116-3.	Delicado A	BMC Med Genet	2014	11/1/14	PMC4412105		10.1186/s12881-014-0116-3
27751966	Concurrent occurrence of an inherited 16p13.11 microduplication and a de novo 19p13.3 microdeletion involving MAP2K2 in a patient with developmental delay, distinctive facial features, and lambdoid synostosis	Shimojima K, Ondo Y, Matsufuji M, Sano N, Tsuru H, Oyoshi T, Higa N, Tokimura H, Arita K, Yamamoto T.	Eur J Med Genet. 2016 Nov;59(11):559-563. doi: 10.1016/j.ejmg.2016.10.006. Epub 2016 Oct 14.	Shimojima K	Eur J Med Genet	2016	11/7/16			10.1016/j.ejmg.2016.10.006
26975893	Cloning of the promoter of NDE1, a gene implicated in psychiatric and neurodevelopmental disorders through copy number variation	Bradshaw NJ.	Neuroscience. 2016 Jun 2;324:262-70. doi: 10.1016/j.neuroscience.2016.03.018. Epub 2016 Mar 11.	Bradshaw NJ	Neuroscience	2016	3/16/16			10.1016/j.neuroscience.2016.03.018
27239468	Copy Number Variations in DISC1 and DISC1-Interacting Partners in Major Mental Illness	Johnstone M, Maclean A, Heyrman L, Lenaerts AS, Nordin A, Nilsson LG, De Rijk P, Goossens D, Adolfsson R, St Clair DM, Hall J, Lawrie SM, McIntosh AM, Del-Favero J, Blackwood DH, Pickard BS.	Mol Neuropsychiatry. 2015 Oct;1(3):175-190. doi: 10.1159/000438788. Epub 2015 Oct 7.	Johnstone M	Mol Neuropsychiatry	2015	5/31/16	PMC4872463		10.1159/000438788
27271878	Diagnostic yield of array CGH in patients with autism spectrum disorder in Hong Kong	Siu WK, Lam CW, Mak CM, Lau ET, Tang MH, Tang WF, Poon-Mak RS, Lee CC, Hung SF, Leung PW, Kwong KL, Yau EK, Ng GS, Fong NC, Chan KY.	Clin Transl Med. 2016 Dec;5(1):18. doi: 10.1186/s40169-016-0098-1. Epub 2016 May 16.	Siu WK	Clin Transl Med	2016	6/9/16	PMC4896892		10.1186/s40169-016-0098-1
33164824	Locus heterogeneity in two siblings presenting with developmental delay, intellectual disability and autism spectrum disorder	Brugger M, Brunet T, Wagner M, Orec LE, Schwaibold EMC, Boy N.	Gene. 2020 Oct 22:145260. doi: 10.1016/j.gene.2020.145260. Online ahead of print.	Brugger M	Gene	2020	11/9/20			10.1016/j.gene.2020.145260
26834045	Identification of a syndrome comprising microcephaly and intellectual disability but not white matter disease associated with a homozygous c.676C>T p.R226W DEAF1 mutation	Gund C, Powis Z, Alcaraz W, Desai S, Baranano K.	Am J Med Genet A. 2016 May;170A(5):1330-2. doi: 10.1002/ajmg.a.37580. Epub 2016 Feb 2.	Gund C	Am J Med Genet A	2016	2/3/16			10.1002/ajmg.a.37580
26754451	Exome sequencing analysis in a pair of monozygotic twins re-evaluates the genetics behind their intellectual disability and reveals a CHD2 mutation	Pinto AM, Bianciardi L, Mencarelli MA, Imperatore V, Di Marco C, Furini S, Suppiej A, Salviati L, Tenconi R, Ariani F, Mari F, Renieri A.	Brain Dev. 2016 Jun;38(6):590-6. doi: 10.1016/j.braindev.2015.12.006. Epub 2016 Jan 2.	Pinto AM	Brain Dev	2016	1/13/16			10.1016/j.braindev.2015.12.006
24807792	Adult neuropsychiatric expression and familial segregation of 2q13 duplications	Costain G, Lionel AC, Fu F, Stavropoulos DJ, Gazzellone MJ, Marshall CR, Scherer SW, Bassett AS.	Am J Med Genet B Neuropsychiatr Genet. 2014 Jun;165B(4):337-44. doi: 10.1002/ajmg.b.32236. Epub 2014 May 8.	Costain G	Am J Med Genet B Neuropsychiatr Genet	2014	5/9/14	PMC4464821	CAMS4703	10.1002/ajmg.b.32236
15633166	A woman with 46,XX,dup(16)(p13.11 p13.3) and the ATR-X phenotype	Akahoshi K, Ohashi H, Hattori Y, Saitoh S, Fukushima Y, Wada T.	Am J Med Genet A. 2005 Feb 1;132A(4):414-8. doi: 10.1002/ajmg.a.30480.	Akahoshi K	Am J Med Genet A	2005	1/6/05			10.1002/ajmg.a.30480
8334897	A microsatellite marker within the duplicated D16S79 locus has a null allele; significance for linkage mapping	Phillips HA, Thompson AD, Kozman HM, Sutherland GR, Mulley JC.	Cytogenet Cell Genet. 1993;64(2):131-2. doi: 10.1159/000133570.	Phillips HA	Cytogenet Cell Genet	1993	1/1/93			10.1159/000133570
29321841	Reversed gender ratio of autism spectrum disorder in Smith-Magenis syndrome	Nag HE, Nordgren A, Anderlid BM, N√¶rland T.	Mol Autism. 2018 Jan 8;9:1. doi: 10.1186/s13229-017-0184-2. eCollection 2018.	Nag HE	Mol Autism	2018	1/12/18	PMC5759230		10.1186/s13229-017-0184-2
25087610	Parental somatic mosaicism is underrecognized and influences recurrence risk of genomic disorders	Campbell IM, Yuan B, Robberecht C, Pfundt R, Szafranski P, McEntagart ME, Nagamani SC, Erez A, Bartnik M, Wi_niowiecka-Kowalnik B, Plunkett KS, Pursley AN, Kang SH, Bi W, Lalani SR, Bacino CA, Vast M, Marks K, Patton M, Olofsson P, Patel A, Veltman JA, Cheung SW, Shaw CA, Vissers LE, Vermeesch JR, Lupski JR, Stankiewicz P.	Am J Hum Genet. 2014 Aug 7;95(2):173-82. doi: 10.1016/j.ajhg.2014.07.003. Epub 2014 Jul 31.	Campbell IM	Am J Hum Genet	2014	8/5/14	PMC4129404		10.1016/j.ajhg.2014.07.003
10586225	Overview of hereditary neuropathy with liability to pressure palsies	Chance PF.	Ann N Y Acad Sci. 1999 Sep 14;883:14-21.	Chance PF	Ann N Y Acad Sci	1999	12/10/99
1746552	Molecular analysis of the Smith-Magenis syndrome: a possible contiguous-gene syndrome associated with del(17)(p11.2)	Greenberg F, Guzzetta V, Montes de Oca-Luna R, Magenis RE, Smith AC, Richter SF, Kondo I, Dobyns WB, Patel PI, Lupski JR.	Am J Hum Genet. 1991 Dec;49(6):1207-18.	Greenberg F	Am J Hum Genet	1991	12/1/91	PMC1686451
12375235	Genetic proof of unequal meiotic crossovers in reciprocal deletion and duplication of 17p11.2	Shaw CJ, Bi W, Lupski JR.	Am J Hum Genet. 2002 Nov;71(5):1072-81. doi: 10.1086/344346. Epub 2002 Oct 9.	Shaw CJ	Am J Hum Genet	2002	10/11/02	PMC420000		10.1086/344346
10615134	Molecular mechanism for duplication 17p11.2- the homologous recombination reciprocal of the Smith-Magenis microdeletion	Potocki L, Chen KS, Park SS, Osterholm DE, Withers MA, Kimonis V, Summers AM, Meschino WS, Anyane-Yeboa K, Kashork CD, Shaffer LG, Lupski JR.	Nat Genet. 2000 Jan;24(1):84-7. doi: 10.1038/71743.	Potocki L	Nat Genet	2000	12/30/99			10.1038/71743
14614393	Variability in clinical phenotype despite common chromosomal deletion in Smith-Magenis syndrome [del(17)(p11.2p11.2)]	Potocki L, Shaw CJ, Stankiewicz P, Lupski JR.	Genet Med. 2003 Nov-Dec;5(6):430-4. doi: 10.1097/01.gim.0000095625.14160.ab.	Potocki L	Genet Med	2003	11/14/03			10.1097/01.gim.0000095625.14160.ab
8789446	A de novo case of hereditary neuropathy with liability to pressure palsies (HNPP) of maternal origin: a new mechanism for deletion in 17p11.2?	LeGuern E, Gouider R, Ravis√© N, Lopes J, Tardieu S, Gugenheim M, Abbas N, Bouche P, Agid Y, Brice A.	Hum Mol Genet. 1996 Jan;5(1):103-6. doi: 10.1093/hmg/5.1.103.	LeGuern E	Hum Mol Genet	1996	1/1/96			10.1093/hmg/5.1.103
9633821	Spectrum of mutations in Finnish patients with Charcot-Marie-Tooth disease and related neuropathies	Silander K, Meretoja P, Juvonen V, Ignatius J, Pihko H, Saarinen A, Wallden T, Herrg√•rd E, Aula P, Savontaus ML.	Hum Mutat. 1998;12(1):59-68. doi: 10.1002/(SICI)1098-1004(1998)12:1<59::AID-HUMU9>3.0.CO;2-A.	Silander K	Hum Mutat	1998	6/20/98			10.1002/(SICI)1098-1004(1998)12:1<59::AID-HUMU9>3.0.CO;2-A
32555312	Non-invasive prenatal testing leading to a maternal diagnosis of Charcot-Marie-Tooth neuropathy	Kumps C, Niel B√ºtschi F, Rapin B, Baud D, Pescia G, Robyr D, Superti-Furga A, Unger S.	J Hum Genet. 2020 Nov;65(11):1035-1038. doi: 10.1038/s10038-020-0789-8. Epub 2020 Jun 18.	Kumps C	J Hum Genet	2020	6/20/20			10.1038/s10038-020-0789-8
29086948	Overview of Hereditary Neuropathy with Liability to Pressure Palsies	Chance PF.	Ann N Y Acad Sci. 1999 Oct;883(1):14-21. doi: 10.1111/j.1749-6632.1999.tb08562.x.	Chance PF	Ann N Y Acad Sci	1999	11/1/17			10.1111/j.1749-6632.1999.tb08562.x
9150166	Molecular analysis of deletion (17)(p11.2p11.2) in a family segregating a 17p paracentric inversion: implications for carriers of paracentric inversions	Yang SP, Bidichandani SI, Figuera LE, Juyal RC, Saxon PJ, Baldini A, Patel PI.	Am J Hum Genet. 1997 May;60(5):1184-93.	Yang SP	Am J Hum Genet	1997	5/1/97	PMC1712444
17334992	Duplication of 17(p11.2p11.2) in a male child with autism and severe language delay	Nakamine A, Ouchanov L, Jim√©nez P, Manghi ER, Esquivel M, Monge S, Fallas M, Burton BK, Szomju B, Elsea SH, Marshall CR, Scherer SW, McInnes LA.	Am J Med Genet A. 2008 Mar 1;146A(5):636-43. doi: 10.1002/ajmg.a.31636.	Nakamine A	Am J Med Genet A	2008	3/6/07			10.1002/ajmg.a.31636
8557263	A clinical and molecular study of mosaicism for trisomy 17	Shaffer LG, McCaskill C, Hersh JH, Greenberg F, Lupski JR.	Hum Genet. 1996 Jan;97(1):69-72. doi: 10.1007/BF00218835.	Shaffer LG	Hum Genet	1996	1/1/96			10.1007/BF00218835
19353585	High resolution SNP based microarray mapping of mosaic supernumerary marker chromosomes 13 and 17: delineating novel loci for apraxia	Kogan JM, Miller E, Ware SM.	Am J Med Genet A. 2009 May;149A(5):887-93. doi: 10.1002/ajmg.a.32750.	Kogan JM	Am J Med Genet A	2009	4/9/09			10.1002/ajmg.a.32750
16835929	Complete trisomy 17p syndrome in a girl with der(14)t(14;17)(p11.2;p11.2)	Mikhail FM, McIlvried D, Holt RL, Messiaen L, Descartes MD, Carroll AJ.	Am J Med Genet A. 2006 Aug 1;140(15):1647-54. doi: 10.1002/ajmg.a.31330.	Mikhail FM	Am J Med Genet A	2006	7/13/06			10.1002/ajmg.a.31330
9384615	Fine mapping of de novo CMT1A and HNPP rearrangements within CMT1A-REPs evidences two distinct sex-dependent mechanisms and candidate sequences involved in recombination	Lopes J, Ravis√© N, Vandenberghe A, Palau F, Ionasescu V, Mayer M, L√©vy N, Wood N, Tachi N, Bouche P, Latour P, Ruberg M, Brice A, LeGuern E.	Hum Mol Genet. 1998 Jan;7(1):141-8. doi: 10.1093/hmg/7.1.141.	Lopes J	Hum Mol Genet	1998	2/28/98			10.1093/hmg/7.1.141
14699617	A girl with duplication 17p10-p12 associated with a dicentric chromosome	Shaw CJ, Stankiewicz P, Christodoulou J, Smith E, Jones K, Lupski JR.	Am J Med Genet A. 2004 Jan 15;124A(2):173-8. doi: 10.1002/ajmg.a.20355.	Shaw CJ	Am J Med Genet A	2004	12/31/03			10.1002/ajmg.a.20355
28794908	Unusual de novo Partial Trisomy 17p12p11.2 due to Unbalanced Insertion into 5p13.1 in a Severely Affected Boy	Mendez-Rosado LA, Lantigua A, Galarza J, Hamid Al-Rikabi AB, Ziegler M, Liehr T.	J Pediatr Genet. 2017 Sep;6(3):165-168. doi: 10.1055/s-0037-1599195. Epub 2017 Mar 7.	Mendez-Rosado LA	J Pediatr Genet	2017	8/11/17	PMC5548530		10.1055/s-0037-1599195
10962051	Neurophysiology and molecular genetics of Charcot-Marie-Tooth type 1 neuropathy in Croatian children: follow-up study	Barisi_ N, Mihatov I.	Croat Med J. 2000 Sep;41(3):306-13.	Barisi_ N	Croat Med J	2000	8/30/00
8644705	Prevalence and origin of de novo duplications in Charcot-Marie-Tooth disease type 1A: first report of a de novo duplication with a maternal origin	Blair IP, Nash J, Gordon MJ, Nicholson GA.	Am J Hum Genet. 1996 Mar;58(3):472-6.	Blair IP	Am J Hum Genet	1996	3/1/96	PMC1914557
8956034	A de novo duplication in 17p11.2 and a novel mutation in the Po gene in two D√©j√©rine-Sottas syndrome patients	Silander K, Meretoja P, Nelis E, Timmerman V, Van Broeckhoven C, Aula P, Savontaus ML.	Hum Mutat. 1996;8(4):304-10. doi: 10.1002/(SICI)1098-1004(1996)8:4<304::AID-HUMU2>3.0.CO;2-7.	Silander K	Hum Mutat	1996	1/1/96			10.1002/(SICI)1098-1004(1996)8:4<304::AID-HUMU2>3.0.CO;2-7
7834893	Charcot-Marie-Tooth disease type 1A: the parental origin of a de novo 17p11.2-p12 duplication	Hertz JM, B√∏rglum AD, Brandt CA, Flint T, Bisgaard C.	Clin Genet. 1994 Oct;46(4):291-4. doi: 10.1111/j.1399-0004.1994.tb04162.x.	Hertz JM	Clin Genet	1994	10/1/94			10.1111/j.1399-0004.1994.tb04162.x
8111370	Origin of the de novo duplication in Charcot-Marie-Tooth disease type 1A: unequal nonsister chromatid exchange during spermatogenesis	Palau F, L√∂fgren A, De Jonghe P, Bort S, Nelis E, Sevilla T, Martin JJ, Vilchez J, Prieto F, Van Broeckhoven C.	Hum Mol Genet. 1993 Dec;2(12):2031-5. doi: 10.1093/hmg/2.12.2031.	Palau F	Hum Mol Genet	1993	12/1/93			10.1093/hmg/2.12.2031
7550231	Mutations in the myelin protein zero gene associated with Charcot-Marie-Tooth disease type 1B	Latour P, Blanquet F, Nelis E, Bonnebouche C, Chapon F, Diraison P, Ollagnon E, Dautigny A, Pham-Dinh D, Chazot G, et al.	Hum Mutat. 1995;6(1):50-4. doi: 10.1002/humu.1380060110.	Latour P	Hum Mutat	1995	1/1/95			10.1002/humu.1380060110
31703719	NF1 microdeletion syndrome: case report of two new patients	Serra G, Antona V, Corsello G, Zara F, Piro E, Falsaperla R.	Ital J Pediatr. 2019 Nov 8;45(1):138. doi: 10.1186/s13052-019-0718-7.	Serra G	Ital J Pediatr	2019	11/10/19	PMC6839219		10.1186/s13052-019-0718-7
27060318	[Prenatal genetic diagnosis for a fetus with atypical neurofibromatosis type 1 microdeletion]	Lin S, Wu J, Zhang Z, Ji Y, Fang Q, Chen B, Luo Y.	Zhonghua Yi Xue Yi Chuan Xue Za Zhi. 2016 Apr;33(2):212-5. doi: 10.3760/cma.j.issn.1003-9406.2016.02.019.	Lin S	Zhonghua Yi Xue Yi Chuan Xue Za Zhi	2016	4/10/16			10.3760/cma.j.issn.1003-9406.2016.02.019
32820511	[A genetic case study of neurofibromatosis type 1-microdeletion syndrome caused by atypical 17q11.2 microdeletion]	Yang S, Jiao Y, Han X, Chen Y.	Zhonghua Yi Xue Yi Chuan Xue Za Zhi. 2020 Sep 10;37(9):976-979. doi: 10.3760/cma.j.cn511374-20190728-00380.	Yang S	Zhonghua Yi Xue Yi Chuan Xue Za Zhi	2020	8/22/20			10.3760/cma.j.cn511374-20190728-00380
25472632	Molecular and clinical analyses of 16q24.1 duplications involving FOXF1 identify an evolutionarily unstable large minisatellite	Dharmadhikari AV, Gambin T, Szafranski P, Cao W, Probst FJ, Jin W, Fang P, Gogolewski K, Gambin A, George-Abraham JK, Golla S, Boidein F, Duban-Bedu B, Delobel B, Andrieux J, Becker K, Holinski-Feder E, Cheung SW, Stankiewicz P.	BMC Med Genet. 2014 Dec 4;15:128. doi: 10.1186/s12881-014-0128-z.	Dharmadhikari AV	BMC Med Genet	2014	12/5/14	PMC4411736		10.1186/s12881-014-0128-z
33415784	Clinical diagnosis of neurofibromatosis type I in multiple family members due to cosegregation of a unique balanced translocation with disruption of the NF1 locus: Testing considerations for accurate diagnosis	Smith RB, Solem EP, Metz EC, Wheeler FC, Phillips JA 3rd, Yenamandra A.	Am J Med Genet A. 2021 Jan 8. doi: 10.1002/ajmg.a.62071. Online ahead of print.	Smith RB	Am J Med Genet A	2021	1/8/21			10.1002/ajmg.a.62071
28605748	Characterization of the Phenotype Associated with Microduplication Reciprocal to NF1 Microdeletion Syndrome	Tassano E, Giacomini T, Severino M, Gamucci A, Fiorio P, Gimelli G, Ronchetto P.	Cytogenet Genome Res. 2017;152(1):22-28. doi: 10.1159/000477292. Epub 2017 Jun 13.	Tassano E	Cytogenet Genome Res	2017	6/13/17			10.1159/000477292
25106685	Clinical and molecular description of a 17q21.33 microduplication in a girl with severe kyphoscoliosis and developmental delay	Kemeny S, Pebrel-Richard C, Eymard-Pierre E, Gay-Bellile M, Gouas L, Goumy C, Tchirkov A, Francannet C, Vago P.	Eur J Med Genet. 2014 Oct;57(10):552-7. doi: 10.1016/j.ejmg.2014.07.003. Epub 2014 Aug 6.	Kemeny S	Eur J Med Genet	2014	8/10/14			10.1016/j.ejmg.2014.07.003
24439110	Mutations in PGAP3 impair GPI-anchor maturation, causing a subtype of hyperphosphatasia with mental retardation	Howard MF, Murakami Y, Pagnamenta AT, Daumer-Haas C, Fischer B, Hecht J, Keays DA, Knight SJ, K√∂lsch U, Kr√ºger U, Leiz S, Maeda Y, Mitchell D, Mundlos S, Phillips JA 3rd, Robinson PN, Kini U, Taylor JC, Horn D, Kinoshita T, Krawitz PM.	Am J Hum Genet. 2014 Feb 6;94(2):278-87. doi: 10.1016/j.ajhg.2013.12.012. Epub 2014 Jan 16.	Howard MF	Am J Hum Genet	2014	1/21/14	PMC3928656		10.1016/j.ajhg.2013.12.012
24385046	Population-specific differences in gene conversion patterns between human SUZ12 and SUZ12P are indicative of the dynamic nature of interparalog gene conversion	Mussotter T, Bengesser K, H√∂gel J, Cooper DN, Kehrer-Sawatzki H.	Hum Genet. 2014 Apr;133(4):383-401. doi: 10.1007/s00439-013-1410-4. Epub 2014 Jan 3.	Mussotter T	Hum Genet	2014	1/4/14			10.1007/s00439-013-1410-4
25580325	Familial Lymphoproliferative Malignancies and Tandem Duplication of NF1 Gene	Fernandes G, Souto M, Costa F, Oliveira E, Garicochea B.	Case Rep Oncol Med. 2014;2014:685857. doi: 10.1155/2014/685857. Epub 2014 Dec 14.	Fernandes G	Case Rep Oncol Med	2014	1/13/15	PMC4279825		10.1155/2014/685857
23701296	Whole-genome copy number variation analysis in anophthalmia and microphthalmia	Schilter KF, Reis LM, Schneider A, Bardakjian TM, Abdul-Rahman O, Kozel BA, Zimmerman HH, Broeckel U, Semina EV.	Clin Genet. 2013 Nov;84(5):473-81. doi: 10.1111/cge.12202. Epub 2013 Jun 17.	Schilter KF	Clin Genet	2013	5/25/13	PMC3985344	NIHMS566007	10.1111/cge.12202
23620743	Simple, rapid and inexpensive quantitative fluorescent PCR method for detection of microdeletion and microduplication syndromes	Stofanko M, Gon√ßalves-Dornelas H, Cunha PS, Pena HB, Vianna-Morgante AM, Pena SD.	PLoS One. 2013 Apr 19;8(4):e61328. doi: 10.1371/journal.pone.0061328. Print 2013.	Stofanko M	PLoS One	2013	4/27/13	PMC3631209		10.1371/journal.pone.0061328
23424688	Duplication of 17q11.2 and Features of Albright Hereditary Osteodystrophy Secondary to Methylation Defects within the GNAS Cluster: Coincidence or Causal?	White M, Conroy J, Bullman H, Lever M, Daly E, Betts DR, Cody D, Crolla JA, Lynch SA.	Case Rep Genet. 2013;2013:764152. doi: 10.1155/2013/764152. Epub 2013 Jan 14.	White M	Case Rep Genet	2013	2/21/13	PMC3574658		10.1155/2013/764152
23096700	Copy number variation analysis in 98 individuals with PHACE syndrome	Siegel DH, Shieh JTC, Kwon EK, Baselga E, Blei F, Cordisco M, Dobyns WB, Duffy KJ, Garzon MC, Gibbs DL, Grimmer JF, Hayflick SJ, Krol AL, Kwok PY, Lorier R, Matter A, McWeeney S, Metry D, Mitchell S, Pope E, Santoro JL, Stevenson DA, Bayrak-Toydemir P, Wilmot B, Worthey EA, Frieden IJ, Drolet BA, Broeckel U.	J Invest Dermatol. 2013 Mar;133(3):677-684. doi: 10.1038/jid.2012.367. Epub 2012 Oct 25.	Siegel DH	J Invest Dermatol	2013	10/26/12	PMC3971866	NIHMS404715	10.1038/jid.2012.367
22241097	NF1 microduplications: identification of seven nonrelated individuals provides further characterization of the phenotype	Moles KJ, Gowans GC, Gedela S, Beversdorf D, Yu A, Seaver LH, Schultz RA, Rosenfeld JA, Torchia BS, Shaffer LG.	Genet Med. 2012 May;14(5):508-14. doi: 10.1038/gim.2011.46. Epub 2012 Jan 12.	Moles KJ	Genet Med	2012	1/14/12			10.1038/gim.2011.46
20506354	A novel third type of recurrent NF1 microdeletion mediated by nonallelic homologous recombination between LRRC37B-containing low-copy repeats in 17q11.2	Bengesser K, Cooper DN, Steinmann K, Kluwe L, Chuzhanova NA, Wimmer K, Tatagiba M, Tinschert S, Mautner VF, Kehrer-Sawatzki H.	Hum Mutat. 2010 Jun;31(6):742-51. doi: 10.1002/humu.21254.	Bengesser K	Hum Mutat	2010	5/28/10			10.1002/humu.21254
20435627	Genomic profiling of adult acute lymphoblastic leukemia by single nucleotide polymorphism oligonucleotide microarray and comparison to pediatric acute lymphoblastic leukemia	Okamoto R, Ogawa S, Nowak D, Kawamata N, Akagi T, Kato M, Sanada M, Weiss T, Haferlach C, Dugas M, Ruckert C, Haferlach T, Koeffler HP.	Haematologica. 2010 Sep;95(9):1481-8. doi: 10.3324/haematol.2009.011114. Epub 2010 Apr 30.	Okamoto R	Haematologica	2010	5/4/10	PMC2930948		10.3324/haematol.2009.011114
20052761	Extended runs of homozygosity at 17q11.2: an association with type-2 NF1 deletions?	Roehl AC, Cooper DN, Kluwe L, Helbrich A, Wimmer K, H√∂gel J, Mautner VF, Kehrer-Sawatzki H.	Hum Mutat. 2010 Mar;31(3):325-34. doi: 10.1002/humu.21191.	Roehl AC	Hum Mutat	2010	1/7/10			10.1002/humu.21191
20125191	High frequency of copy number imbalances in Rubinstein-Taybi patients negative to CREBBP mutational analysis	Gervasini C, Mottadelli F, Ciccone R, Castronovo P, Milani D, Scarano G, Bedeschi MF, Belli S, Pilotta A, Selicorni A, Zuffardi O, Larizza L.	Eur J Hum Genet. 2010 Jul;18(7):768-75. doi: 10.1038/ejhg.2010.1. Epub 2010 Feb 3.	Gervasini C	Eur J Hum Genet	2010	2/4/10	PMC2987354		10.1038/ejhg.2010.1
18212816	Copy number variations in the NF1 gene region are infrequent and do not predispose to recurrent type-1 deletions	Steinmann K, Kluwe L, Cooper DN, Brems H, De Raedt T, Legius E, Mautner VF, Kehrer-Sawatzki H.	Eur J Hum Genet. 2008 May;16(5):572-80. doi: 10.1038/sj.ejhg.5202002. Epub 2008 Jan 23.	Steinmann K	Eur J Hum Genet	2008	1/24/08			10.1038/sj.ejhg.5202002
18183042	NF1 microduplication first clinical report: association with mild mental retardation, early onset of baldness and dental enamel hypoplasia?	Grisart B, Rack K, Vidrequin S, Hilbert P, Deltenre P, Verellen-Dumoulin C, Destr√©e A.	Eur J Hum Genet. 2008 Mar;16(3):305-11. doi: 10.1038/sj.ejhg.5201978. Epub 2008 Jan 9.	Grisart B	Eur J Hum Genet	2008	1/10/08			10.1038/sj.ejhg.5201978
19287150	HIV-1/AIDS susceptibility and copy number variation in CCL3L1, a gene encoding a natural ligand for HIV-1 co-receptor CCR5	Nakajima T, Kaur G, Mehra N, Kimura A.	Cytogenet Genome Res. 2008;123(1-4):156-60. doi: 10.1159/000184703. Epub 2009 Mar 11.	Nakajima T	Cytogenet Genome Res	2008	3/17/09			10.1159/000184703
18160797	Two independent chromosomal rearrangements, a very small (550 kb) duplication of the 7q subtelomeric region and an atypical 17q11.2 (NF1) microdeletion, in a girl with neurofibromatosis	Bartsch O, Vlckov√° Z, Erdogan F, Ullmann R, Novotn√° D, Spiegel M, Beyer V, Haaf T, Zechner U, Seemanov√° E.	Cytogenet Genome Res. 2007;119(1-2):158-64. doi: 10.1159/000109634. Epub 2007 Dec 14.	Bartsch O	Cytogenet Genome Res	2007	12/28/07			10.1159/000109634
15028295	CCL3L1 and CCL4L1 chemokine genes are located in a segmental duplication at chromosome 17q12	Modi WS.	Genomics. 2004 Apr;83(4):735-8. doi: 10.1016/j.ygeno.2003.09.019.	Modi WS	Genomics	2004	3/19/04			10.1016/j.ygeno.2003.09.019
14690521	Identification of gene structure and subcellular localization of human centaurin alpha 2, and p42IP4, a family of two highly homologous, Ins 1,3,4,5-P4-/PtdIns 3,4,5-P3-binding, adapter proteins	Hanck T, Stricker R, Sedehizade F, Reiser G.	J Neurochem. 2004 Jan;88(2):326-36. doi: 10.1046/j.1471-4159.2003.02143.x.	Hanck T	J Neurochem	2004	12/24/03			10.1046/j.1471-4159.2003.02143.x
12698359	Interphase FISH, the structure of reciprocal translocation chromosomes and physical mapping studies rule out the duplication of the NF1 gene at 17q11.2. A reply	Kehrer-Sawatzki H, Messiaen L.	Hum Genet. 2003 Jul;113(2):188-90. doi: 10.1007/s00439-003-0955-z. Epub 2003 Apr 16.	Kehrer-Sawatzki H	Hum Genet	2003	4/17/03			10.1007/s00439-003-0955-z
12384794	Molecular characterisation of t(17;22)(q11.2;q11.2) is not consistent with NF1 gene duplication	Kehrer-Sawatzki H, Assum G, Hameister H.	Hum Genet. 2002 Oct;111(4-5):465-7; author reply 468-9. doi: 10.1007/s00439-002-0794-3. Epub 2002 Jul 24.	Kehrer-Sawatzki H	Hum Genet	2002	10/18/02			10.1007/s00439-002-0794-3
11941479	Tandem duplication of the NF1 gene detected by high-resolution FISH in the 17q11.2 region	Gervasini C, Bentivegna A, Venturin M, Corrado L, Larizza L, Riva P.	Hum Genet. 2002 Apr;110(4):314-21. doi: 10.1007/s00439-002-0704-8. Epub 2002 Mar 20.	Gervasini C	Hum Genet	2002	4/10/02			10.1007/s00439-002-0704-8
12235587	[Advances in the molecular genetics of the hereditary neuropathies]	Palau F, Cuesta A, Pedrola L.	Rev Neurol. 2002 Aug 1-15;35(3):246-53.	Palau F	Rev Neurol	2002	9/18/02
11468690	Molecular characterization and gene content of breakpoint boundaries in patients with neurofibromatosis type 1 with 17q11.2 microdeletions	Jenne DE, Tinschert S, Reimann H, Lasinger W, Thiel G, Hameister H, Kehrer-Sawatzki H.	Am J Hum Genet. 2001 Sep;69(3):516-27. doi: 10.1086/323043. Epub 2001 Jul 20.	Jenne DE	Am J Hum Genet	2001	7/27/01	PMC1235482		10.1086/323043
11479735	Identification of duplicated genes in 17q11.2 using FISH on stretched chromosomes and DNA fibers	Bentivegna A, Venturin M, Gervasini C, Corrado L, Larizza L, Riva P.	Hum Genet. 2001 Jul;109(1):48-54. doi: 10.1007/s004390100536.	Bentivegna A	Hum Genet	2001	8/2/01			10.1007/s004390100536
11393655	Organization of the chemokine genes in the human and mouse major clusters of CC and CXC chemokines: diversification between the two species	Nomiyama H, Mera A, Ohneda O, Miura R, Suda T, Yoshie O.	Genes Immun. 2001 Apr;2(2):110-3. doi: 10.1038/sj.gene.6363742.	Nomiyama H	Genes Immun	2001	6/8/01			10.1038/sj.gene.6363742
10769691	I-FISH control of CGH-detected gain of DNA sequence copy number in oral squamous cell carcinomas (OSCC)	Bayerlein K, Rith T, Verdorfer I, Liehr T, Wolff E, Girod S, Gebhart E.	Anticancer Res. 2000 Jan-Feb;20(1A):427-32.	Bayerlein K	Anticancer Res	2000	4/19/00
10213461	Organization of the chemokine gene cluster on human chromosome 17q11.2 containing the genes for CC chemokine MPIF-1, HCC-2, HCC-1, LEC, and RANTES	Nomiyama H, Fukuda S, Iio M, Tanase S, Miura R, Yoshie O.	J Interferon Cytokine Res. 1999 Mar;19(3):227-34. doi: 10.1089/107999099314153.	Nomiyama H	J Interferon Cytokine Res	1999	4/23/99			10.1089/107999099314153
10049593	Chemokine PARC gene (SCYA18) generated by fusion of two MIP-1alpha/LD78alpha-like genes	Tasaki Y, Fukuda S, Iio M, Miura R, Imai T, Sugano S, Yoshie O, Hughes AL, Nomiyama H.	Genomics. 1999 Feb 1;55(3):353-7. doi: 10.1006/geno.1998.5670.	Tasaki Y	Genomics	1999	3/2/99			10.1006/geno.1998.5670
9468223	The normal copy of the G0S19-3-associated, CpG island-containing, upstream sequence is downstream of G0S19-2/MIP1alpha in association with a TRE17 oncogene	Heximer SP, Ernst BD, Russell L, Forsdyke DR.	DNA Cell Biol. 1998 Jan;17(1):61-8. doi: 10.1089/dna.1998.17.61.	Heximer SP	DNA Cell Biol	1998	2/19/98			10.1089/dna.1998.17.61
28837307	Potocki-Lupski Syndrome	Potocki L, Neira-Fresneda J, Yuan B.	2017 Aug 24. In: Adam MP, Ardinger HH, Pagon RA, Wallace SE, Bean LJH, Mirzaa G, Amemiya A, editors. GeneReviews(¬Æ) [Internet]. Seattle (WA): University of Washington, Seattle; 1993‚Äì2021.	Potocki L	GeneReviews(¬Æ)	1993	8/24/17
8418668	Stable inheritance of the CMT1A DNA duplication in two patients with CMT1 and NF1	Lupski JR, Pentao L, Williams LL, Patel PI.	Am J Med Genet. 1993 Jan 1;45(1):92-6. doi: 10.1002/ajmg.1320450122.	Lupski JR	Am J Med Genet	1993	1/1/93			10.1002/ajmg.1320450122
1483704	Molecular characterization of a 17q11.2 translocation in a malignant schwannoma cell line	Reynolds JE, Fletcher JA, Lytle CH, Nie L, Morton CC, Diehl SR.	Hum Genet. 1992 Dec;90(4):450-6. doi: 10.1007/BF00220476.	Reynolds JE	Hum Genet	1992	12/1/92			10.1007/BF00220476
2071154	Assignment of the human small inducible cytokine A2 gene, SCYA2 (encoding JE or MCP-1), to 17q11.2-12: evolutionary relatedness of cytokines clustered at the same locus	Rollins BJ, Morton CC, Ledbetter DH, Eddy RL Jr, Shows TB.	Genomics. 1991 Jun;10(2):489-92. doi: 10.1016/0888-7543(91)90338-f.	Rollins BJ	Genomics	1991	6/1/91			10.1016/0888-7543(91)90338-f
27929632	17q12 Recurrent Deletion Syndrome	Mitchel MW, Moreno-De-Luca D, Myers SM, Levy RV, Turner S, Ledbetter DH, Martin CL.	2016 Dec 8 [updated 2020 Oct 15]. In: Adam MP, Ardinger HH, Pagon RA, Wallace SE, Bean LJH, Stephens K, Amemiya A, editors. GeneReviews(¬Æ) [Internet]. Seattle (WA): University of Washington, Seattle; 1993‚Äì2020.	Mitchel MW	GeneReviews(¬Æ)	1993	10/15/20
24487052	Variable phenotype in 17q12 microdeletions: clinical and molecular characterization of a new case	Palumbo P, Antona V, Palumbo O, Piccione M, Nardello R, Fontana A, Carella M, Corsello G.	Gene. 2014 Apr 1;538(2):373-8. doi: 10.1016/j.gene.2014.01.050. Epub 2014 Jan 29.	Palumbo P	Gene	2014	2/4/14			10.1016/j.gene.2014.01.050
26306646	The Koolen-de Vries syndrome: a phenotypic comparison of patients with a 17q21.31 microdeletion versus a KANSL1 sequence variant	Koolen DA, Pfundt R, Linda K, Beunders G, Veenstra-Knol HE, Conta JH, Fortuna AM, Gillessen-Kaesbach G, Dugan S, Halbach S, Abdul-Rahman OA, Winesett HM, Chung WK, Dalton M, Dimova PS, Mattina T, Prescott K, Zhang HZ, Saal HM, Hehir-Kwa JY, Willemsen MH, Ockeloen CW, Jongmans MC, Van der Aa N, Failla P, Barone C, Avola E, Brooks AS, Kant SG, Gerkes EH, Firth HV, √ïunap K, Bird LM, Masser-Frye D, …	Eur J Hum Genet. 2016 May;24(5):652-9. doi: 10.1038/ejhg.2015.178. Epub 2015 Aug 26.	Koolen DA	Eur J Hum Genet	2016	8/27/15	PMC4930086		10.1038/ejhg.2015.178
20301783	Koolen-de Vries Syndrome	Koolen DA, Morgan A, de Vries BBA.	2010 Jan 26 [updated 2019 Jun 13]. In: Adam MP, Ardinger HH, Pagon RA, Wallace SE, Bean LJH, Stephens K, Amemiya A, editors. GeneReviews(¬Æ) [Internet]. Seattle (WA): University of Washington, Seattle; 1993‚Äì2020.	Koolen DA	GeneReviews(¬Æ)	1993	6/13/19
26565673	Chromosome 17q21.31 duplication syndrome: Description of a new familiar case and further delineation of the clinical spectrum	Natacci F, Alfei E, Tarar√† L, D'Arrigo S, Zuffardi O, Gentilin B, Pantaleoni C.	Eur J Paediatr Neurol. 2016 Jan;20(1):183-7. doi: 10.1016/j.ejpn.2015.09.010. Epub 2015 Oct 22.	Natacci F	Eur J Paediatr Neurol	2016	11/14/15			10.1016/j.ejpn.2015.09.010
28704368	Mouse models of 17q21.31 microdeletion and microduplication syndromes highlight the importance of Kansl1 for cognition	Arbogast T, Iacono G, Chevalier C, Afinowi NO, Houbaert X, van Eede MC, Laliberte C, Birling MC, Linda K, Meziane H, Selloum M, Sorg T, Nadif Kasri N, Koolen DA, Stunnenberg HG, Henkelman RM, Kopanitsa M, Humeau Y, De Vries BBA, Herault Y.	PLoS Genet. 2017 Jul 13;13(7):e1006886. doi: 10.1371/journal.pgen.1006886. eCollection 2017 Jul.	Arbogast T	PLoS Genet	2017	7/14/17	PMC5531616		10.1371/journal.pgen.1006886
31250568	Menkes disease complicated by concurrent Koolen-de Vries syndrome (17q21.31 deletion)	Woodfin T, Stoops C, Philips JB 3rd, Lose E, Mikhail FM, Hurst A.	Mol Genet Genomic Med. 2019 Aug;7(8):e829. doi: 10.1002/mgg3.829. Epub 2019 Jun 28.	Woodfin T	Mol Genet Genomic Med	2019	6/29/19	PMC6687649		10.1002/mgg3.829
26424144	Intragenic KANSL1 mutations and chromosome 17q21.31 deletions: broadening the clinical spectrum and genotype-phenotype correlations in a large cohort of patients	Zollino M, Marangi G, Ponzi E, Orteschi D, Ricciardi S, Lattante S, Murdolo M, Battaglia D, Contaldo I, Mercuri E, Stefanini MC, Caumes R, Edery P, Rossi M, Piccione M, Corsello G, Della Monica M, Scarano F, Priolo M, Gentile M, Zampino G, Vijzelaar R, Abdulrahman O, Rauch A, Oneda B, Deardorff MA, Saitta SC, Falk MJ, Dubbs H, Zackai E.	J Med Genet. 2015 Dec;52(12):804-14. doi: 10.1136/jmedgenet-2015-103184. Epub 2015 Sep 30.	Zollino M	J Med Genet	2015	10/2/15			10.1136/jmedgenet-2015-103184
22293690	Two families with sibling recurrence of the 17q21.31 microdeletion syndrome due to low-grade mosaicism	Koolen DA, Dupont J, de Leeuw N, Vissers LE, van den Heuvel SP, Bradbury A, Steer J, de Brouwer AP, Ten Kate LP, Nillesen WM, de Vries BB, Parker MJ.	Eur J Hum Genet. 2012 Jul;20(7):729-33. doi: 10.1038/ejhg.2012.1. Epub 2012 Feb 1.	Koolen DA	Eur J Hum Genet	2012	2/2/12	PMC3376266		10.1038/ejhg.2012.1
26293599	KANSL1 gene disruption associated with the full clinical spectrum of 17q21.31 microdeletion syndrome	Moreno-Igoa M, Hern√°ndez-Charro B, Bengoa-Alonso A, P√©rez-Juana-del-Casal A, Romero-Ibarra C, Nieva-Echebarria B, Ramos-Arroyo MA.	BMC Med Genet. 2015 Aug 22;16:68. doi: 10.1186/s12881-015-0211-0.	Moreno-Igoa M	BMC Med Genet	2015	8/22/15	PMC4593202		10.1186/s12881-015-0211-0
23169757	Hypersociability in the behavioral phenotype of 17q21.31 microdeletion syndrome	Egger JI, Wingberm√ºhle E, Verhoeven WM, Dijkman M, Radke S, de Bruijn ER, de Vries B, Kessels RP, Koolen D.	Am J Med Genet A. 2013 Jan;161A(1):21-6. doi: 10.1002/ajmg.a.35652. Epub 2012 Nov 20.	Egger JI	Am J Med Genet A	2013	11/22/12			10.1002/ajmg.a.35652
18628315	Clinical and molecular delineation of the 17q21.31 microdeletion syndrome	Koolen DA, Sharp AJ, Hurst JA, Firth HV, Knight SJ, Goldenberg A, Saugier-Veber P, Pfundt R, Vissers LE, Destr√©e A, Grisart B, Rooms L, Van der Aa N, Field M, Hackett A, Bell K, Nowaczyk MJ, Mancini GM, Poddighe PJ, Schwartz CE, Rossi E, De Gregori M, Antonacci-Fulton LL, McLellan MD 2nd, Garrett JM, Wiechert MA, Miner TL, Crosby S, Ciccone R, Willatt L, Rauch A, Zenker M, Aradhya S, Manning MA,…	J Med Genet. 2008 Nov;45(11):710-20. doi: 10.1136/jmg.2008.058701. Epub 2008 Jul 15.	Koolen DA	J Med Genet	2008	7/17/08	PMC3071570	NIHMS264035	10.1136/jmg.2008.058701
24909117	Monozygotic twins with 17q21.31 microdeletion syndrome	Vlckova M, Hancarova M, Drabova J, Slamova Z, Koudova M, Alanova R, Mannik K, Kurg A, Sedlacek Z.	Twin Res Hum Genet. 2014 Oct;17(5):405-10. doi: 10.1017/thg.2014.29. Epub 2014 Jun 9.	Vlckova M	Twin Res Hum Genet	2014	6/10/14			10.1017/thg.2014.29
24167466	Complex phenotype associated with 17q21.31 microdeletion	Dornelles-Wawruk H, Pic-Taylor A, Rosenberg C, Krepischi AC, Safatle HP, Ferrari I, Mazzeu JF.	Mol Syndromol. 2013 Sep;4(6):297-301. doi: 10.1159/000354120. Epub 2013 Aug 21.	Dornelles-Wawruk H	Mol Syndromol	2013	10/30/13	PMC3776469		10.1159/000354120
21084979	Cutaneous features in 17q21.31 deletion syndrome: a differential diagnosis for cardio-facio-cutaneous syndrome	Wright EB, Donnai D, Johnson D, Clayton-Smith J.	Clin Dysmorphol. 2011 Jan;20(1):15-20. doi: 10.1097/MCD.0b013e32833e8f1e.	Wright EB	Clin Dysmorphol	2011	11/19/10	PMC3000393	UKMS32110	10.1097/MCD.0b013e32833e8f1e
31125459	Atypical Caf√©-au-Lait Macules in a Patient with Koolen-de Vries Syndrome (17q21.31 Microdeletion Syndrome)	Han AM, Kusari A, Soeprono F, Eichenfield LF.	Pediatr Dermatol. 2019 Jul;36(4):e97-e98. doi: 10.1111/pde.13849. Epub 2019 May 24.	Han AM	Pediatr Dermatol	2019	5/25/19			10.1111/pde.13849
26897099	17q21.31 microdeletion syndrome: Description of a case further contributing to the delineation of Koolen-de Vries syndrome	Bernardo P, Madia F, Santulli L, Del Gaudio L, Caccavale C, Zara F, Traverso M, Cirillo M, Striano S, Coppola A.	Brain Dev. 2016 Aug;38(7):663-8. doi: 10.1016/j.braindev.2016.02.002. Epub 2016 Feb 17.	Bernardo P	Brain Dev	2016	2/22/16		24779060	10.1016/j.braindev.2016.02.002
21094706	Clinical and molecular characterization of 17q21.31 microdeletion syndrome in 14 French patients with mental retardation	Dubourg C, Sanlaville D, Doco-Fenzy M, Le Caignec C, Missirian C, Jaillard S, Schluth-Bolard C, Landais E, Boute O, Philip N, Toutain A, David A, Edery P, Moncla A, Martin-Coignard D, Vincent-Delorme C, Mortemousque I, Duban-Bedu B, Drunat S, Beri M, Mosser J, Odent S, David V, Andrieux J.	Eur J Med Genet. 2011 Mar-Apr;54(2):144-51. doi: 10.1016/j.ejmg.2010.11.003. Epub 2010 Nov 20.	Dubourg C	Eur J Med Genet	2011	11/25/10			10.1016/j.ejmg.2010.11.003
22544367	Mutations in KANSL1 cause the 17q21.31 microdeletion syndrome phenotype	Zollino M, Orteschi D, Murdolo M, Lattante S, Battaglia D, Stefanini C, Mercuri E, Chiurazzi P, Neri G, Marangi G.	Nat Genet. 2012 Apr 29;44(6):636-8. doi: 10.1038/ng.2257.	Zollino M	Nat Genet	2012	5/1/12			10.1038/ng.2257
22482802	Resolving the breakpoints of the 17q21.31 microdeletion syndrome with next-generation sequencing	Itsara A, Vissers LE, Steinberg KM, Meyer KJ, Zody MC, Koolen DA, de Ligt J, Cuppen E, Baker C, Lee C, Graves TA, Wilson RK, Jenkins RB, Veltman JA, Eichler EE.	Am J Hum Genet. 2012 Apr 6;90(4):599-613. doi: 10.1016/j.ajhg.2012.02.013.	Itsara A	Am J Hum Genet	2012	4/10/12	PMC3322237		10.1016/j.ajhg.2012.02.013
20110647	17q21.31 microdeletion syndrome: further expanding the clinical phenotype	Sharkey FH, Morrison N, Murray R, Iremonger J, Stephen J, Maher E, Tolmie J, Jackson AP.	Cytogenet Genome Res. 2009;127(1):61-6. doi: 10.1159/000279260. Epub 2010 Jan 27.	Sharkey FH	Cytogenet Genome Res	2009	1/30/10			10.1159/000279260
22037486	Microdeletion and microduplication 17q21.31 plus an additional CNV, in patients with intellectual disability, identified by array-CGH	Kitsiou-Tzeli S, Frysira H, Giannikou K, Syrmou A, Kosma K, Kakourou G, Leze E, Sofocleous C, Kanavakis E, Tzetis M.	Gene. 2012 Jan 15;492(1):319-24. doi: 10.1016/j.gene.2011.10.023. Epub 2011 Oct 20.	Kitsiou-Tzeli S	Gene	2012	11/1/11			10.1016/j.gene.2011.10.023
22950410	Common inversion polymorphism at 17q21.31 affects expression of multiple genes in tissue-specific manner	de Jong S, Chepelev I, Janson E, Strengman E, van den Berg LH, Veldink JH, Ophoff RA.	BMC Genomics. 2012 Sep 6;13:458. doi: 10.1186/1471-2164-13-458.	de Jong S	BMC Genomics	2012	9/7/12	PMC3582489		10.1186/1471-2164-13-458
19447831	Phenotypic expansion and further characterisation of the 17q21.31 microdeletion syndrome	Tan TY, Aftimos S, Worgan L, Susman R, Wilson M, Ghedia S, Kirk EP, Love D, Ronan A, Darmanian A, Slavotinek A, Hogue J, Moeschler JB, Ozmore J, Widmer R, Bruno D, Savarirayan R, Peters G.	J Med Genet. 2009 Jul;46(7):480-9. doi: 10.1136/jmg.2008.065391. Epub 2009 May 15.	Tan TY	J Med Genet	2009	5/19/09			10.1136/jmg.2008.065391
20606400	Recurrent inversion events at 17q21.31 microdeletion locus are linked to the MAPT H2 haplotype	Rao PN, Li W, Vissers LE, Veltman JA, Ophoff RA.	Cytogenet Genome Res. 2010;129(4):275-9. doi: 10.1159/000315901. Epub 2010 Jul 6.	Rao PN	Cytogenet Genome Res	2010	7/8/10	PMC3202913		10.1159/000315901
24779060	If not Angelman, what is it? A review of Angelman-like syndromes	Tan WH, Bird LM, Thibert RL, Williams CA.	Am J Med Genet A. 2014 Apr;164A(4):975-92. doi: 10.1002/ajmg.a.36416.	Tan WH	Am J Med Genet A	2014	4/30/14			10.1002/ajmg.a.36416
27629806	Genomic findings in patients with clinical suspicion of 22q11.2 deletion syndrome	Koczkowska M, Wierzba J, _migiel R, S_siadek M, Caba_a M, _l__ak R, Iliszko M, Karda_ I, Limon J, Lipska-Zi_tkiewicz BS.	J Appl Genet. 2017 Feb;58(1):93-98. doi: 10.1007/s13353-016-0366-1. Epub 2016 Sep 14.	Koczkowska M	J Appl Genet	2017	9/16/16	PMC5243916		10.1007/s13353-016-0366-1
28440867	The epileptology of Koolen-de Vries syndrome: Electro-clinico-radiologic findings in 31 patients	Myers KA, Mandelstam SA, Ramantani G, Rushing EJ, de Vries BB, Koolen DA, Scheffer IE.	Epilepsia. 2017 Jun;58(6):1085-1094. doi: 10.1111/epi.13746. Epub 2017 Apr 25.	Myers KA	Epilepsia	2017	4/26/17			10.1111/epi.13746
21397059	17q21.31 microdeletion in a patient with pituitary stalk interruption syndrome	El Chehadeh-Djebbar S, Callier P, Masurel-Paulet A, Bensignor C, M√©jean N, Payet M, Ragon C, Durand C, Marle N, Mosca-Boidron AL, Huet F, Mugneret F, Faivre L, Thauvin-Robinet C.	Eur J Med Genet. 2011 May-Jun;54(3):369-73. doi: 10.1016/j.ejmg.2011.03.001. Epub 2011 Mar 30.	El Chehadeh-Djebbar S	Eur J Med Genet	2011	3/15/11			10.1016/j.ejmg.2011.03.001
23123321	17q21.31 microdeletion associated with infantile spasms	Wray CD.	Eur J Med Genet. 2013 Jan;56(1):59-61. doi: 10.1016/j.ejmg.2012.10.011. Epub 2012 Oct 31.	Wray CD	Eur J Med Genet	2013	11/6/12			10.1016/j.ejmg.2012.10.011
27852077	Koolen-de Vries Syndrome: Clinical Report of an Adult and Literature Review	Ciaccio C, Dordoni C, Ritelli M, Colombi M.	Cytogenet Genome Res. 2016;150(1):40-45. doi: 10.1159/000452724. Epub 2016 Nov 17.	Ciaccio C	Cytogenet Genome Res	2016	11/17/16			10.1159/000452724
22659270	A further contribution to the delineation of the 17q21.31 microdeletion syndrome: central nervous involvement in two Italian patients	Terrone G, D'Amico A, Imperati F, Carella M, Palumbo O, Gentile M, Canani RB, Melis D, Romano A, Parente I, Riccitelli M, Del Giudice E.	Eur J Med Genet. 2012 Aug-Sep;55(8-9):466-71. doi: 10.1016/j.ejmg.2012.04.010. Epub 2012 May 29.	Terrone G	Eur J Med Genet	2012	6/5/12			10.1016/j.ejmg.2012.04.010
25402493	17q21.31 microdeletion: brain anomalies leading to prenatal diagnosis	Egloff M, Encha-Razavi F, Garel C, Bonni√®re-Darcy M, Millischer AE, Lapierre JM, Fontaine S, de Blois MC, Vekemans M, Turleau C, Ville Y, Malan V.	Cytogenet Genome Res. 2014;144(3):178-82. doi: 10.1159/000369117. Epub 2014 Nov 15.	Egloff M	Cytogenet Genome Res	2014	11/18/14			10.1159/000369117
27889662	Pediatric pineal germinomas: Epigenetic and genomic approach	P√©rez-Ram√≠rez M, Hern√°ndez-Jim√©nez AJ, Guerrero-Guerrero A, Siordia-Reyes AG, Hern√°ndez-Caballero ME, Garc√≠a-M√©ndez A, Chico-Ponce de Le√≥n F, Salamanca-G√≥mez FA, Garc√≠a-Hern√°ndez N.	Clin Neurol Neurosurg. 2017 Jan;152:45-51. doi: 10.1016/j.clineuro.2016.11.012. Epub 2016 Nov 19.	P√©rez-Ram√≠rez M	Clin Neurol Neurosurg	2017	11/28/16			10.1016/j.clineuro.2016.11.012
16906164	A new chromosome 17q21.31 microdeletion syndrome associated with a common inversion polymorphism	Koolen DA, Vissers LE, Pfundt R, de Leeuw N, Knight SJ, Regan R, Kooy RF, Reyniers E, Romano C, Fichera M, Schinzel A, Baumer A, Anderlid BM, Schoumans J, Knoers NV, van Kessel AG, Sistermans EA, Veltman JA, Brunner HG, de Vries BB.	Nat Genet. 2006 Sep;38(9):999-1001. doi: 10.1038/ng1853. Epub 2006 Aug 13.	Koolen DA	Nat Genet	2006	8/15/06			10.1038/ng1853
18988819	Genetics. 17q21.31: not your average genomic address	Pennisi E.	Science. 2008 Nov 7;322(5903):842-5. doi: 10.1126/science.322.5903.842.	Pennisi E	Science	2008	11/8/08			10.1126/science.322.5903.842
25858762	An additional clinical sign of 17q21.31 microdeletion syndrome: preaxial polydactyly of hands with broad thumbs	Barone C, Novelli A, Capalbo A, Del Grano AC, Giuffrida MG, Indaco L, Bianca S.	Am J Med Genet A. 2015 Jul;167(7):1671-3. doi: 10.1002/ajmg.a.37054. Epub 2015 Apr 9.	Barone C	Am J Med Genet A	2015	4/11/15			10.1002/ajmg.a.37054
30204964	TWO CASES WITH DIFFERENT EPILEPSY TYPE AND DYSMORPHIC FEATURES ASSOCIATED WITH 17q21.31 MICRODELETION SYNDROME	Uctepe E, Aktas D, Alikasifoglu M, Gunduz E, Sonmez FM.	Genet Couns. 2016;27(3):357-365.	Uctepe E	Genet Couns	2016	9/12/18
28811189	Early fetal presentation of Koolen-de Vries: Case report with literature review	Sauvestre F, Marguet F, Rooryck C, Vuillaume ML, Cardinaud F, Laquerri√®re A, Andr√© G, Pelluard F.	Eur J Med Genet. 2017 Nov;60(11):605-609. doi: 10.1016/j.ejmg.2017.08.012. Epub 2017 Aug 12.	Sauvestre F	Eur J Med Genet	2017	8/17/17			10.1016/j.ejmg.2017.08.012
25139666	Family based genome-wide copy number scan identifies complex rearrangements at 17q21.31 in dyslexics	Veerappa AM, Saldanha M, Padakannaya P, Ramachandra NB.	Am J Med Genet B Neuropsychiatr Genet. 2014 Oct;165B(7):572-80. doi: 10.1002/ajmg.b.32260. Epub 2014 Aug 19.	Veerappa AM	Am J Med Genet B Neuropsychiatr Genet	2014	8/21/14			10.1002/ajmg.b.32260
16717456	A 17q21.31 microdeletion encompassing the MAPT gene in a mentally impaired patient	Varela MC, Krepischi-Santos AC, Paz JA, Knijnenburg J, Szuhai K, Rosenberg C, Koiffmann CP.	Cytogenet Genome Res. 2006;114(1):89-92. doi: 10.1159/000091934.	Varela MC	Cytogenet Genome Res	2006	5/24/06			10.1159/000091934
22544363	Mutations in the chromatin modifier gene KANSL1 cause the 17q21.31 microdeletion syndrome	Koolen DA, Kramer JM, Neveling K, Nillesen WM, Moore-Barton HL, Elmslie FV, Toutain A, Amiel J, Malan V, Tsai AC, Cheung SW, Gilissen C, Verwiel ET, Martens S, Feuth T, Bongers EM, de Vries P, Scheffer H, Vissers LE, de Brouwer AP, Brunner HG, Veltman JA, Schenck A, Yntema HG, de Vries BB.	Nat Genet. 2012 Apr 29;44(6):639-41. doi: 10.1038/ng.2262.	Koolen DA	Nat Genet	2012	5/1/12			10.1038/ng.2262
28588437	Molecular Characterization of Koolen De Vries Syndrome in Two Girls with Idiopathic Intellectual Disability from Central Brazil	Nascimento GR, Pinto IP, de Melo AV, da Cruz DM, Ribeiro CL, da Silva CC, da Cruz AD, Minasi LB.	Mol Syndromol. 2017 May;8(3):155-160. doi: 10.1159/000456910. Epub 2017 Feb 24.	Nascimento GR	Mol Syndromol	2017	6/8/17	PMC5448449		10.1159/000456910
29225339	Early speech development in Koolen de Vries syndrome limited by oral praxis and hypotonia	Morgan AT, Haaften LV, van Hulst K, Edley C, Mei C, Tan TY, Amor D, Fisher SE, Koolen DA.	Eur J Hum Genet. 2018 Jan;26(1):75-84. doi: 10.1038/s41431-017-0035-9. Epub 2017 Dec 11.	Morgan AT	Eur J Hum Genet	2018	12/12/17	PMC5839037		10.1038/s41431-017-0035-9
28496102	Partial microduplication in the histone acetyltransferase complex member KANSL1 is associated with congenital heart defects in 22q11.2 microdeletion syndrome patients	Le√≥n LE, Benavides F, Espinoza K, Vial C, Alvarez P, Palomares M, Lay-Son G, Miranda M, Repetto GM.	Sci Rep. 2017 May 11;7(1):1795. doi: 10.1038/s41598-017-01896-w.	Le√≥n LE	Sci Rep	2017	5/13/17	PMC5431949		10.1038/s41598-017-01896-w
31053785	Variable expressivity of syndromic BMP4-related eye, brain, and digital anomalies: A review of the literature and description of three new cases	Blackburn PR, Zepeda-Mendoza CJ, Kruisselbrink TM, Schimmenti LA, Garc√≠a-Mi√±aur S, Palomares M, Nevado J, Mori MA, Le Meur G, Klee EW, Le Caignec C, Lapunzina P, Isidor B, Babovic-Vuksanovic D.	Eur J Hum Genet. 2019 Sep;27(9):1379-1388. doi: 10.1038/s41431-019-0423-4. Epub 2019 May 3.	Blackburn PR	Eur J Hum Genet	2019	5/5/19	PMC6777538		10.1038/s41431-019-0423-4
24805776	Radioulnar Synostosis and Brain Abnormalities in a Patient With 17q21.31 Microdeletion Involving EFTUD2	Zarate YA, Bell C, Schaefer GB.	Cleft Palate Craniofac J. 2015 Mar;52(2):237-9. doi: 10.1597/13-221. Epub 2014 May 7.	Zarate YA	Cleft Palate Craniofac J	2015	5/9/14			10.1597/13-221
24300293	Hypopigmented skin patches in 17q21.31 microdeletion syndrome: expanding the spectrum of cutaneous findings	Digilio MC, Bernardini L, Capolino R, Digilio M, Dentici ML, Novelli A, Dallapiccola B.	Clin Dysmorphol. 2014 Jan;23(1):32-4. doi: 10.1097/MCD.0000000000000019.	Digilio MC	Clin Dysmorphol	2014	12/5/13			10.1097/MCD.0000000000000019
31515834	Multifocal primary neuroblastoma tumor heterogeneity in siblings with co-occurring PHOX2B and NF1 genetic aberrations	Rybinski B, Wolinsky T, Brohl A, Moerdler S, Reed DR, Ewart M, Weiser D.	Genes Chromosomes Cancer. 2020 Feb;59(2):119-124. doi: 10.1002/gcc.22809. Epub 2019 Sep 30.	Rybinski B	Genes Chromosomes Cancer	2020	9/14/19			10.1002/gcc.22809
28211987	10-year-old female with intragenic KANSL1 mutation, no KANSL1-related intellectual disability, and preserved verbal intelligence	Keen C, Samango-Sprouse C, Dubbs H, Zackai EH.	Am J Med Genet A. 2017 Mar;173(3):762-765. doi: 10.1002/ajmg.a.38080.	Keen C	Am J Med Genet A	2017	2/18/17			10.1002/ajmg.a.38080
25502777	Identification of genomic alterations in pancreatic cancer using array-based comparative genomic hybridization	Liang JW, Shi ZZ, Shen TY, Che X, Wang Z, Shi SS, Xu X, Cai Y, Zhao P, Wang CF, Zhou ZX, Wang MR.	PLoS One. 2014 Dec 11;9(12):e114616. doi: 10.1371/journal.pone.0114616. eCollection 2014.	Liang JW	PLoS One	2014	12/16/14	PMC4263743		10.1371/journal.pone.0114616
33361104	Adult phenotype in Koolen-de Vries/KANSL1 haploinsufficiency syndrome	Amenta S, Frangella S, Marangi G, Lattante S, Ricciardi S, Doronzio PN, Orteschi D, Veredice C, Contaldo I, Zampino G, Gentile M, Scarano E, Graziano C, Zollino M.	J Med Genet. 2020 Dec 24:jmedgenet-2020-107225. doi: 10.1136/jmedgenet-2020-107225. Online ahead of print.	Amenta S	J Med Genet	2020	12/28/20			10.1136/jmedgenet-2020-107225
25106414	The clinical significance of small copy number variants in neurodevelopmental disorders	Asadollahi R, Oneda B, Joset P, Azzarello-Burri S, Bartholdi D, Steindl K, Vincent M, Cobilanschi J, Sticht H, Baldinger R, Reissmann R, Sudholt I, Thiel CT, Ekici AB, Reis A, Bijlsma EK, Andrieux J, Dieux A, FitzPatrick D, Ritter S, Baumer A, Latal B, Plecko B, Jenni OG, Rauch A.	J Med Genet. 2014 Oct;51(10):677-88. doi: 10.1136/jmedgenet-2014-102588. Epub 2014 Aug 8.	Asadollahi R	J Med Genet	2014	8/10/14	PMC4173859		10.1136/jmedgenet-2014-102588
25611972	Genetic features of metachronous esophageal cancer developed in Hodgkin's lymphoma or breast cancer long-term survivors: an exploratory study	Boldrin E, Rumiato E, Fassan M, Cappellesso R, Rugge M, Chiarion-Sileni V, Ruol A, Alfieri R, Cagol M, Castoro C, Amadori A, Saggioro D.	PLoS One. 2015 Jan 22;10(1):e0117070. doi: 10.1371/journal.pone.0117070. eCollection 2015.	Boldrin E	PLoS One	2015	1/23/15	PMC4303414		10.1371/journal.pone.0117070
23361222	Molecular and clinical delineation of the 17q22 microdeletion phenotype	Laurell T, Lundin J, Anderlid BM, Gorski JL, Grigelioniene G, Knight SJ, Krepischi AC, Nordenskj√∂ld A, Price SM, Rosenberg C, Turnpenny PD, Vianna-Morgante AM, Nordgren A.	Eur J Hum Genet. 2013 Oct;21(10):1085-92. doi: 10.1038/ejhg.2012.306. Epub 2013 Jan 30.	Laurell T	Eur J Hum Genet	2013	1/31/13	PMC3778344		10.1038/ejhg.2012.306
19584924	Amplification and overexpression of Hsa-miR-30b, Hsa-miR-30d and KHDRBS3 at 8q24.22-q24.23 in medulloblastoma	Lu Y, Ryan SL, Elliott DJ, Bignell GR, Futreal PA, Ellison DW, Bailey S, Clifford SC.	PLoS One. 2009 Jul 7;4(7):e6159. doi: 10.1371/journal.pone.0006159.	Lu Y	PLoS One	2009	7/9/09	PMC2702821		10.1371/journal.pone.0006159
22575435	Detection of novel genomic aberrations in anaplastic astrocytomas by GTG-banding, SKY, locus-specific FISH, and high density SNP-array	Holland H, Ahnert P, Koschny R, Kirsten H, Bauer M, Schober R, Meixensberger J, Fritzsch D, Krupp W.	Pathol Res Pract. 2012 Jun 15;208(6):325-30. doi: 10.1016/j.prp.2012.03.010. Epub 2012 May 8.	Holland H	Pathol Res Pract	2012	5/12/12			10.1016/j.prp.2012.03.010
22643917	Evaluation of PRDM9 variation as a risk factor for recurrent genomic disorders and chromosomal non-disjunction	Borel C, Cheung F, Stewart H, Koolen DA, Phillips C, Thomas NS, Jacobs PA, Eliez S, Sharp AJ.	Hum Genet. 2012 Sep;131(9):1519-24. doi: 10.1007/s00439-012-1180-4. Epub 2012 May 30.	Borel C	Hum Genet	2012	5/31/12			10.1007/s00439-012-1180-4
21740789	Analysis of Chinese women with primary ovarian insufficiency by high resolution array-comparative genomic hybridization	Liao C, Fu F, Yang X, Sun YM, Li DZ.	Chin Med J (Engl). 2011 Jun;124(11):1739-42.	Liao C	Chin Med J (Engl)	2011	7/12/11
18670637	Genomic deletions correlate with underexpression of novel candidate genes at six loci in pediatric pilocytic astrocytoma	Potter N, Karakoula A, Phipps KP, Harkness W, Hayward R, Thompson DN, Jacques TS, Harding B, Thomas DG, Palmer RW, Rees J, Darling J, Warr TJ.	Neoplasia. 2008 Aug;10(8):757-72. doi: 10.1593/neo.07914.	Potter N	Neoplasia	2008	8/2/08	PMC2481566		10.1593/neo.07914
24266672	Array-CGH is an effective first-tier diagnostic test for EFTUD2-associated congenital mandibulofacial dysostosis with microcephaly	Gandomi SK, Parra M, Reeves D, Yap V, Gau CL.	Clin Genet. 2015;87(1):80-4. doi: 10.1111/cge.12328. Epub 2013 Dec 20.	Gandomi SK	Clin Genet	2015	11/26/13			10.1111/cge.12328
23188108	EFTUD2 haploinsufficiency leads to syndromic oesophageal atresia	Gordon CT, Petit F, Oufadem M, Decaestecker C, Jourdain AS, Andrieux J, Malan V, Alessandri JL, Baujat G, Baumann C, Boute-Benejean O, Caumes R, Delobel B, Dieterich K, Gaillard D, Gonzales M, Lacombe D, Escande F, Manouvrier-Hanu S, Marlin S, Mathieu-Dramard M, Mehta SG, Simonic I, Munnich A, Vekemans M, Porchet N, de Pontual L, Sarnacki S, Attie-Bitach T, Lyonnet S, Holder-Espinasse M, Amiel J.	J Med Genet. 2012 Dec;49(12):737-46. doi: 10.1136/jmedgenet-2012-101173.	Gordon CT	J Med Genet	2012	11/29/12			10.1136/jmedgenet-2012-101173
12606952	Genome-wide screening for complete genetic loss in prostate cancer by comparative hybridization onto cDNA microarrays	Clark J, Edwards S, Feber A, Flohr P, John M, Giddings I, Crossland S, Stratton MR, Wooster R, Campbell C, Cooper CS.	Oncogene. 2003 Feb 27;22(8):1247-52. doi: 10.1038/sj.onc.1206247.	Clark J	Oncogene	2003	2/28/03			10.1038/sj.onc.1206247
17804737	Integrative analysis of genomic aberrations associated with prostate cancer progression	Kim JH, Dhanasekaran SM, Mehra R, Tomlins SA, Gu W, Yu J, Kumar-Sinha C, Cao X, Dash A, Wang L, Ghosh D, Shedden K, Montie JE, Rubin MA, Pienta KJ, Shah RB, Chinnaiyan AM.	Cancer Res. 2007 Sep 1;67(17):8229-39. doi: 10.1158/0008-5472.CAN-07-1297.	Kim JH	Cancer Res	2007	9/7/07			10.1158/0008-5472.CAN-07-1297
17707586	MAPT gene duplications are not a cause of frontotemporal lobar degeneration	Llad√≥ A, Rodr√≠guez-Santiago B, Antonell A, S√°nchez-Valle R, Molinuevo JL, Re√±√© R, P√©rez-Jurado LA.	Neurosci Lett. 2007 Aug 31;424(1):61-5. doi: 10.1016/j.neulet.2007.07.008. Epub 2007 Aug 1.	Llad√≥ A	Neurosci Lett	2007	8/21/07			10.1016/j.neulet.2007.07.008
23290072	Mutations in MEOX1, encoding mesenchyme homeobox 1, cause Klippel-Feil anomaly	Mohamed JY, Faqeih E, Alsiddiky A, Alshammari MJ, Ibrahim NA, Alkuraya FS.	Am J Hum Genet. 2013 Jan 10;92(1):157-61. doi: 10.1016/j.ajhg.2012.11.016. Epub 2013 Jan 3.	Mohamed JY	Am J Hum Genet	2013	1/8/13	PMC3542464		10.1016/j.ajhg.2012.11.016
17213017	Cytogenetic characterization and gene expression profiling of the trastuzumab-resistant breast cancer cell line JIMT-1	Rennstam K, J√∂nsson G, Tanner M, Bendahl PO, Staaf J, Kapanen AI, Karhu R, Baldetorp B, Borg A, Isola J.	Cancer Genet Cytogenet. 2007 Jan 15;172(2):95-106. doi: 10.1016/j.cancergencyto.2006.09.014.	Rennstam K	Cancer Genet Cytogenet	2007	1/11/07			10.1016/j.cancergencyto.2006.09.014
27956742	17q21.31 duplication causes prominent tau-related dementia with increased MAPT expression	Le Guennec K, Quenez O, Nicolas G, Wallon D, Rousseau S, Richard AC, Alexander J, Paschou P, Charbonnier C, Bellenguez C, Grenier-Boley B, Lechner D, Bihoreau MT, Olaso R, Boland A, Meyer V, Deleuze JF, Amouyel P, Munter HM, Bourque G, Lathrop M, Frebourg T, Redon R, Letenneur L, Dartigues JF, Martinaud O, Kalev O, Mehrabian S, Traykov L, Str√∂bel T, Le Ber I, Caroppo P, Epelbaum S, Jonveaux T, P…	Mol Psychiatry. 2017 Aug;22(8):1119-1125. doi: 10.1038/mp.2016.226. Epub 2016 Dec 13.	Le Guennec K	Mol Psychiatry	2017	12/14/16			10.1038/mp.2016.226
19502243	17q21.31 microduplication patients are characterised by behavioural problems and poor social interaction	Grisart B, Willatt L, Destr√©e A, Fryns JP, Rack K, de Ravel T, Rosenfeld J, Vermeesch JR, Verellen-Dumoulin C, Sandford R.	J Med Genet. 2009 Aug;46(8):524-30. doi: 10.1136/jmg.2008.065367. Epub 2009 Jun 4.	Grisart B	J Med Genet	2009	6/9/09			10.1136/jmg.2008.065367
22751096	Structural haplotypes and recent evolution of the human 17q21.31 region	Boettger LM, Handsaker RE, Zody MC, McCarroll SA.	Nat Genet. 2012 Jul 1;44(8):881-5. doi: 10.1038/ng.2334.	Boettger LM	Nat Genet	2012	7/4/12	PMC4020351	NIHMS574361	10.1038/ng.2334
17576104	A 17q21.31 microduplication, reciprocal to the newly described 17q21.31 microdeletion, in a girl with severe psychomotor developmental delay and dysmorphic craniofacial features	Kirchhoff M, Bisgaard AM, Duno M, Hansen FJ, Schwartz M.	Eur J Med Genet. 2007 Jul-Aug;50(4):256-63. doi: 10.1016/j.ejmg.2007.05.001. Epub 2007 May 18.	Kirchhoff M	Eur J Med Genet	2007	6/20/07			10.1016/j.ejmg.2007.05.001
22419166	Primate segmental duplication creates novel promoters for the LRRC37 gene family within the 17q21.31 inversion polymorphism region	Bekpen C, Tastekin I, Siswara P, Akdis CA, Eichler EE.	Genome Res. 2012 Jun;22(6):1050-8. doi: 10.1101/gr.134098.111. Epub 2012 Mar 14.	Bekpen C	Genome Res	2012	3/16/12	PMC3371713		10.1101/gr.134098.111
26453547	Copy number variation analysis of the 17q21.31 region and its role in neurodegenerative diseases	Cervera-Carles L, Pagonabarraga J, Pascual-Sedano B, Pastor P, Campolongo A, Fortea J, Blesa R, Alcolea D, Morenas-Rodr√≠guez E, Sala I, Lle√≥ A, Kulisevsky J, Clarim√≥n J.	Am J Med Genet B Neuropsychiatr Genet. 2016 Mar;171B(2):175-80. doi: 10.1002/ajmg.b.32390. Epub 2015 Oct 9.	Cervera-Carles L	Am J Med Genet B Neuropsychiatr Genet	2016	10/11/15			10.1002/ajmg.b.32390
22751100	Structural diversity and African origin of the 17q21.31 inversion polymorphism	Steinberg KM, Antonacci F, Sudmant PH, Kidd JM, Campbell CD, Vives L, Malig M, Scheinfeldt L, Beggs W, Ibrahim M, Lema G, Nyambo TB, Omar SA, Bodo JM, Froment A, Donnelly MP, Kidd KK, Tishkoff SA, Eichler EE.	Nat Genet. 2012 Jul 1;44(8):872-80. doi: 10.1038/ng.2335.	Steinberg KM	Nat Genet	2012	7/4/12	PMC3408829	NIHMS382863	10.1038/ng.2335
29892954	Analyses of karyotype by G-banding and high-resolution microarrays in a gender dysphoria population	Fern√°ndez R, Guillam√≥n A, G√≥mez-Gil E, Esteva I, Almaraz MC, Cort√©s-Cort√©s J, Lamas B, Lema E, P√°saro E.	Genes Genomics. 2018 May;40(5):465-473. doi: 10.1007/s13258-017-0646-0. Epub 2018 Jan 22.	Fern√°ndez R	Genes Genomics	2018	6/13/18			10.1007/s13258-017-0646-0
19165922	Evolutionary toggling of the MAPT 17q21.31 inversion region	Zody MC, Jiang Z, Fung HC, Antonacci F, Hillier LW, Cardone MF, Graves TA, Kidd JM, Cheng Z, Abouelleil A, Chen L, Wallis J, Glasscock J, Wilson RK, Reily AD, Duckworth J, Ventura M, Hardy J, Warren WC, Eichler EE.	Nat Genet. 2008 Sep;40(9):1076-83. doi: 10.1038/ng.193.	Zody MC	Nat Genet	2008	1/24/09	PMC2684794	NIHMS78584	10.1038/ng.193
24418700	Reconstructing complex regions of genomes using long-read sequencing technology	Huddleston J, Ranade S, Malig M, Antonacci F, Chaisson M, Hon L, Sudmant PH, Graves TA, Alkan C, Dennis MY, Wilson RK, Turner SW, Korlach J, Eichler EE.	Genome Res. 2014 Apr;24(4):688-96. doi: 10.1101/gr.168450.113. Epub 2014 Jan 13.	Huddleston J	Genome Res	2014	1/15/14	PMC3975067		10.1101/gr.168450.113
22678764	De novo triplication of the MAPT gene from the recurrent 17q21.31 microdeletion region in a patient with moderate intellectual disability and various minor anomalies	Gregor A, Krumbiegel M, Kraus C, Reis A, Zweier C.	Am J Med Genet A. 2012 Jul;158A(7):1765-70. doi: 10.1002/ajmg.a.35427. Epub 2012 Jun 7.	Gregor A	Am J Med Genet A	2012	6/9/12			10.1002/ajmg.a.35427
19383631	Characterization of six human disease-associated inversion polymorphisms	Antonacci F, Kidd JM, Marques-Bonet T, Ventura M, Siswara P, Jiang Z, Eichler EE.	Hum Mol Genet. 2009 Jul 15;18(14):2555-66. doi: 10.1093/hmg/ddp187. Epub 2009 Apr 21.	Antonacci F	Hum Mol Genet	2009	4/23/09	PMC2701327		10.1093/hmg/ddp187
20634582	Frontotemporal dementia phenotype associated with MAPT gene duplication	Rovelet-Lecrux A, Hannequin D, Guillin O, Legallic S, Jurici S, Wallon D, Frebourg T, Campion D.	J Alzheimers Dis. 2010;21(3):897-902. doi: 10.3233/JAD-2010-100441.	Rovelet-Lecrux A	J Alzheimers Dis	2010	7/17/10			10.3233/JAD-2010-100441
32143628	A de novo 2.2_Mb recurrent 17q23.1q23.2 deletion unmasks novel putative regulatory non-coding SNVs associated with lethal lung hypoplasia and pulmonary hypertension: a case report	Karolak JA, Gambin T, Honey EM, Slavik T, Popek E, Stankiewicz P.	BMC Med Genomics. 2020 Mar 6;13(1):34. doi: 10.1186/s12920-020-0701-6.	Karolak JA	BMC Med Genomics	2020	3/8/20	PMC7060516		10.1186/s12920-020-0701-6
30639323	Complex Compound Inheritance of Lethal Lung Developmental Disorders Due to Disruption of the TBX-FGF Pathway	Karolak JA, Vincent M, Deutsch G, Gambin T, Cogn√© B, Pichon O, Vetrini F, Mefford HC, Dines JN, Golden-Grant K, Dipple K, Freed AS, Leppig KA, Dishop M, Mowat D, Bennetts B, Gifford AJ, Weber MA, Lee AF, Boerkoel CF, Bartell TM, Ward-Melver C, Besnard T, Petit F, Bache I, T√ºmer Z, Denis-Musquer M, Joubert M, Martinovic J, B√©n√©teau C, Molin A, Carles D, Andr√© G, Bieth E, Chassaing N, Devisme …	Am J Hum Genet. 2019 Feb 7;104(2):213-228. doi: 10.1016/j.ajhg.2018.12.010. Epub 2019 Jan 10.	Karolak JA	Am J Hum Genet	2019	1/15/19	PMC6369446		10.1016/j.ajhg.2018.12.010
20206336	Identification of a recurrent microdeletion at 17q23.1q23.2 flanked by segmental duplications associated with heart defects and limb abnormalities	Ballif BC, Theisen A, Rosenfeld JA, Traylor RN, Gastier-Foster J, Thrush DL, Astbury C, Bartholomew D, McBride KL, Pyatt RE, Shane K, Smith WE, Banks V, Gallentine WB, Brock P, Rudd MK, Adam MP, Keene JA, Phillips JA 3rd, Pfotenhauer JP, Gowans GC, Stankiewicz P, Bejjani BA, Shaffer LG.	Am J Hum Genet. 2010 Mar 12;86(3):454-61. doi: 10.1016/j.ajhg.2010.01.038. Epub 2010 Mar 4.	Ballif BC	Am J Hum Genet	2010	3/9/10	PMC2833380		10.1016/j.ajhg.2010.01.038
29070031	17q23.2q23.3 de novo duplication in association with speech and language disorder, learning difficulties, incoordination, motor skill impairment, and behavioral disturbances: a case report	Wessel K, Suleiman J, Khalaf TE, Kishore S, Rolfs A, El-Hattab AW.	BMC Med Genet. 2017 Oct 25;18(1):119. doi: 10.1186/s12881-017-0479-3.	Wessel K	BMC Med Genet	2017	10/27/17	PMC5657100		10.1186/s12881-017-0479-3
21271665	Microdeletion of 17q22q23.2 encompassing TBX2 and TBX4 in a patient with congenital microcephaly, thyroid duct cyst, sensorineural hearing loss, and pulmonary hypertension	Nimmakayalu M, Major H, Sheffield V, Solomon DH, Smith RJ, Patil SR, Shchelochkov OA.	Am J Med Genet A. 2011 Feb;155A(2):418-23. doi: 10.1002/ajmg.a.33827. Epub 2011 Jan 13.	Nimmakayalu M	Am J Med Genet A	2011	1/29/11			10.1002/ajmg.a.33827
22678995	Studies of TBX4 and chromosome 17q23.1q23.2: an uncommon cause of nonsyndromic clubfoot	Lu W, Bacino CA, Richards BS, Alvarez C, VanderMeer JE, Vella M, Ahituv N, Sikka N, Dietz FR, Blanton SH, Hecht JT.	Am J Med Genet A. 2012 Jul;158A(7):1620-7. doi: 10.1002/ajmg.a.35418. Epub 2012 Jun 7.	Lu W	Am J Med Genet A	2012	6/9/12	PMC3381434	NIHMS366501	10.1002/ajmg.a.35418
20598276	Familial isolated clubfoot is associated with recurrent chromosome 17q23.1q23.2 microduplications containing TBX4	Alvarado DM, Aferol H, McCall K, Huang JB, Techy M, Buchan J, Cady J, Gonzales PR, Dobbs MB, Gurnett CA.	Am J Hum Genet. 2010 Jul 9;87(1):154-60. doi: 10.1016/j.ajhg.2010.06.010.	Alvarado DM	Am J Hum Genet	2010	7/6/10	PMC2896772		10.1016/j.ajhg.2010.06.010
31204702	Clinical presentation and genetic profiles of Chinese patients with velocardiofacial syndrome in a large referral centre	Wu D, Chen Y, Chen Q, Wang G, Xu X, Peng A, Hao J, He J, Huang L, Dai J.	J Genet. 2019 Jun;98(2):42.	Wu D	J Genet	2019	6/18/19
31151956	Phenotype characterisation of TBX4 mutation and deletion carriers with neonatal and paediatric pulmonary hypertension	Galambos C, Mullen MP, Shieh JT, Schwerk N, Kielt MJ, Ullmann N, Boldrini R, Stucin-Gantar I, Haass C, Bansal M, Agrawal PB, Johnson J, Peca D, Surace C, Cutrera R, Pauciulo MW, Nichols WC, Griese M, Ivy D, Abman SH, Austin ED, Danhaive O.	Eur Respir J. 2019 Aug 22;54(2):1801965. doi: 10.1183/13993003.01965-2018. Print 2019 Aug.	Galambos C	Eur Respir J	2019	6/2/19			10.1183/13993003.01965-2018
31139260	Deletions in the 17q chromosomal region and their influence on the clonal cytogenetic evolution of recurrent meningiomas	Hemmer S, Urbschat S, Oertel J, Ketter R.	Mol Cytogenet. 2019 May 24;12:22. doi: 10.1186/s13039-019-0434-4. eCollection 2019.	Hemmer S	Mol Cytogenet	2019	5/30/19	PMC6534836		10.1186/s13039-019-0434-4
22162340	An 800 _kb deletion at 17q23.2 including the MED13 (THRAP1) gene, revealed by aCGH in a patient with a SMC 17p	Boutry-Kryza N, Labalme A, Till M, Schluth-Bolard C, Langue J, Turleau C, Edery P, Sanlaville D.	Am J Med Genet A. 2012 Feb;158A(2):400-5. doi: 10.1002/ajmg.a.34222. Epub 2011 Dec 7.	Boutry-Kryza N	Am J Med Genet A	2012	12/14/11			10.1002/ajmg.a.34222
15016346	Vascular injury in systemic sclerosis: angiotensin-converting enzyme insertion/deletion polymorphism	Fatini C, Guiducci S, Abbate R, Matucci-Cerinic M.	Curr Rheumatol Rep. 2004 Apr;6(2):149-55. doi: 10.1007/s11926-004-0060-x.	Fatini C	Curr Rheumatol Rep	2004	3/16/04			10.1007/s11926-004-0060-x
33204110	Identification of Genomic Alterations of Perineural Invasion in Patients with Stage II Colorectal Cancer	Su H, Chang C, Hao J, Xu X, Bao M, Luo S, Zhao C, Liu Q, Wang X, Zhou Z, Zhou H.	Onco Targets Ther. 2020 Nov 11;13:11571-11582. doi: 10.2147/OTT.S264616. eCollection 2020.	Su H	Onco Targets Ther	2020	11/18/20	PMC7667198		10.2147/OTT.S264616
10434122	A 3p deletion syndrome in a child with both del(3)(p25-->pter) and dup(17)(q23-->qter)	Lukusa T, Devriendt K, Fryns JP.	Ann Genet. 1999;42(2):91-4.	Lukusa T	Ann Genet	1999	8/6/99
30428404	Downregulation of IQGAP2 Correlates with Prostate Cancer Recurrence and Metastasis	Xie Y, Zheng L, Tao L.	Transl Oncol. 2019 Feb;12(2):236-244. doi: 10.1016/j.tranon.2018.10.009. Epub 2018 Nov 11.	Xie Y	Transl Oncol	2019	11/15/18	PMC6232700		10.1016/j.tranon.2018.10.009
18679002	Angiotensin-converting enzyme gene in Alzheimer's disease	Yang YH, Liu CK.	Tohoku J Exp Med. 2008 Aug;215(4):295-8. doi: 10.1620/tjem.215.295.	Yang YH	Tohoku J Exp Med	2008	8/6/08			10.1620/tjem.215.295
24101265	Investigation of ACE genome insertion/deletion correlation with immunohistochemical profile in pituitary adenomas	Altas M, Bayrak OF, Serefhan A, Silav G, Coskun KK, Cerci A, Isik N, Elmaci I.	Turk Neurosurg. 2013;23(4):464-9. doi: 10.5137/1019-5149.JTN.7423-12.0.	Altas M	Turk Neurosurg	2013	10/9/13			10.5137/1019-5149.JTN.7423-12.0
26023569	Association of Angiotensin converting enzyme gene insertion / deletion polymorphism with risk of ischemic heart disease in a population of smokers in southern India	Metta S, Uppala S, Basalingappa DR, Badeti SR, Mitta G, Mohanty S, Subhadra P, Hasan Q.	J Clin Diagn Res. 2015 Apr;9(4):GC01-4. doi: 10.7860/JCDR/2015/12634.5852. Epub 2015 Apr 1.	Metta S	J Clin Diagn Res	2015	5/30/15	PMC4437083		10.7860/JCDR/2015/12634.5852
29488623	2p24.2 (rs7552) is a susceptibility locus for nonsyndromic cleft lip with or without cleft palate in the Brazilian population	Machado RA, Nogueira EN, Martelli-J√∫nior H, Reis SR, Persuhn DC, Coletta RD.	Clin Genet. 2018 Jun;93(6):1199-1204. doi: 10.1111/cge.13246. Epub 2018 Mar 25.	Machado RA	Clin Genet	2018	3/1/18			10.1111/cge.13246
11748303	Silver-Russell syndrome: a dissection of the genetic aetiology and candidate chromosomal regions	Hitchins MP, Stanier P, Preece MA, Moore GE.	J Med Genet. 2001 Dec;38(12):810-9. doi: 10.1136/jmg.38.12.810.	Hitchins MP	J Med Genet	2001	12/19/01	PMC1734774		10.1136/jmg.38.12.810
22052739	Two new cases with microdeletion of 17q23.2 suggest presence of a candidate gene for sensorineural hearing loss within this region	Sch√∂newolf-Greulich B, Ronan A, Ravn K, Baekgaard P, Lodahl M, Nielsen K, Rendtorff ND, Tranebjaerg L, Br√∏ndum-Nielsen K, T√ºmer Z.	Am J Med Genet A. 2011 Dec;155A(12):2964-9. doi: 10.1002/ajmg.a.34302. Epub 2011 Nov 3.	Sch√∂newolf-Greulich B	Am J Med Genet A	2011	11/5/11			10.1002/ajmg.a.34302
11735022	Genomic structure of karyopherin alpha2 ( KPNA2) within a low-copy repeat on chromosome 17q23-q24 and mutation analysis in patients with Russell-Silver syndrome	D√∂rr SN, Schlicker MN, Hansmann IN.	Hum Genet. 2001 Nov;109(5):479-86. doi: 10.1007/s004390100605. Epub 2001 Oct 3.	D√∂rr SN	Hum Genet	2001	12/6/01			10.1007/s004390100605
11097339	Angiotensin I-converting enzyme gene polymorphism and drug response	Baudin B.	Clin Chem Lab Med. 2000 Sep;38(9):853-6. doi: 10.1515/CCLM.2000.123.	Baudin B	Clin Chem Lab Med	2000	11/30/00			10.1515/CCLM.2000.123
29684357	Genome-Wide Somatic Copy Number Alterations and Mutations in High-Grade Pancreatic Intraepithelial Neoplasia	Hata T, Suenaga M, Marchionni L, Macgregor-Das A, Yu J, Shindo K, Tamura K, Hruban RH, Goggins M.	Am J Pathol. 2018 Jul;188(7):1723-1733. doi: 10.1016/j.ajpath.2018.03.012. Epub 2018 Apr 22.	Hata T	Am J Pathol	2018	4/24/18	PMC6024190		10.1016/j.ajpath.2018.03.012
28352369	ACE I/D Polymorphism in Hypertensive Patients of Kashmiri Population	Sameer AS, Syeed N, Tak SA, Bashir S, Nissar S, Siddiqi MA.	Cardiol Res. 2010 Dec;1(1):1-7. doi: 10.4021/cr101e. Epub 2010 Nov 20.	Sameer AS	Cardiol Res	2010	3/30/17	PMC5358231		10.4021/cr101e
22090713	Characterization of cryptic rearrangements, deletion, complex variants of PML, RARA in acute promyelocytic leukemia	Amare PK, Baisane C, Nair R, Menon H, Banavali S, Kabre S, Gujral S, Subramaniam P.	Indian J Hum Genet. 2011 May;17(2):54-8. doi: 10.4103/0971-6866.86174.	Amare PK	Indian J Hum Genet	2011	11/18/11	PMC3214318		10.4103/0971-6866.86174
26352987	High-Resolution Genomic Analysis of Cribriform Neuroepithelial Tumors of the Central Nervous System	Gessi M, Japp AS, Dreschmann V, Zur M√ºhlen A, Goschzik T, D√∂rner E, Pietsch T.	J Neuropathol Exp Neurol. 2015 Oct;74(10):970-4. doi: 10.1097/NEN.0000000000000239.	Gessi M	J Neuropathol Exp Neurol	2015	9/10/15			10.1097/NEN.0000000000000239
11920854	Angiotensin converting enzyme gene insertion/deletion polymorphism: case-control association studies in schizophrenia, major affective disorder, and tardive dyskinesia and a family-based association study in schizophrenia	Segman RH, Shapira Y, Modai I, Hamdan A, Zislin J, Heresco-Levy U, Kanyas K, Hirschmann S, Karni O, Finkel B, Schlafman M, Lerner A, Shapira B, Macciardi F, Lerer B.	Am J Med Genet. 2002 Apr 8;114(3):310-4. doi: 10.1002/ajmg.10255.	Segman RH	Am J Med Genet	2002	3/29/02			10.1002/ajmg.10255
8135272	Monosomy 11q: report of two familial cases and review of the literature	Hustinx R, Verloes A, Grattagliano B, Herens C, Jamar M, Soyeur D, Schaaps JP, Koulischer L.	Am J Med Genet. 1993 Sep 1;47(3):312-7. doi: 10.1002/ajmg.1320470303.	Hustinx R	Am J Med Genet	1993	9/1/93			10.1002/ajmg.1320470303
15655381	Angiotensin-converting enzyme i/d polymorphism in patients with malignant hypertension	Espinel E, Tovar JL, Borrellas J, Piera L, Jardi R, Frias FR, Armadans L, Bachs AG.	J Clin Hypertens (Greenwich). 2005 Jan;7(1):11-5; quiz 16-7. doi: 10.1111/j.1524-6175.2005.03879.x.	Espinel E	J Clin Hypertens (Greenwich)	2005	1/19/05			10.1111/j.1524-6175.2005.03879.x
23592887	TBX4 mutations (small patella syndrome) are associated with childhood-onset pulmonary arterial hypertension	Kerstjens-Frederikse WS, Bongers EM, Roofthooft MT, Leter EM, Douwes JM, Van Dijk A, Vonk-Noordegraaf A, Dijk-Bos KK, Hoefsloot LH, Hoendermis ES, Gille JJ, Sikkema-Raddatz B, Hofstra RM, Berger RM.	J Med Genet. 2013 Aug;50(8):500-6. doi: 10.1136/jmedgenet-2012-101152. Epub 2013 Apr 16.	Kerstjens-Frederikse WS	J Med Genet	2013	4/18/13	PMC3717587		10.1136/jmedgenet-2012-101152
21504705	Genomic alterations in myeloid neoplasms with novel, apparently balanced translocations	Poitras JL, Costa D, Kluk MJ, Amrein PC, Stone RM, Lee C, Dal Cin P, Morton CC.	Cancer Genet. 2011 Feb;204(2):68-76. doi: 10.1016/j.cancergen.2010.12.005.	Poitras JL	Cancer Genet	2011	4/21/11			10.1016/j.cancergen.2010.12.005
15892104	High-resolution detection and mapping of genomic DNA alterations in neuroblastoma	Mosse YP, Greshock J, Margolin A, Naylor T, Cole K, Khazi D, Hii G, Winter C, Shahzad S, Asziz MU, Biegel JA, Weber BL, Maris JM.	Genes Chromosomes Cancer. 2005 Aug;43(4):390-403. doi: 10.1002/gcc.20198.	Mosse YP	Genes Chromosomes Cancer	2005	5/14/05			10.1002/gcc.20198
16140926	Distinct genomic profiles in hereditary breast tumors identified by array-based comparative genomic hybridization	J√∂nsson G, Naylor TL, Vallon-Christersson J, Staaf J, Huang J, Ward MR, Greshock JD, Luts L, Olsson H, Rahman N, Stratton M, Ringn√©r M, Borg A, Weber BL.	Cancer Res. 2005 Sep 1;65(17):7612-21. doi: 10.1158/0008-5472.CAN-05-0570.	J√∂nsson G	Cancer Res	2005	9/6/05			10.1158/0008-5472.CAN-05-0570
19505317	High frequency of the D allele of the angiotensin-converting enzyme gene in Arabic populations	Salem AH, Batzer MA.	BMC Res Notes. 2009 Jun 8;2:99. doi: 10.1186/1756-0500-2-99.	Salem AH	BMC Res Notes	2009	6/10/09	PMC2699340		10.1186/1756-0500-2-99
15862759	Genomic changes identified by comparative genomic hybridisation in docetaxel-resistant breast cancer cell lines	McDonald SL, Stevenson DA, Moir SE, Hutcheon AW, Haites NE, Heys SD, Schofield AC.	Eur J Cancer. 2005 May;41(7):1086-94. doi: 10.1016/j.ejca.2005.01.018.	McDonald SL	Eur J Cancer	2005	5/3/05			10.1016/j.ejca.2005.01.018
19443486	Segmental duplications mediate novel, clinically relevant chromosome rearrangements	Rudd MK, Keene J, Bunke B, Kaminsky EB, Adam MP, Mulle JG, Ledbetter DH, Martin CL.	Hum Mol Genet. 2009 Aug 15;18(16):2957-62. doi: 10.1093/hmg/ddp233. Epub 2009 May 14.	Rudd MK	Hum Mol Genet	2009	5/16/09	PMC2714723		10.1093/hmg/ddp233
10604729	Molecular cytogenetic analysis of 11 new breast cancer cell lines	Forozan F, Veldman R, Ammerman CA, Parsa NZ, Kallioniemi A, Kallioniemi OP, Ethier SP.	Br J Cancer. 1999 Dec;81(8):1328-34. doi: 10.1038/sj.bjc.6695007.	Forozan F	Br J Cancer	1999	12/22/99	PMC2362964		10.1038/sj.bjc.6695007
22559974	Are ER+PR+ and ER+PR- breast tumors genetically different? A CGH array study	Carracedo A, Salido M, Corominas JM, Rojo F, Ferreira BI, Suela J, Tusquets I, Corzo C, Segura M, Espinet B, Cigudosa JC, Arumi M, Albanell J, Serrano S, Sol√© F.	Cancer Genet. 2012 Apr;205(4):138-46. doi: 10.1016/j.cancergen.2012.01.001.	Carracedo A	Cancer Genet	2012	5/8/12			10.1016/j.cancergen.2012.01.001
10094966	Novel recurrent genetic imbalances in human hepatocellular carcinoma cell lines identified by comparative genomic hybridization	Zimonjic DB, Keck CL, Thorgeirsson SS, Popescu NC.	Hepatology. 1999 Apr;29(4):1208-14. doi: 10.1002/hep.510290410.	Zimonjic DB	Hepatology	1999	3/30/99			10.1002/hep.510290410
8391942	Chromosome 17q23: a locus for cardiovascular disease	Morris BJ.	Clin Exp Pharmacol Physiol. 1993 May;20(5):279-82. doi: 10.1111/j.1440-1681.1993.tb01683.x.	Morris BJ	Clin Exp Pharmacol Physiol	1993	5/1/93			10.1111/j.1440-1681.1993.tb01683.x
10480521	ACE gene polymorphism and proliferative retinopathy in type 1 diabetes: results of a case-control study	Rabensteiner D, Abrahamian H, Irsigler K, Hermann KM, Kiener HP, Mayer G, Kaider A, Prager R.	Diabetes Care. 1999 Sep;22(9):1530-5. doi: 10.2337/diacare.22.9.1530.	Rabensteiner D	Diabetes Care	1999	9/10/99			10.2337/diacare.22.9.1530
17397051	Spectrum of MKS1 and MKS3 mutations in Meckel syndrome: a genotype-phenotype correlation. Mutation in brief #960. Online	Khaddour R, Smith U, Baala L, Martinovic J, Clavering D, Shaffiq R, Ozilou C, Cullinane A, Kytt√§l√§ M, Shalev S, Audollent S, d'Humi√®res C, Kadhom N, Esculpavit C, Viot G, Boone C, Oien C, Encha-Razavi F, Batman PA, Bennett CP, Woods CG, Roume J, Lyonnet S, G√©nin E, Le Merrer M, Munnich A, Gubler MC, Cox P, Macdonald F, Vekemans M, Johnson CA, Atti√©-Bitach T; SOFFOET (Soci√©t√© Fran√ßaise de …	Hum Mutat. 2007 May;28(5):523-4. doi: 10.1002/humu.9489.	Khaddour R	Hum Mutat	2007	4/3/07			10.1002/humu.9489
19688977	Genomic markers for ovarian cancer at chromosomes 1, 8 and 17 revealed by array CGH analysis	Dimova I, Orsetti B, Negre V, Rouge C, Ursule L, Lasorsa L, Dimitrov R, Doganov N, Toncheva D, Theillet C.	Tumori. 2009 May-Jun;95(3):357-66.	Dimova I	Tumori	2009	8/20/09
18505919	A functional screen identifies miR-34a as a candidate neuroblastoma tumor suppressor gene	Cole KA, Attiyeh EF, Mosse YP, Laquaglia MJ, Diskin SJ, Brodeur GM, Maris JM.	Mol Cancer Res. 2008 May;6(5):735-42. doi: 10.1158/1541-7786.MCR-07-2102.	Cole KA	Mol Cancer Res	2008	5/29/08	PMC3760152	NIHMS487414	10.1158/1541-7786.MCR-07-2102
9358012	Angiotensin-converting enzyme deletion polymorphism is associated with hypertension in a Sikh population	Mastana S, Nunn J.	Hum Hered. 1997 Sep-Oct;47(5):250-3. doi: 10.1159/000154420.	Mastana S	Hum Hered	1997	11/14/97			10.1159/000154420
10347550	Loss of chromosome 13 is the most frequent genomic imbalance in malignant fibrous histiocytomas. A comparative genomic hybridization analysis of a series of 30 cases	Mairal A, Terrier P, Chibon F, Sastre X, Lecesne A, Aurias A.	Cancer Genet Cytogenet. 1999 Jun;111(2):134-8. doi: 10.1016/s0165-4608(98)00227-1.	Mairal A	Cancer Genet Cytogenet	1999	5/29/99			10.1016/s0165-4608(98)00227-1
12930384	Multicolour fluorescence in situ hybridization analysis of t(14;18)-positive follicular lymphoma and correlation with gene expression data and clinical outcome	Lestou VS, Gascoyne RD, Sehn L, Ludkovski O, Chhanabhai M, Klasa RJ, Husson H, Freedman AS, Connors JM, Horsman DE.	Br J Haematol. 2003 Sep;122(5):745-59. doi: 10.1046/j.1365-2141.2003.04502.x.	Lestou VS	Br J Haematol	2003	8/22/03			10.1046/j.1365-2141.2003.04502.x
12702577	PPM1D is a potential target for 17q gain in neuroblastoma	Saito-Ohara F, Imoto I, Inoue J, Hosoi H, Nakagawara A, Sugimoto T, Inazawa J.	Cancer Res. 2003 Apr 15;63(8):1876-83.	Saito-Ohara F	Cancer Res	2003	4/19/03
8946194	Additional copies of a 25 Mb chromosomal region originating from 17q23.1-17qter are present in 90% of high-grade neuroblastomas	Meddeb M, Danglot G, Chudoba I, V√©nuat AM, B√©nard J, Avet-Loiseau H, Vasseur B, Le Paslier D, Terrier-Lacombe MJ, Hartmann O, Bernheim A.	Genes Chromosomes Cancer. 1996 Nov;17(3):156-65. doi: 10.1002/(SICI)1098-2264(199611)17:3<156::AID-GCC3>3.0.CO;2-3.	Meddeb M	Genes Chromosomes Cancer	1996	11/1/96			10.1002/(SICI)1098-2264(199611)17:3<156::AID-GCC3>3.0.CO;2-3
23726144	Integrative analysis of copy number alteration and gene expression profiling in ovarian clear cell adenocarcinoma	Sung CO, Choi CH, Ko YH, Ju H, Choi YL, Kim N, Kang SY, Ha SY, Choi K, Bae DS, Lee JW, Kim TJ, Song SY, Kim BG.	Cancer Genet. 2013 May;206(5):145-53. doi: 10.1016/j.cancergen.2013.04.002. Epub 2013 May 29.	Sung CO	Cancer Genet	2013	6/4/13			10.1016/j.cancergen.2013.04.002
19861867	A study on the association between angiotensin-I converting enzyme I/D dimorphism and type-2 diabetes mellitus	Chmaisse HN, Jammal M, Fakhoury H, Fakhoury R.	Saudi J Kidney Dis Transpl. 2009 Nov;20(6):1038-46.	Chmaisse HN	Saudi J Kidney Dis Transpl	2009	10/29/09
22920630	Characterization of genetic rearrangements in esophageal squamous carcinoma cell lines by a combination of M-FISH and array-CGH: further confirmation of some split genomic regions in primary tumors	Hao JJ, Shi ZZ, Zhao ZX, Zhang Y, Gong T, Li CX, Zhan T, Cai Y, Dong JT, Fu SB, Zhan QM, Wang MR.	BMC Cancer. 2012 Aug 24;12:367. doi: 10.1186/1471-2407-12-367.	Hao JJ	BMC Cancer	2012	8/28/12	PMC3561653		10.1186/1471-2407-12-367
15608680	Genome-wide array-based CGH for mantle cell lymphoma: identification of homozygous deletions of the proapoptotic gene BIM	Tagawa H, Karnan S, Suzuki R, Matsuo K, Zhang X, Ota A, Morishima Y, Nakamura S, Seto M.	Oncogene. 2005 Feb 17;24(8):1348-58. doi: 10.1038/sj.onc.1208300.	Tagawa H	Oncogene	2005	12/21/04			10.1038/sj.onc.1208300
18335499	High-resolution genomic and expression analyses of copy number alterations in breast tumors	Haverty PM, Fridlyand J, Li L, Getz G, Beroukhim R, Lohr S, Wu TD, Cavet G, Zhang Z, Chant J.	Genes Chromosomes Cancer. 2008 Jun;47(6):530-42. doi: 10.1002/gcc.20558.	Haverty PM	Genes Chromosomes Cancer	2008	3/13/08			10.1002/gcc.20558
16778177	Integrative genomics identifies distinct molecular classes of neuroblastoma and shows that multiple genes are targeted by regional alterations in DNA copy number	Wang Q, Diskin S, Rappaport E, Attiyeh E, Mosse Y, Shue D, Seiser E, Jagannathan J, Shusterman S, Bansal M, Khazi D, Winter C, Okawa E, Grant G, Cnaan A, Zhao H, Cheung NK, Gerald W, London W, Matthay KK, Brodeur GM, Maris JM.	Cancer Res. 2006 Jun 15;66(12):6050-62. doi: 10.1158/0008-5472.CAN-05-4618.	Wang Q	Cancer Res	2006	6/17/06			10.1158/0008-5472.CAN-05-4618
21890680	Characterization of complex chromosomal rearrangements by targeted capture and next-generation sequencing	Sobreira NL, Gnanakkan V, Walsh M, Marosy B, Wohler E, Thomas G, Hoover-Fong JE, Hamosh A, Wheelan SJ, Valle D.	Genome Res. 2011 Oct;21(10):1720-7. doi: 10.1101/gr.122986.111. Epub 2011 Sep 2.	Sobreira NL	Genome Res	2011	9/6/11	PMC3202288		10.1101/gr.122986.111
18663352	Genome-wide analysis of genetic alterations in Barrett's adenocarcinoma using single nucleotide polymorphism arrays	Wiech T, Nikolopoulos E, Weis R, Langer R, Bartholom√© K, Timmer J, Walch AK, H√∂fler H, Werner M.	Lab Invest. 2009 Apr;89(4):385-97. doi: 10.1038/labinvest.2008.67. Epub 2008 Jul 28.	Wiech T	Lab Invest	2009	7/30/08			10.1038/labinvest.2008.67
19006223	Analysis of biological prognostic factors using tissue microarrays in neuroblastic tumors	Piqueras M, Navarro S, Castel V, Ca√±ete A, Llombart-Bosch A, Noguera R.	Pediatr Blood Cancer. 2009 Feb;52(2):209-14. doi: 10.1002/pbc.21833.	Piqueras M	Pediatr Blood Cancer	2009	11/14/08			10.1002/pbc.21833
16139920	Genetic profile of hepatocellular carcinoma revealed by array-based comparative genomic hybridization: identification of genetic indicators to predict patient outcome	Katoh H, Shibata T, Kokubu A, Ojima H, Loukopoulos P, Kanai Y, Kosuge T, Fukayama M, Kondo T, Sakamoto M, Hosoda F, Ohki M, Imoto I, Inazawa J, Hirohashi S.	J Hepatol. 2005 Nov;43(5):863-74. doi: 10.1016/j.jhep.2005.05.033. Epub 2005 Jul 5.	Katoh H	J Hepatol	2005	9/6/05			10.1016/j.jhep.2005.05.033
15723337	Molecular cloning and characterization of FBXO47, a novel gene containing an F-box domain, located in the 17q12 band deleted in papillary renal cell carcinoma	Simon-Kayser B, Scoul C, Renaudin K, Jezequel P, Bouchot O, Rigaud J, Bezieau S.	Genes Chromosomes Cancer. 2005 May;43(1):83-94. doi: 10.1002/gcc.20170.	Simon-Kayser B	Genes Chromosomes Cancer	2005	2/22/05			10.1002/gcc.20170
12606949	Common fragile sites are preferential targets for HPV16 integrations in cervical tumors	Thorland EC, Myers SL, Gostout BS, Smith DI.	Oncogene. 2003 Feb 27;22(8):1225-37. doi: 10.1038/sj.onc.1206170.	Thorland EC	Oncogene	2003	2/28/03			10.1038/sj.onc.1206170
14580767	Detection of genetic alterations in Korean ovarian carcinomas by degenerate oligonucleotide primed polymerase chain reaction-comparative genomic hybridization	Kim GJ, Kim JO, Hong EK, Kim H, Chun YH, Park SH.	Cancer Genet Cytogenet. 2003 Nov;147(1):23-7. doi: 10.1016/s0165-4608(03)00154-7.	Kim GJ	Cancer Genet Cytogenet	2003	10/29/03			10.1016/s0165-4608(03)00154-7
10969801	Comparative genomic hybridization analysis of 38 breast cancer cell lines: a basis for interpreting complementary DNA microarray data	Forozan F, Mahlam√§ki EH, Monni O, Chen Y, Veldman R, Jiang Y, Gooden GC, Ethier SP, Kallioniemi A, Kallioniemi OP.	Cancer Res. 2000 Aug 15;60(16):4519-25.	Forozan F	Cancer Res	2000	9/2/00
15101050	Regions syntenic to human 17q are gained in mouse and rat neuroblastoma	_astowska M, Chung YJ, Cheng Ching N, Haber M, Norris MD, Kees UR, Pearson AD, Jackson MS.	Genes Chromosomes Cancer. 2004 Jun;40(2):158-63. doi: 10.1002/gcc.20031.	_astowska M	Genes Chromosomes Cancer	2004	4/22/04			10.1002/gcc.20031
11598149	Comparative genomic hybridization of microdissected familial ovarian carcinoma: two deleted regions on chromosome 15q not previously identified in sporadic ovarian carcinoma	Zweemer RP, Ryan A, Snijders AM, Hermsen MA, Meijer GA, Beller U, Menko FH, Jacobs IJ, Baak JP, Verheijen RH, Kenemans P, van Diest PJ.	Lab Invest. 2001 Oct;81(10):1363-70. doi: 10.1038/labinvest.3780350.	Zweemer RP	Lab Invest	2001	10/13/01			10.1038/labinvest.3780350
7478601	The physical map of the human RET proto-oncogene	Pasini B, Hofstra RM, Yin L, Bocciardi R, Santamaria G, Grootscholten PM, Ceccherini I, Patrone G, Priolo M, Buys CH, et al.	Oncogene. 1995 Nov 2;11(9):1737-43.	Pasini B	Oncogene	1995	11/2/95
10723138	Allelotyping defines minimal imbalance at chromosomal region 17q25 in non-serous epithelial ovarian cancers	Dion F, Mes-Masson AM, Seymour RJ, Provencher D, Tonin PN.	Oncogene. 2000 Mar 9;19(11):1466-72. doi: 10.1038/sj.onc.1203463.	Dion F	Oncogene	2000	3/21/00			10.1038/sj.onc.1203463
10894930	The small GTPase RAC3 gene is located within chromosome band 17q25.3 outside and telomeric of a region commonly deleted in breast and ovarian tumours	Morris CM, Haataja L, McDonald M, Gough S, Markie D, Groffen J, Heisterkamp N.	Cytogenet Cell Genet. 2000;89(1-2):18-23. doi: 10.1159/000015583.	Morris CM	Cytogenet Cell Genet	2000	7/15/00			10.1159/000015583
11170146	Discovery of new DNA amplification loci in prostate cancer by comparative genomic hybridization	El Gedaily A, Bubendorf L, Willi N, Fu W, Richter J, Moch H, Mihatsch MJ, Sauter G, Gasser TC.	Prostate. 2001 Feb 15;46(3):184-90. doi: 10.1002/1097-0045(20010215)46:3<184::aid-pros1022>3.0.co;2-8.	El Gedaily A	Prostate	2001	2/15/01			10.1002/1097-0045(20010215)46:3<184::aid-pros1022>3.0.co;2-8
12885463	Rearrangement of the MLL gene and a region proximal to the RARalpha gene in a case of acute myelocytic leukemia M5 with a t(11;17)(q23;q21)	Dub√© S, Fetni R, Hazourli S, Champagne M, Lemieux N.	Cancer Genet Cytogenet. 2003 Aug;145(1):54-9. doi: 10.1016/s0165-4608(03)00056-6.	Dub√© S	Cancer Genet Cytogenet	2003	7/30/03			10.1016/s0165-4608(03)00056-6
9408751	Four regions of allelic imbalance on 17q12-qter associated with high-grade breast tumors	Plummer SJ, Paris MJ, Myles J, Tubbs R, Crowe J, Casey G.	Genes Chromosomes Cancer. 1997 Dec;20(4):354-62.	Plummer SJ	Genes Chromosomes Cancer	1997	12/31/97
6325323	Regional mapping of catalase and Wilms tumor--aniridia, genitourinary abnormalities, and mental retardation triad loci to the chromosome segment 11p1305----p1306	Narahara K, Kikkawa K, Kimira S, Kimoto H, Ogata M, Kasai R, Hamawaki M, Matsuoka K.	Hum Genet. 1984;66(2-3):181-5. doi: 10.1007/BF00286597.	Narahara K	Hum Genet	1984	1/1/84			10.1007/BF00286597
8045557	Angiotensin I-converting enzyme (ACE): estimation of DNA haplotypes in unrelated individuals using denaturing gradient gel blots	Doria A, Warram JH, Rich SS, Krolewski AS.	Hum Genet. 1994 Aug;94(2):117-23. doi: 10.1007/BF00202855.	Doria A	Hum Genet	1994	8/1/94			10.1007/BF00202855
9252344	Characterization of RAC3, a novel member of the Rho family	Haataja L, Groffen J, Heisterkamp N.	J Biol Chem. 1997 Aug 15;272(33):20384-8. doi: 10.1074/jbc.272.33.20384.	Haataja L	J Biol Chem	1997	8/15/97			10.1074/jbc.272.33.20384
10942371	Characterization of acute promyelocytic leukemia cases lacking the classic t(15;17): results of the European Working Party. Groupe Fran√ßais de Cytog√©n√©tique H√©matologique, Groupe de Fran√ßais d'Hematologie Cellulaire, UK Cancer Cytogenetics Group and BIOMED 1 European Community-Concerted Action "Molecular Cytogenetic Diagnosis in Haematological Malignancies"	Grimwade D, Biondi A, Mozziconacci MJ, Hagemeijer A, Berger R, Neat M, Howe K, Dastugue N, Jansen J, Radford-Weiss I, Lo Coco F, Lessard M, Hernandez JM, Delabesse E, Head D, Liso V, Sainty D, Flandrin G, Solomon E, Birg F, Lafage-Pochitaloff M.	Blood. 2000 Aug 15;96(4):1297-308.	Grimwade D	Blood	2000	8/15/00
9405679	Analysis of genomic alterations in benign, atypical, and anaplastic meningiomas: toward a genetic model of meningioma progression	Weber RG, Bostr√∂m J, Wolter M, Baudis M, Collins VP, Reifenberger G, Lichter P.	Proc Natl Acad Sci U S A. 1997 Dec 23;94(26):14719-24. doi: 10.1073/pnas.94.26.14719.	Weber RG	Proc Natl Acad Sci U S A	1997	2/7/98	PMC25103		10.1073/pnas.94.26.14719
10748288	Frequent loss of 9p21 (p16(INK4A)) and other genomic imbalances in human malignant fibrous histiocytoma	Simons A, Schepens M, Jeuken J, Sprenger S, van de Zande G, Bjerkehagen B, Forus A, Weibolt V, Molenaar I, van den Berg E, Myklebost O, Bridge J, van Kessel AG, Suijkerbuijk R.	Cancer Genet Cytogenet. 2000 Apr 15;118(2):89-98. doi: 10.1016/s0165-4608(99)00178-8.	Simons A	Cancer Genet Cytogenet	2000	4/5/00			10.1016/s0165-4608(99)00178-8
2838781	Localization of myeloperoxidase to the long arm of human chromosome 17: relationship to the 15; 17 translocation of acute promyelocytic leukemia	van Tuinen P, Johnson KR, Ledbetter SA, Nussbaum RL, Rovera G, Ledbetter DH.	Oncogene. 1987;1(3):319-22.	van Tuinen P	Oncogene	1987	1/1/87
19786960	Evidence for rare and common genetic risk variants for schizophrenia at protein kinase C, alpha	Carroll LS, Williams NM, Moskvina V, Russell E, Norton N, Williams HJ, Peirce T, Georgieva L, Dwyer S, Grozeva D, Greene E, Farmer A, McGuffin P, Morris DW, Corvin A, Gill M, Rujescu D, Sham P, Holmans P, Jones I, Kirov G, Craddock N, O'Donovan MC, Owen MJ.	Mol Psychiatry. 2010 Nov;15(11):1101-11. doi: 10.1038/mp.2009.96. Epub 2009 Sep 29.	Carroll LS	Mol Psychiatry	2010	9/30/09			10.1038/mp.2009.96
2340488	Translocations (5;17) and (7;17) in patients with de novo or therapy-related myelodysplastic syndromes or acute nonlymphocytic leukemia. A possible association with acquired pseudo-Pelger-Hu√´t anomaly and small vacuolated granulocytes	La√Ø JL, Zandecki M, Fenaux P, Le Baron F, Bauters F, Cosson A, Deminatti M.	Cancer Genet Cytogenet. 1990 Jun;46(2):173-83. doi: 10.1016/0165-4608(90)90102-g.	La√Ø JL	Cancer Genet Cytogenet	1990	6/1/90			10.1016/0165-4608(90)90102-g
7492954	Evidence that polymorphism of the angiotensin I converting enzyme gene may be related to idiopathic dilated cardiomyopathy in the Chinese population	Harn HJ, Chang CY, Ho LI, Liu CA, Jeng JR, Lin FG, Jent-Wei.	Biochem Mol Biol Int. 1995 May;35(6):1175-81.	Harn HJ	Biochem Mol Biol Int	1995	5/1/95
11483587	Virtual genome scan: a tool for restriction landmark-based scanning of the human genome	Rouillard JM, Erson AE, Kuick R, Asakawa J, Wimmer K, Muleris M, Petty EM, Hanash S.	Genome Res. 2001 Aug;11(8):1453-9. doi: 10.1101/gr.181601.	Rouillard JM	Genome Res	2001	8/3/01	PMC311067		10.1101/gr.181601
9666812	Solitary enchondroma with clonal chromosomal abnormalities	Gunawan B, Weber M, Bergmann F, Wildberger J, F√ºzesi L.	Cancer Genet Cytogenet. 1998 Jul 15;104(2):161-4. doi: 10.1016/s0165-4608(97)00473-1.	Gunawan B	Cancer Genet Cytogenet	1998	7/17/98			10.1016/s0165-4608(97)00473-1
1314601	Association of a polymorphism of the angiotensin I-converting enzyme gene with essential hypertension	Zee RY, Lou YK, Griffiths LR, Morris BJ.	Biochem Biophys Res Commun. 1992 Apr 15;184(1):9-15. doi: 10.1016/0006-291x(92)91150-o.	Zee RY	Biochem Biophys Res Commun	1992	4/15/92			10.1016/0006-291x(92)91150-o
2302676	11q23 abnormalities in children with acute nonlymphocytic leukemia (M4-M5). Association with previous chemotherapy	Prieto F, Palau F, Badia L, Beneyto M, Perez-Sirvent ML, Orts A, Castel V.	Cancer Genet Cytogenet. 1990 Mar;45(1):1-11. doi: 10.1016/0165-4608(90)90061-e.	Prieto F	Cancer Genet Cytogenet	1990	3/1/90			10.1016/0165-4608(90)90061-e
32908304	TRIM37 controls cancer-specific vulnerability to PLK4 inhibition	Meitinger F, Ohta M, Lee KY, Watanabe S, Davis RL, Anzola JV, Kabeche R, Jenkins DA, Shiau AK, Desai A, Oegema K.	Nature. 2020 Sep;585(7825):440-446. doi: 10.1038/s41586-020-2710-1. Epub 2020 Sep 9.	Meitinger F	Nature	2020	9/10/20	PMC7501188	NIHMS1602657	10.1038/s41586-020-2710-1
24592505	Familial microduplication of 17q23.1‚Äìq23.2 involving TBX4 is associated with congenital clubfoot and reduced penetrance in females	Peterson JF, Ghaloul-Gonzalez L, Madan-Khetarpal S, Hartman J, Surti U, Rajkovic A, Yatsenko SA.	Am J Med Genet A. 2014 Feb;164A(2):364-9. doi: 10.1002/ajmg.a.36238.	Peterson JF	Am J Med Genet A	2014	3/5/14			10.1002/ajmg.a.36238
21467264	Transcriptional consequences of genomic structural aberrations in breast cancer	Inaki K, Hillmer AM, Ukil L, Yao F, Woo XY, Vardy LA, Zawack KF, Lee CW, Ariyaratne PN, Chan YS, Desai KV, Bergh J, Hall P, Putti TC, Ong WL, Shahab A, Cacheux-Rataboul V, Karuturi RK, Sung WK, Ruan X, Bourque G, Ruan Y, Liu ET.	Genome Res. 2011 May;21(5):676-87. doi: 10.1101/gr.113225.110. Epub 2011 Apr 5.	Inaki K	Genome Res	2011	4/7/11	PMC3083084		10.1101/gr.113225.110
20635360	TBX2 gene duplication associated with complex heart defect and skeletal malformations	Radio FC, Bernardini L, Loddo S, Bottillo I, Novelli A, Mingarelli R, Dallapiccola B.	Am J Med Genet A. 2010 Aug;152A(8):2061-6. doi: 10.1002/ajmg.a.33506.	Radio FC	Am J Med Genet A	2010	7/17/10			10.1002/ajmg.a.33506
18257913	Hominoid chromosomal rearrangements on 17q map to complex regions of segmental duplication	Cardone MF, Jiang Z, D'Addabbo P, Archidiacono N, Rocchi M, Eichler EE, Ventura M.	Genome Biol. 2008;9(2):R28. doi: 10.1186/gb-2008-9-2-r28. Epub 2008 Feb 7.	Cardone MF	Genome Biol	2008	2/9/08	PMC2374708		10.1186/gb-2008-9-2-r28
17313849	[Identification of chromosome 21 anomalies in patients with acute myeloid leukemia by fluorescence in situ hybridization]	Zhang LJ, Wang PP, Lu XL, He J, Li Y, Zhai M.	Zhonghua Yi Xue Za Zhi. 2006 Dec 26;86(48):3393-6.	Zhang LJ	Zhonghua Yi Xue Za Zhi	2006	2/23/07
16138343	Partial tandem duplication of MLL gene in acute myeloid leukemia with translocation (11;17)(q23;q12-21)	Yamamoto S, Nishi M, Taniguchi K, Imayoshi M, Ogata Y, Iwanaga M, Sakai N, Hamasaki Y, Ishii E.	Am J Hematol. 2005 Sep;80(1):46-9. doi: 10.1002/ajh.20411.	Yamamoto S	Am J Hematol	2005	9/3/05			10.1002/ajh.20411
16086288	[Application of reverse transcription-multiplex nested PCR to detect MLL rearrangement in AML-M4/M5]	Pan JL, Xue YQ, Jiang HY, He J, Wang W, Wu YF.	Zhonghua Yi Xue Yi Chuan Xue Za Zhi. 2005 Aug;22(4):444-6.	Pan JL	Zhonghua Yi Xue Yi Chuan Xue Za Zhi	2005	8/9/05
11161811	Construction of a detailed physical and transcript map of the candidate region for Russell-Silver syndrome on chromosome 17q23-q24	D√∂rr S, Midro AT, F√§rber C, Giannakudis J, Hansmann I.	Genomics. 2001 Jan 15;71(2):174-81. doi: 10.1006/geno.2000.6413.	D√∂rr S	Genomics	2001	2/13/01			10.1006/geno.2000.6413
10588843	Autosomal XX sex reversal caused by duplication of SOX9	Huang B, Wang S, Ning Y, Lamb AN, Bartley J.	Am J Med Genet. 1999 Dec 3;87(4):349-53. doi: 10.1002/(sici)1096-8628(19991203)87:4<349::aid-ajmg13>3.0.co;2-n.	Huang B	Am J Med Genet	1999	12/10/99			10.1002/(sici)1096-8628(19991203)87:4<349::aid-ajmg13>3.0.co;2-n
9259315	The human chorionic somatomammotropin enhancers form a composite silencer in pituitary cells in vitro	Jiang SW, Eberhardt NL.	Mol Endocrinol. 1997 Aug;11(9):1233-44. doi: 10.1210/mend.11.9.9985.	Jiang SW	Mol Endocrinol	1997	8/1/97			10.1210/mend.11.9.9985
6711615	Brief clinical report: duplication of distal 17q: report of an observation	Naccache NF, Vianna-Morgante AM, Richieri-Costa A.	Am J Med Genet. 1984 Mar;17(3):633-9. doi: 10.1002/ajmg.1320170313.	Naccache NF	Am J Med Genet	1984	3/1/84			10.1002/ajmg.1320170313
26550033	Thrombocytopenia-absent radius (TAR) syndrome due to compound inheritance for a 1q21.1 microdeletion and a low-frequency noncoding RBM8A SNP: a new familial case	Tassano E, Gimelli S, Divizia MT, Lerone M, Vaccari C, Puliti A, Gimelli G.	Mol Cytogenet. 2015 Nov 5;8:87. doi: 10.1186/s13039-015-0188-6. eCollection 2015.	Tassano E	Mol Cytogenet	2015	11/10/15	PMC4635577		10.1186/s13039-015-0188-6
31836590	1q21.1 deletion and a rare functional polymorphism in siblings with thrombocytopenia-absent radius-like phenotypes	Brodie SA, Rodriguez-Aulet JP, Giri N, Dai J, Steinberg M, Waterfall JJ, Roberson D, Ballew BJ, Zhou W, Anzick SL, Jiang Y, Wang Y, Zhu YJ, Meltzer PS, Boland J, Alter BP, Savage SA.	Cold Spring Harb Mol Case Stud. 2019 Dec 13;5(6):a004564. doi: 10.1101/mcs.a004564. Print 2019 Dec.	Brodie SA	Cold Spring Harb Mol Case Stud	2019	12/15/19	PMC6913155		10.1101/mcs.a004564
22102274	Thrombocytopenia-absent radius syndrome	Toriello HV.	Semin Thromb Hemost. 2011 Sep;37(6):707-12. doi: 10.1055/s-0031-1291381. Epub 2011 Nov 18.	Toriello HV	Semin Thromb Hemost	2011	11/22/11			10.1055/s-0031-1291381
27320760	Molecular diagnosis of thrombocytopenia-absent radius syndrome using next-generation sequencing	Nicchia E, Giordano P, Greco C, De Rocco D, Savoia A.	Int J Lab Hematol. 2016 Aug;38(4):412-8. doi: 10.1111/ijlh.12516. Epub 2016 Jun 20.	Nicchia E	Int J Lab Hematol	2016	6/21/16			10.1111/ijlh.12516
28857120	Impact of genetic variants on haematopoiesis in patients with thrombocytopenia absent radii (TAR) syndrome	Manukjan G, B√∂sing H, Schmugge M, Strau√ü G, Schulze H.	Br J Haematol. 2017 Nov;179(4):606-617. doi: 10.1111/bjh.14913. Epub 2017 Aug 31.	Manukjan G	Br J Haematol	2017	9/1/17			10.1111/bjh.14913
27981927	The Pathogenesis of Radial Ray Deficiency in Thrombocytopenia-Absent Radius (TAR) Syndrome	Al-Qattan MM.	J Coll Physicians Surg Pak. 2016 Nov;26(11):912-916.	Al-Qattan MM	J Coll Physicians Surg Pak	2016	12/17/16
20301781	Thrombocytopenia Absent Radius Syndrome	Toriello HV.	2009 Dec 8 [updated 2016 Dec 8]. In: Adam MP, Ardinger HH, Pagon RA, Wallace SE, Bean LJH, Stephens K, Amemiya A, editors. GeneReviews(¬Æ) [Internet]. Seattle (WA): University of Washington, Seattle; 1993‚Äì2020.	Toriello HV	GeneReviews(¬Æ)	1993	12/8/16
33282142	Thrombocytopenia-Absent Radius (TAR): Case report of dental implant and surgical treatment	da Costa DV, de Ara√∫jo VE, de Abreu FA, Souto GR.	J Clin Exp Dent. 2020 Dec 1;12(12):e1196-e1200. doi: 10.4317/jced.56642. eCollection 2020 Dec.	da Costa DV	J Clin Exp Dent	2020	12/7/20	PMC7700778		10.4317/jced.56642
29527097	Clinical and genetic aspects of Mayer-Rokitansky-K√ºster-Hauser syndrome	Ledig S, Wieacker P.	Med Genet. 2018;30(1):3-11. doi: 10.1007/s11825-018-0173-7. Epub 2018 Feb 21.	Ledig S	Med Genet	2018	3/13/18	PMC5838123		10.1007/s11825-018-0173-7
32815886	T-Cell Acute Lymphoblastic Leukemia in a Young Adult With Thrombocytopenia-absent Radius Syndrome: A Case Report and Review of the Literature	Beauvais D, Cabannes-Hamy A, Leblanc T, Dh√©din N, Magda A, Cuccuini W, Clappier E, Vial Y, Boissel N.	J Pediatr Hematol Oncol. 2020 Aug 18. doi: 10.1097/MPH.0000000000001919. Online ahead of print.	Beauvais D	J Pediatr Hematol Oncol	2020	8/21/20			10.1097/MPH.0000000000001919
21635976	Thrombocytopenia-absent radius (TAR) syndrome: a clinical genetic series of 14 further cases. impact of the associated 1q21.1 deletion on the genetic counselling	Houeijeh A, Andrieux J, Saugier-Veber P, David A, Goldenberg A, Bonneau D, Fouassier M, Journel H, Martinovic J, Escande F, Devisme L, Bisiaux S, Chaffiotte C, Baux M, Kerckaert JP, Holder-Espinasse M, Manouvrier-Hanu S.	Eur J Med Genet. 2011 Sep-Oct;54(5):e471-7. doi: 10.1016/j.ejmg.2011.05.001. Epub 2011 May 13.	Houeijeh A	Eur J Med Genet	2011	6/4/11			10.1016/j.ejmg.2011.05.001
25908903	Thrombocytopenia absent radius syndrome with Tetralogy of Fallot: a rare association	Kumar C, Sharma D, Pandita A, Bhalerao S.	Int Med Case Rep J. 2015 Mar 27;8:81-5. doi: 10.2147/IMCRJ.S81770. eCollection 2015.	Kumar C	Int Med Case Rep J	2015	4/25/15	PMC4381885		10.2147/IMCRJ.S81770
19028006	Thrombocytopenia with absent radii (TAR) syndrome: from hemopoietic progenitor to mesenchymal stromal cell disease?	Bonsi L, Marchionni C, Alviano F, Lanzoni G, Franchina M, Costa R, Grossi A, Bagnara GP.	Exp Hematol. 2009 Jan;37(1):1-7. doi: 10.1016/j.exphem.2008.09.004. Epub 2008 Nov 22.	Bonsi L	Exp Hematol	2009	11/26/08			10.1016/j.exphem.2008.09.004
21885665	Thrombocytopenia absent radius syndrome	de Ybarrondo L, Barratt MS.	Pediatr Rev. 2011 Sep;32(9):399-400; discussion 400. doi: 10.1542/pir.32-9-399.	de Ybarrondo L	Pediatr Rev	2011	9/3/11			10.1542/pir.32-9-399
22201559	Thrombocytopenia-absent-radius syndrome in a child showing a larger 1q21.1 deletion than the one in his healthy mother, and a significant downregulation of the commonly deleted genes	Guastadisegni MC, Roberto R, L'Abbate A, Palumbo O, Carella M, Giordani L, Cecinati V, Giordano P, Storlazzi CT.	Eur J Med Genet. 2012 Feb;55(2):120-3. doi: 10.1016/j.ejmg.2011.11.007. Epub 2011 Dec 8.	Guastadisegni MC	Eur J Med Genet	2012	12/29/11			10.1016/j.ejmg.2011.11.007
22317977	Proximal microdeletions and microduplications of 1q21.1 contribute to variable abnormal phenotypes	Rosenfeld JA, Traylor RN, Schaefer GB, McPherson EW, Ballif BC, Klopocki E, Mundlos S, Shaffer LG, Aylsworth AS; 1q21.1 Study Group.	Eur J Hum Genet. 2012 Jul;20(7):754-61. doi: 10.1038/ejhg.2012.6. Epub 2012 Feb 8.	Rosenfeld JA	Eur J Hum Genet	2012	2/10/12	PMC3376272		10.1038/ejhg.2012.6
21617282	[Thrombocytopenia-absent radius - TAR-syndrome]	Pavlenishvili IV, Mchedleshvili NV, Gotua TA.	Georgian Med News. 2011 Apr;(193):86-8.	Pavlenishvili IV	Georgian Med News	2011	5/28/11
21428712	Langerhans cell histiocytosis in a pediatric patient with thrombocytopenia-absent radius syndrome and 1q21.1 deletion: case report and proposal of a rapid molecular diagnosis of 1q21.1 deletion	Giordano P, Cecinati V, Grassi M, Giordani L, De Mattia D, Santoro N.	Immunopharmacol Immunotoxicol. 2011 Dec;33(4):754-8. doi: 10.3109/08923973.2011.557077. Epub 2011 Mar 23.	Giordano P	Immunopharmacol Immunotoxicol	2011	3/25/11			10.3109/08923973.2011.557077
30773728	An eight-case 1q21 region series: novel aberrations and clinical variability with new features	Ceylan AC, Sahin I, Erdem HB, Kayhan G, Simsek-Kiper PO, Utine GE, Percin F, Boduroglu K, Alikasifoglu M.	J Intellect Disabil Res. 2019 Jun;63(6):548-557. doi: 10.1111/jir.12592. Epub 2019 Feb 18.	Ceylan AC	J Intellect Disabil Res	2019	2/19/19			10.1111/jir.12592
32109542	Expanding the phenotype of thrombocytopenia absent radius syndrome with hypospadias	Miertu_ J, Maltese PE, H_blov√° M, Tomkov√° E, _urov_√≠kov√° D, R√≠sov√° V, Bertelli M.	J Biotechnol. 2020 Mar 10;311:44-48. doi: 10.1016/j.jbiotec.2020.02.011. Epub 2020 Feb 25.	Miertu_ J	J Biotechnol	2020	2/29/20			10.1016/j.jbiotec.2020.02.011
27141140	Thrombocytopenia-absent radius syndrome: prenatal diagnosis of a rare syndrome	Bertoni NC, Pereira DC, Araujo J√∫nior E, Bussamra LC, Aldrighi JM.	Radiol Bras. 2016 Mar-Apr;49(2):128-9. doi: 10.1590/0100-3984.2015.0117.	Bertoni NC	Radiol Bras	2016	5/4/16	PMC4851488		10.1590/0100-3984.2015.0117
19773129	Thrombocytopenia absent radius syndrome: presence of brachiocarpalis muscle and its importance	Oishi SN, Carter P, Bidwell T, Mills J, Ezaki M.	J Hand Surg Am. 2009 Nov;34(9):1696-9. doi: 10.1016/j.jhsa.2009.06.025. Epub 2009 Sep 20.	Oishi SN	J Hand Surg Am	2009	9/24/09			10.1016/j.jhsa.2009.06.025
32655619	Disorders Associated With Diverse, Recurrent Deletions and Duplications at 1q21.1	Pang H, Yu X, Kim YM, Wang X, Jinkins JK, Yin J, Li S, Gu H.	Front Genet. 2020 Jun 23;11:577. doi: 10.3389/fgene.2020.00577. eCollection 2020.	Pang H	Front Genet	2020	7/14/20	PMC7325322		10.3389/fgene.2020.00577
32127157	Upper limb phocomelia: A prenatal case of thrombocytopenia-absent radius (TAR) syndrome illustrating the importance of chromosomal microarray in limb reduction defects	Travessa AM, Dias P, Santos A, Cust√≥dio S, Sousa A, Sousa AB.	Taiwan J Obstet Gynecol. 2020 Mar;59(2):318-322. doi: 10.1016/j.tjog.2020.01.024.	Travessa AM	Taiwan J Obstet Gynecol	2020	3/5/20			10.1016/j.tjog.2020.01.024
31579100	Thrombocytopenia with absent radii (TAR) syndrome in a female neonate: a case report	Alagbe OA, Alagbe AE, Onifade EO, Bello TO.	Pan Afr Med J. 2019 Jul 9;33:181. doi: 10.11604/pamj.2019.33.181.13928. eCollection 2019.	Alagbe OA	Pan Afr Med J	2019	10/4/19	PMC6760897		10.11604/pamj.2019.33.181.13928
23602329	New insights into the genetic basis of TAR (thrombocytopenia-absent radii) syndrome	Albers CA, Newbury-Ecob R, Ouwehand WH, Ghevaert C.	Curr Opin Genet Dev. 2013 Jun;23(3):316-23. doi: 10.1016/j.gde.2013.02.015. Epub 2013 Apr 17.	Albers CA	Curr Opin Genet Dev	2013	4/23/13			10.1016/j.gde.2013.02.015
24053387	Prenatal diagnosis and post-mortem examination in a fetus with thrombocytopenia-absent radius (TAR) syndrome due to compound heterozygosity for a 1q21.1 microdeletion and a RBM8A hypomorphic allele: a case report	Bottillo I, Castori M, De Bernardo C, Fabbri R, Grammatico B, Preziosi N, Scassellati GS, Silvestri E, Spagnuolo A, Laino L, Grammatico P.	BMC Res Notes. 2013 Sep 22;6:376. doi: 10.1186/1756-0500-6-376.	Bottillo I	BMC Res Notes	2013	9/24/13	PMC3849061		10.1186/1756-0500-6-376
26420700	Thrombocytopenia and absent radius (TAR) syndrome in pregnancy	Pereira E, Regalo A, Caseiro L, Carvalho J.	BMJ Case Rep. 2015 Sep 29;2015:bcr2015212088. doi: 10.1136/bcr-2015-212088.	Pereira E	BMJ Case Rep	2015	10/1/15	PMC4593256		10.1136/bcr-2015-212088
12471199	Thrombocytopenia-absent radius syndrome: a clinical genetic study	Greenhalgh KL, Howell RT, Bottani A, Ancliff PJ, Brunner HG, Verschuuren-Bemelmans CC, Vernon E, Brown KW, Newbury-Ecob RA.	J Med Genet. 2002 Dec;39(12):876-81. doi: 10.1136/jmg.39.12.876.	Greenhalgh KL	J Med Genet	2002	12/10/02	PMC1757221		10.1136/jmg.39.12.876
17236129	Complex inheritance pattern resembling autosomal recessive inheritance involving a microdeletion in thrombocytopenia-absent radius syndrome	Klopocki E, Schulze H, Strauss G, Ott CE, Hall J, Trotier F, Fleischhauer S, Greenhalgh L, Newbury-Ecob RA, Neumann LM, Habenicht R, K√∂nig R, Seemanova E, Megarbane A, Ropers HH, Ullmann R, Horn D, Mundlos S.	Am J Hum Genet. 2007 Feb;80(2):232-40. doi: 10.1086/510919. Epub 2006 Dec 21.	Klopocki E	Am J Hum Genet	2007	1/20/07	PMC1785342		10.1086/510919
32227665	TAR syndrome: Clinical and molecular characterization of a cohort of 26 patients and description of novel noncoding variants of RBM8A	Boussion S, Escande F, Jourdain AS, Smol T, Brunelle P, Duhamel C, Alembik Y, Atti√©-Bitach T, Baujat G, Bazin A, Bonni√®re M, Carassou P, Carles D, Devisme L, Goizet C, Goldenberg A, Grotto S, Guichet A, Jouk PS, Loeuillet L, Mechler C, Michot C, Pelluard F, Putoux A, Whalen S, Ghoumid J, Manouvrier-Hanu S, Petit F.	Hum Mutat. 2020 Jul;41(7):1220-1225. doi: 10.1002/humu.24021. Epub 2020 Apr 6.	Boussion S	Hum Mutat	2020	4/1/20			10.1002/humu.24021
25275986	Total knee arthroplasty in a patient with thrombocytopenia-absent radius syndrome	Reid DB, Pugliano VL, Smith EL.	Orthopedics. 2014 Oct;37(10):e946-51. doi: 10.3928/01477447-20140924-93.	Reid DB	Orthopedics	2014	10/3/14			10.3928/01477447-20140924-93
8739592	Prenatal diagnosis of thrombocytopenia-absent radius syndrome	Boute O, Depret-Mosser S, Vinatier D, Manouvrier S, Martin de Lassale E, Farriaux JP, Monnier JC.	Fetal Diagn Ther. 1996 May-Jun;11(3):224-30. doi: 10.1159/000264307.	Boute O	Fetal Diagn Ther	1996	5/1/96			10.1159/000264307
25708036	Reconstruction of limb deformities in patients with thrombocytopenia-absent radius syndrome	Al Kaissi A, Girsch W, Kenis V, Melchenko E, Ben Ghachem M, Pospischill R, Klaushofer K, Grill F, Ganger R.	Orthop Surg. 2015 Feb;7(1):50-6. doi: 10.1111/os.12157.	Al Kaissi A	Orthop Surg	2015	2/25/15	PMC6583323		10.1111/os.12157
3146292	Parent to child transmission of the thrombocytopenia absent radius (TAR) syndrome	Ward RE, Bixler D, Provisor AJ, Bader P.	Am J Med Genet Suppl. 1986;2:207-14. doi: 10.1002/ajmg.1320250625.	Ward RE	Am J Med Genet Suppl	1986	1/1/86			10.1002/ajmg.1320250625
21771154	Management of children with thrombocytopenia-absent radius syndrome: an institutional experience	Coccia P, Ruggiero A, Mastrangelo S, Attin√† G, Scalzone M, Pittiruti M, Zampino G, Maurizi P, Riccardi R.	J Paediatr Child Health. 2012 Feb;48(2):166-9. doi: 10.1111/j.1440-1754.2011.02069.x. Epub 2011 Jul 19.	Coccia P	J Paediatr Child Health	2012	7/21/11			10.1111/j.1440-1754.2011.02069.x
17275588	Thumb function and appearance in thrombocytopenia: absent radius syndrome	Goldfarb CA, Wustrack R, Pratt JA, Mender A, Manske PR.	J Hand Surg Am. 2007 Feb;32(2):157-61. doi: 10.1016/j.jhsa.2006.10.019.	Goldfarb CA	J Hand Surg Am	2007	2/6/07			10.1016/j.jhsa.2006.10.019
28730453	Pregnancy in patients with thrombocytopenia and absent radii (TAR) syndrome	Diep RT, Arcasoy MO.	Ann Hematol. 2017 Sep;96(9):1589-1590. doi: 10.1007/s00277-017-3053-3. Epub 2017 Jul 20.	Diep RT	Ann Hematol	2017	7/22/17			10.1007/s00277-017-3053-3
31959377	Radial Longitudinal Deficiency: Severity Differences Between U.S. and Japanese¬†Cohorts	Halverson SJ, Takayama S, Ochi K, Seki A, Wall LB, Goldfarb CA.	J Hand Surg Am. 2020 Mar;45(3):196-202.e2. doi: 10.1016/j.jhsa.2019.12.004. Epub 2020 Jan 17.	Halverson SJ	J Hand Surg Am	2020	1/22/20			10.1016/j.jhsa.2019.12.004
17847015	Impact of array comparative genomic hybridization-derived information on genetic counseling demonstrated by prenatal diagnosis of the TAR (thrombocytopenia-absent-radius) syndrome-associated microdeletion 1q21.1	Uhrig S, Schlembach D, Waldispuehl-Geigl J, Schaffer W, Geigl J, Klopocki E, Mundlos S, Speicher MR.	Am J Hum Genet. 2007 Oct;81(4):866-8. doi: 10.1086/521338.	Uhrig S	Am J Hum Genet	2007	9/12/07	PMC2227939		10.1086/521338
33086350	Association of Radial Longitudinal Deficiency and Thumb Hypoplasia: An Update Using the CoULD Registry	Forman M, Canizares MF, Bohn D, James MA, Samora J, Steinman S, Wall LB, Bauer AS; CoULD Study Group.	J Bone Joint Surg Am. 2020 Oct 21;102(20):1815-1822. doi: 10.2106/JBJS.20.00281.	Forman M	J Bone Joint Surg Am	2020	10/21/20			10.2106/JBJS.20.00281
31787159	Radial Ray Malformation	Society for Maternal-Fetal Medicine (SMFM), Gandhi M, Rac MWF, McKinney J.	Am J Obstet Gynecol. 2019 Dec;221(6):B16-B18. doi: 10.1016/j.ajog.2019.09.024.	Society for Maternal-Fetal Medicine (SMFM)	Am J Obstet Gynecol	2019	12/3/19			10.1016/j.ajog.2019.09.024
24220582	Prenatal detection of TAR syndrome in a fetus with compound inheritance of an RBM8A SNP and a 334_kb deletion: a case report	Papoulidis I, Oikonomidou E, Orru S, Siomou E, Kontodiou M, Eleftheriades M, Bacoulas V, Cigudosa JC, Suela J, Thomaidis L, Manolakos E.	Mol Med Rep. 2014 Jan;9(1):163-5. doi: 10.3892/mmr.2013.1788. Epub 2013 Nov 11.	Papoulidis I	Mol Med Rep	2014	11/14/13			10.3892/mmr.2013.1788
15705390	Mayer-Rokitansky-K√ºster-Hauser syndrome associated with thrombocytopenia-absent radius syndrome	Griesinger G, Dafopoulos K, Schultze-Mosgau A, Schroder A, Felberbaum R, Diedrich K.	Fertil Steril. 2005 Feb;83(2):452-4. doi: 10.1016/j.fertnstert.2004.06.077.	Griesinger G	Fertil Steril	2005	2/12/05			10.1016/j.fertnstert.2004.06.077
21933853	Two patterns of thrombopoietin signaling suggest no coupling between platelet production and thrombopoietin reactivity in thrombocytopenia-absent radii syndrome	Fiedler J, Strauss G, Wannack M, Schwiebert S, Seidel K, Henning K, Klopocki E, Schmugge M, Gaedicke G, Schulze H.	Haematologica. 2012 Jan;97(1):73-81. doi: 10.3324/haematol.2011.049619. Epub 2011 Sep 20.	Fiedler J	Haematologica	2012	9/22/11	PMC3248933		10.3324/haematol.2011.049619
15995562	Mullerian agenesis and thrombocytopenia absent radius syndrome: a case report and review of syndromes associated with Mullerian agenesis	Behera M, Couchman G, Walmer D, Price TM.	Obstet Gynecol Surv. 2005 Jul;60(7):453-61. doi: 10.1097/01.ogx.0000165265.01778.55.	Behera M	Obstet Gynecol Surv	2005	7/5/05			10.1097/01.ogx.0000165265.01778.55
2407410	Thrombocytopenia absent radius syndrome associated with renal insufficiency	Fivush B, McGrath S, Zinkham W.	Clin Pediatr (Phila). 1990 Mar;29(3):182-4. doi: 10.1177/000992289002900309.	Fivush B	Clin Pediatr (Phila)	1990	3/1/90			10.1177/000992289002900309
28259746	Acute myeloid leukemia in a patient with thrombocytopenia with absent radii: A case report and review of the literature	Jameson-Lee M, Chen K, Ritchie E, Shore T, Al-Khattab O, Gergis U.	Hematol Oncol Stem Cell Ther. 2018 Dec;11(4):245-247. doi: 10.1016/j.hemonc.2017.02.001. Epub 2017 Feb 24.	Jameson-Lee M	Hematol Oncol Stem Cell Ther	2018	3/6/17			10.1016/j.hemonc.2017.02.001
24556603	First-trimester diagnosis of thrombocytopenia-absent radius syndrome using virtual reality	Baken L, Groenenberg IA, Hoogeboom AJ, Koning AH, Exalto N.	Clin Dysmorphol. 2014 Apr;23(2):71-3. doi: 10.1097/MCD.0000000000000029.	Baken L	Clin Dysmorphol	2014	2/22/14			10.1097/MCD.0000000000000029
6282159	[Thrombocytopenia-absent radius syndrome (author's transl)]	Aledo AG, Gonz√°lez M, Oliver A, Pescador F, Gracia R, Peralta A.	An Esp Pediatr. 1982 Jan;16(1):82-7.	Aledo AG	An Esp Pediatr	1982	1/1/82
7670996	Thrombocytopenia absent radius syndrome and knee deformity	Moir JS, Scotland T.	J Pediatr Orthop B. 1995;4(2):222-5. doi: 10.1097/01202412-199504020-00019.	Moir JS	J Pediatr Orthop B	1995	1/1/95			10.1097/01202412-199504020-00019
22366785	Compound inheritance of a low-frequency regulatory SNP and a rare null mutation in exon-junction complex subunit RBM8A causes TAR syndrome	Albers CA, Paul DS, Schulze H, Freson K, Stephens JC, Smethurst PA, Jolley JD, Cvejic A, Kostadima M, Bertone P, Breuning MH, Debili N, Deloukas P, Favier R, Fiedler J, Hobbs CM, Huang N, Hurles ME, Kiddle G, Krapels I, Nurden P, Ruivenkamp CA, Sambrook JG, Smith K, Stemple DL, Strauss G, Thys C, van Geet C, Newbury-Ecob R, Ouwehand WH, Ghevaert C.	Nat Genet. 2012 Feb 26;44(4):435-9, S1-2. doi: 10.1038/ng.1083.	Albers CA	Nat Genet	2012	2/28/12	PMC3428915	UKMS40359	10.1038/ng.1083
24750678	Update on the causes of platelet disorders and functional consequences	Freson K, Wijgaerts A, van Geet C.	Int J Lab Hematol. 2014 Jun;36(3):313-25. doi: 10.1111/ijlh.12213.	Freson K	Int J Lab Hematol	2014	4/23/14			10.1111/ijlh.12213
30826064	The stability of Magoh and Y14 depends on their heterodimer formation and nuclear localization	Ma Q, Tatsuno T, Nakamura Y, Ishigaki Y.	Biochem Biophys Res Commun. 2019 Apr 9;511(3):631-636. doi: 10.1016/j.bbrc.2019.02.097. Epub 2019 Feb 27.	Ma Q	Biochem Biophys Res Commun	2019	3/4/19			10.1016/j.bbrc.2019.02.097
32039779	Discordance of cardiovascular abnormalities in a monozygotic twin pair carrying a class II 1q21.1 microdeletion	Shi SS, Lin SB, Cai DL, Wen WR, Li RM.	Taiwan J Obstet Gynecol. 2020 Jan;59(1):123-126. doi: 10.1016/j.tjog.2019.11.019.	Shi SS	Taiwan J Obstet Gynecol	2020	2/11/20			10.1016/j.tjog.2019.11.019
21530967	Exacerbation of thrombocytopenia in a pregnant woman with thrombocytopenia-absent radius syndrome	Bot-Robin V, Vaast P, Deruelle P.	Int J Gynaecol Obstet. 2011 Jul;114(1):77-8. doi: 10.1016/j.ijgo.2011.01.019. Epub 2011 Apr 30.	Bot-Robin V	Int J Gynaecol Obstet	2011	5/3/11			10.1016/j.ijgo.2011.01.019
20961838	Mitral valve repair in a patient with thrombocytopenia-absent radius syndrome: case report	Gurer O, Kirbas A, Ugurlucan M, Isik O.	Heart Surg Forum. 2010 Oct;13(5):E336-8. doi: 10.1532/HSF98.20101016.	Gurer O	Heart Surg Forum	2010	10/22/10			10.1532/HSF98.20101016
28059092	Bone marrow morphology and disease progression in congenital thrombocytopenia: a detailed clinicopathologic and genetic study of eight cases	Tsang HC, Bussel JB, Mathew S, Liu YC, Imahiyerobo AA, Orazi A, Geyer JT.	Mod Pathol. 2017 Apr;30(4):486-498. doi: 10.1038/modpathol.2016.218. Epub 2017 Jan 6.	Tsang HC	Mod Pathol	2017	1/7/17			10.1038/modpathol.2016.218
16874423	Progressive nodular histiocytoma associated with thrombocytopenia with absent radii (TAR syndrome) and angiofibromas	Ros√≥n E, Fl√≥rez A, Feal C, De La Torre C, Garc√≠a-Doval I, Abalde T, Cruces M.	Acta Derm Venereol. 2006;86(4):348-50. doi: 10.2340/00015555-0084.	Ros√≥n E	Acta Derm Venereol	2006	7/29/06			10.2340/00015555-0084
20030804	BAC array CGH in patients with Velocardiofacial syndrome-like features reveals genomic aberrations on chromosome region 1q21.1	Brunet A, Armengol L, Heine D, Rosell J, Garc√≠a-Aragon√©s M, Gabau E, Estivill X, Guitart M.	BMC Med Genet. 2009 Dec 23;10:144. doi: 10.1186/1471-2350-10-144.	Brunet A	BMC Med Genet	2009	12/25/09	PMC2805625		10.1186/1471-2350-10-144
26962299	Role of Genetic Factors in the Pathogenesis of Radial Deficiencies in Humans	Elmakky A, Stanghellini I, Landi A, Percesepe A.	Curr Genomics. 2015 Aug;16(4):264-78. doi: 10.2174/1389202916666150528000412.	Elmakky A	Curr Genomics	2015	3/11/16	PMC4765521		10.2174/1389202916666150528000412
24888387	Inherited bone marrow failure syndromes in adolescents and young adults	Wilson DB, Link DC, Mason PJ, Bessler M.	Ann Med. 2014 Sep;46(6):353-63. doi: 10.3109/07853890.2014.915579. Epub 2014 Jun 3.	Wilson DB	Ann Med	2014	6/4/14	PMC4426964	NIHMS685576	10.3109/07853890.2014.915579
2179938	Prenatal diagnosis of thrombocytopenia absent radius syndrome by ultrasound and cordocentesis	Donnenfeld AE, Wiseman B, Lavi E, Weiner S.	Prenat Diagn. 1990 Jan;10(1):29-35. doi: 10.1002/pd.1970100106.	Donnenfeld AE	Prenat Diagn	1990	1/1/90			10.1002/pd.1970100106
16168045	Brief psychosis in thrombocytopenia-absent radius syndrome: a case report	Sachdev P.	Aust N Z J Psychiatry. 2005 Sep;39(9):841-2. doi: 10.1080/j.1440-1614.2005.01688_3.x.	Sachdev P	Aust N Z J Psychiatry	2005	9/20/05			10.1080/j.1440-1614.2005.01688_3.x
19253167	Maternal thrombocytopenia-absent radius syndrome complicated by severe pre-eclampsia	Wax JR, Crabtree C, Blackstone J, Pinette MG, Cartin A.	J Matern Fetal Neonatal Med. 2009 Feb;22(2):175-7. doi: 10.1080/14767050802524578.	Wax JR	J Matern Fetal Neonatal Med	2009	3/3/09			10.1080/14767050802524578
26724991	Neonatal manifestations of inherited bone marrow failure syndromes	Khincha PP, Savage SA.	Semin Fetal Neonatal Med. 2016 Feb;21(1):57-65. doi: 10.1016/j.siny.2015.12.003. Epub 2015 Dec 24.	Khincha PP	Semin Fetal Neonatal Med	2016	1/4/16	PMC4747853	NIHMS746167	10.1016/j.siny.2015.12.003
31006900	Langerhans cell histiocytosis and multiple reticulohistiocytomas in a patient with TAR syndrome: An association not previously described	Hip√≥lito LN, Mendoza-Cembranos MD, Villaescusa MT, Jo-Velasco M, Requena L, Alegr√≠a-Landa V.	J Cutan Pathol. 2019 Aug;46(8):609-612. doi: 10.1111/cup.13483. Epub 2019 May 3.	Hip√≥lito LN	J Cutan Pathol	2019	4/23/19			10.1111/cup.13483
24246701	Genomic characterization of the inherited bone marrow failure syndromes	Khincha PP, Savage SA.	Semin Hematol. 2013 Oct;50(4):333-47. doi: 10.1053/j.seminhematol.2013.09.002.	Khincha PP	Semin Hematol	2013	11/20/13	PMC3835370	NIHMS525627	10.1053/j.seminhematol.2013.09.002
24769264	A new approach for molecular diagnosis of TAR syndrome	Yassaee VR, Hashemi-Gorji F, Soltani Z, Poorhosseini SM.	Clin Biochem. 2014 Jun;47(9):835-9. doi: 10.1016/j.clinbiochem.2014.04.018. Epub 2014 Apr 24.	Yassaee VR	Clin Biochem	2014	4/29/14			10.1016/j.clinbiochem.2014.04.018
28290636	Newborn with an Arm Deformity	Dasarathy J, Yeh V, Dhoopar AS.	Am Fam Physician. 2017 Feb 15;95(4):255-256.	Dasarathy J	Am Fam Physician	2017	3/15/17
20573555	Clavicular pseudoarthrosis, anomalous coronary artery and extra crease of the fifth finger-previously unreported features in individuals with class II 1q21.1 microdeletions	Velinov M, Dolzhanskaya N.	Eur J Med Genet. 2010 Jul-Aug;53(4):213-6. doi: 10.1016/j.ejmg.2010.05.005. Epub 2010 May 31.	Velinov M	Eur J Med Genet	2010	6/25/10			10.1016/j.ejmg.2010.05.005
25866920	Function and pathological implications of exon junction complex factor Y14	Chuang TW, Lee KM, Tarn WY.	Biomolecules. 2015 Apr 10;5(2):343-55. doi: 10.3390/biom5020343.	Chuang TW	Biomolecules	2015	4/14/15	PMC4496676		10.3390/biom5020343
20476878	TAR syndrome and esophagial atresia: a concomitant or variant condition?	Peker E, Cagan E, Dogan M, Sal E, Kirimi E.	J Matern Fetal Neonatal Med. 2011 Feb;24(2):226-8. doi: 10.3109/14767058.2010.482603. Epub 2010 May 17.	Peker E	J Matern Fetal Neonatal Med	2011	5/19/10			10.3109/14767058.2010.482603
11125506	Radiology case of the month. Congenital limb and bleeding disorder. Thrombocytopenia absent radius syndrome (TAR)	Costelloe CM, De Mouy EH, Neitzschman HR.	J La State Med Soc. 2000 Nov;152(11):551-2.	Costelloe CM	J La State Med Soc	2000	12/28/00
16184503	Increased nuchal translucency thickness in thrombocytopenia-absent-radius syndrome	Witters I, Claerhout P, Fryns JP.	Ultrasound Obstet Gynecol. 2005 Oct;26(5):581-2. doi: 10.1002/uog.1998.	Witters I	Ultrasound Obstet Gynecol	2005	9/27/05			10.1002/uog.1998
7067207	Thrombocytopenia, absent radius syndrome: report of two siblings and a review of the hematologic and genetic features	Dell PC, Sheppard JE.	Clin Orthop Relat Res. 1982 Jan-Feb;(162):129-34.	Dell PC	Clin Orthop Relat Res	1982	1/1/82
485065	[The lateral clavicle hook: its objective measurement and its diagnostic value in Holt-Oram syndrome, diastrophic dwarfism, thrombocytopenia-absent radius syndrome and trisomy 8]	Igual M, Giedion A.	Ann Radiol (Paris). 1979 Mar-Apr;22(2-3):136-41.	Igual M	Ann Radiol (Paris)	1979	3/1/79
18162204	Management of a parturient with thrombocytopenia-absent-radius syndrome undergoing urgent caesarean section	Lynch JC, McCaul CL.	Int J Obstet Anesth. 2008 Jan;17(1):74-7. doi: 10.1016/j.ijoa.2007.07.004.	Lynch JC	Int J Obstet Anesth	2008	12/29/07			10.1016/j.ijoa.2007.07.004
16322613	Upper-extremity phocomelia reexamined: a longitudinal dysplasia	Goldfarb CA, Manske PR, Busa R, Mills J, Carter P, Ezaki M.	J Bone Joint Surg Am. 2005 Dec;87(12):2639-48. doi: 10.2106/JBJS.D.02011.	Goldfarb CA	J Bone Joint Surg Am	2005	12/3/05			10.2106/JBJS.D.02011
16945723	Radial longitudinal deficiency: the incidence of associated medical and musculoskeletal conditions	Goldfarb CA, Wall L, Manske PR.	J Hand Surg Am. 2006 Sep;31(7):1176-82. doi: 10.1016/j.jhsa.2006.05.012.	Goldfarb CA	J Hand Surg Am	2006	9/2/06			10.1016/j.jhsa.2006.05.012
22846067	Inherited thrombocytopenias: an approach to diagnosis and management	Geddis AE.	Int J Lab Hematol. 2013 Feb;35(1):14-25. doi: 10.1111/j.1751-553X.2012.01454.x. Epub 2012 Jul 30.	Geddis AE	Int J Lab Hematol	2013	8/1/12			10.1111/j.1751-553X.2012.01454.x
30122586	Prenatal diagnosis of radial ray defects by ultrasound: A report of 6 cases	Yang PY, Yeh GP, Hsieh CT.	Taiwan J Obstet Gynecol. 2018 Aug;57(4):598-600. doi: 10.1016/j.tjog.2018.06.022.	Yang PY	Taiwan J Obstet Gynecol	2018	8/21/18			10.1016/j.tjog.2018.06.022
6739436	Prenatal diagnosis of thrombocytopenia absent radius syndrome using ultrasound and fetoscopy	Filkins K, Russo J, Bilinki I, Diamond N, Searle B.	Prenat Diagn. 1984 Mar-Apr;4(2):139-42. doi: 10.1002/pd.1970040208.	Filkins K	Prenat Diagn	1984	3/1/84			10.1002/pd.1970040208
23401811	Prenatal diagnosis of bilateral ectrodactyly and radial agenesis associated with trisomy 10 mosaicism	L√©vy J, Jouannic JM, Saada J, Dhombres F, Siffroi JP, Portno√Ø MF.	Case Rep Genet. 2013;2013:592702. doi: 10.1155/2013/592702. Epub 2013 Jan 13.	L√©vy J	Case Rep Genet	2013	2/13/13	PMC3557612		10.1155/2013/592702
29661031	An Infant With Abnormal Upper Extremity Findings: A Case Report	Williams J, Kim BY, Warrier R.	Clin Pediatr (Phila). 2018 Jul;57(8):997-998. doi: 10.1177/0009922818771501. Epub 2018 Apr 17.	Williams J	Clin Pediatr (Phila)	2018	4/18/18			10.1177/0009922818771501
8016667	Meniscal ossification. I. Human	Ogden JA, Ganey TM, Arrington JA, Leffers D.	Skeletal Radiol. 1994 Apr;23(3):167-72. doi: 10.1007/BF00197454.	Ogden JA	Skeletal Radiol	1994	4/1/94			10.1007/BF00197454
7131172	Vascular pathogenesis of limb defects. I. Radial artery anatomy in radial aplasia	Van Allen MI, Hoyme HE, Jones KL.	J Pediatr. 1982 Nov;101(5):832-8. doi: 10.1016/s0022-3476(82)80342-9.	Van Allen MI	J Pediatr	1982	11/1/82			10.1016/s0022-3476(82)80342-9
24891491	Thrombocytopaenia with absent radius (not radii)	Yanamandra U, Sahu KK, Malhotra P, Varma S.	BMJ Case Rep. 2014 Jun 2;2014:bcr2014204844. doi: 10.1136/bcr-2014-204844.	Yanamandra U	BMJ Case Rep	2014	6/4/14	PMC4054107		10.1136/bcr-2014-204844
21304100	Developmental differences in megakaryocytopoiesis are associated with up-regulated TPO signaling through mTOR and elevated GATA-1 levels in neonatal megakaryocytes	Liu ZJ, Italiano J Jr, Ferrer-Marin F, Gutti R, Bailey M, Poterjoy B, Rimsza L, Sola-Visner M.	Blood. 2011 Apr 14;117(15):4106-17. doi: 10.1182/blood-2010-07-293092. Epub 2011 Feb 8.	Liu ZJ	Blood	2011	2/10/11	PMC3087534		10.1182/blood-2010-07-293092
20435713	Index of suspicion	Abdullah R, Shukla M, Whipple N, Gordon C, Majumdar S, Duchan E, Feinberg A.	Pediatr Rev. 2010 May;31(5):211-5. doi: 10.1542/pir.31-5-211.	Abdullah R	Pediatr Rev	2010	5/4/10			10.1542/pir.31-5-211
4116797	Abnormal platelet function, population, and survival-time in a boy with congenital absent radii and thrombocytopenia	Sultan Y, Scrobohaci ML, Rendu F, Caen JP.	Lancet. 1972 Sep 23;2(7778):653. doi: 10.1016/s0140-6736(72)93041-3.	Sultan Y	Lancet	1972	9/23/72			10.1016/s0140-6736(72)93041-3
6251720	Relationship of SV40 T-antigen expression in vitro to disorders of bone marrow function	Lubiniecki AS, Blattner WA, Dosik H, McIntosh S, Wertelecki W.	Am J Hematol. 1980;8(4):389-96. doi: 10.1002/ajh.2830080407.	Lubiniecki AS	Am J Hematol	1980	1/1/80			10.1002/ajh.2830080407
28724436	Expanding the phenotype of reciprocal 1q21.1 deletions and duplications: a case series	Bus√® M, Cuttaia HC, Palazzo D, Mazara MV, Lauricella SA, Malacarne M, Pierluigi M, Cavani S, Piccione M.	Ital J Pediatr. 2017 Jul 19;43(1):61. doi: 10.1186/s13052-017-0380-x.	Bus√® M	Ital J Pediatr	2017	7/21/17	PMC5518118		10.1186/s13052-017-0380-x
26066539	Clinical phenotype of the recurrent 1q21.1 copy-number variant	Bernier R, Steinman KJ, Reilly B, Wallace AS, Sherr EH, Pojman N, Mefford HC, Gerdts J, Earl R, Hanson E, Goin-Kochel RP, Berry L, Kanne S, Snyder LG, Spence S, Ramocki MB, Evans DW, Spiro JE, Martin CL, Ledbetter DH, Chung WK; Simons VIP consortium.	Genet Med. 2016 Apr;18(4):341-9. doi: 10.1038/gim.2015.78. Epub 2015 Jun 11.	Bernier R	Genet Med	2016	6/13/15	PMC7263044	NIHMS1589393	10.1038/gim.2015.78
28220983	Clinical and molecular cytogenetic analyses of four families with 1q21.1 microdeletion or microduplication	Wang HD, Liu L, Wu D, Li T, Cui CY, Zhang LZ, Wang CZ.	J Gene Med. 2017 Apr;19(4):e2948. doi: 10.1002/jgm.2948.	Wang HD	J Gene Med	2017	2/22/17	PMC5413856		10.1002/jgm.2948
30566533	AMPK signaling linked to the schizophrenia-associated 1q21.1 deletion is required for neuronal and sleep maintenance	Nagy S, Maurer GW, Hentze JL, Rose M, Werge TM, Rewitz K.	PLoS Genet. 2018 Dec 19;14(12):e1007623. doi: 10.1371/journal.pgen.1007623. eCollection 2018 Dec.	Nagy S	PLoS Genet	2018	12/20/18	PMC6317821		10.1371/journal.pgen.1007623
32459673	Recurrent 1q21.1 deletion syndrome: report on variable expression, nonpenetrance and review of literature	Upadhyai P, Amiri EF, Guleria VS, Bielas SL, Girisha KM, Shukla A.	Clin Dysmorphol. 2020 Jul;29(3):127-131. doi: 10.1097/MCD.0000000000000327.	Upadhyai P	Clin Dysmorphol	2020	5/28/20			10.1097/MCD.0000000000000327
30364227	Hyponatremia: An Unusual Presentation in a Neonate With Chromosome 1q21.1 Deletion Syndrome	Alzarka B, Usala R, Whitehead MT, Ahn SY.	Front Pediatr. 2018 Oct 11;6:273. doi: 10.3389/fped.2018.00273. eCollection 2018.	Alzarka B	Front Pediatr	2018	10/27/18	PMC6193093		10.3389/fped.2018.00273
28475290	Whole exome sequencing of families with 1q21.1 microdeletion or microduplication	Qiao Y, Badduke C, Tang F, Cowieson D, Martell S, Lewis SME, Pe√±aherrera MS, Robinson WP, Volchuk A, Rajcan-Separovic E.	Am J Med Genet A. 2017 Jul;173(7):1782-1791. doi: 10.1002/ajmg.a.38247. Epub 2017 May 5.	Qiao Y	Am J Med Genet A	2017	5/6/17			10.1002/ajmg.a.38247
31270733	1q21.1 Deletions and Duplications in 2 Siblings with Psychiatric Problems	Kaymak√ßalan H, Li P.	Indian J Pediatr. 2019 Nov;86(11):1068. doi: 10.1007/s12098-019-03014-2. Epub 2019 Jul 4.	Kaymak√ßalan H	Indian J Pediatr	2019	7/5/19			10.1007/s12098-019-03014-2
32014861	Corrigendum: 1q21.1 deletion and a rare functional polymorphism in siblings with thrombocytopenia-absent radius-like phenotypes	Brodie SA, Rodriguez-Aulet JP, Giri N, Dai J, Steinberg M, J Waterfall J, Roberson D, Ballew BJ, Zhou W, Anzick SL, Jiang Y, Wang Y, Zhu YJ, Meltzer PS, Boland J, Alter BP, Savage SA.	Cold Spring Harb Mol Case Stud. 2020 Feb 3;6(1):a005116. doi: 10.1101/mcs.a005116. Print 2020 Feb.	Brodie SA	Cold Spring Harb Mol Case Stud	2020	2/5/20	PMC6996514		10.1101/mcs.a005116
21212457	An emerging 1q21.1 deletion-associated neurodevelopmental phenotype	Basel-Vanagaite L, Goldberg-Stern H, Mimouni-Bloch A, Shkalim V, B√∂hm D, Kohlhase J.	J Child Neurol. 2011 Jan;26(1):113-6. doi: 10.1177/0883073810377658.	Basel-Vanagaite L	J Child Neurol	2011	1/8/11			10.1177/0883073810377658
30244528	22q and two: 22q11.2 deletion syndrome and coexisting conditions	Cohen JL, Crowley TB, McGinn DE, McDougall C, Unolt M, Lambert MP, Emanuel BS, Zackai EH, McDonald-McGinn DM.	Am J Med Genet A. 2018 Oct;176(10):2203-2214. doi: 10.1002/ajmg.a.40494. Epub 2018 Sep 23.	Cohen JL	Am J Med Genet A	2018	9/24/18	PMC6467269	NIHMS1016662	10.1002/ajmg.a.40494
21824431	Understanding the impact of 1q21.1 copy number variant	Harvard C, Strong E, Mercier E, Colnaghi R, Alcantara D, Chow E, Martell S, Tyson C, Hrynchak M, McGillivray B, Hamilton S, Marles S, Mhanni A, Dawson AJ, Pavlidis P, Qiao Y, Holden JJ, Lewis SM, O'Driscoll M, Rajcan-Separovic E.	Orphanet J Rare Dis. 2011 Aug 8;6:54. doi: 10.1186/1750-1172-6-54.	Harvard C	Orphanet J Rare Dis	2011	8/10/11	PMC3180300		10.1186/1750-1172-6-54
23270675	Congenital heart defects in recurrent reciprocal 1q21.1 deletion and duplication syndromes: rare association with pulmonary valve stenosis	Digilio MC, Bernardini L, Consoli F, Lepri FR, Giuffrida MG, Baban A, Surace C, Ferese R, Angioni A, Novelli A, Marino B, De Luca A, Dallapiccola B.	Eur J Med Genet. 2013 Mar;56(3):144-9. doi: 10.1016/j.ejmg.2012.12.004. Epub 2012 Dec 25.	Digilio MC	Eur J Med Genet	2013	12/29/12			10.1016/j.ejmg.2012.12.004
30342663	Prenatal diagnosis of a familial 1q21.1-q21.2 microdeletion in a fetus with polydactyly of left foot on prenatal ultrasound	Chen CP, Chang SY, Chen YN, Chern SR, Wu PS, Chen SW, Lai ST, Chuang TY, Yang CW, Chen LF, Wang W.	Taiwan J Obstet Gynecol. 2018 Oct;57(5):739-744. doi: 10.1016/j.tjog.2018.08.024.	Chen CP	Taiwan J Obstet Gynecol	2018	10/22/18			10.1016/j.tjog.2018.08.024
29545430	Aripiprazole reversed gastroparesis in a child with 1q21.1-q21.2 microdeletion	Rabinowitz SS, Ahuja N, Gottfried J.	BMJ Case Rep. 2018 Mar 15;2018:bcr2017223231. doi: 10.1136/bcr-2017-223231.	Rabinowitz SS	BMJ Case Rep	2018	3/17/18	PMC5878325		10.1136/bcr-2017-223231
27920638	Interstitial 1q21.1 Microdeletion Is Associated with Severe Skeletal Anomalies, Dysmorphic Face and Moderate Intellectual Disability	Gamba BF, Zechi-Ceide RM, Kokitsu-Nakata NM, Vendramini-Pittoli S, Rosenberg C, Krepischi Santos AC, Ribeiro-Bicudo L, Richieri-Costa A.	Mol Syndromol. 2016 Nov;7(6):344-348. doi: 10.1159/000450971. Epub 2016 Oct 26.	Gamba BF	Mol Syndromol	2016	12/7/16	PMC5131332		10.1159/000450971
25863080	[Establishment of induced pluripotent stem cell lines from human amniotic fluid cells with 1q21.1 microdeletion]	Gong Y, Li Y, Song Y, Sun X, Song B, Sun W, Chen X.	Zhonghua Yi Xue Yi Chuan Xue Za Zhi. 2015 Apr;32(2):175-9. doi: 10.3760/cma.j.issn.1003-9406.2015.02.005.	Gong Y	Zhonghua Yi Xue Yi Chuan Xue Za Zhi	2015	4/12/15			10.3760/cma.j.issn.1003-9406.2015.02.005
31759543	Detection of a familial 1q21.1 microdeletion and concomitant CHD1L mutation in a fetus with oligohydramnios and bilateral renal dysplasia on prenatal ultrasound	Chen CP, Huang JP, Chen YY, Chern SR, Wu PS, Chen SW, Wang W, Lee CC.	Taiwan J Obstet Gynecol. 2019 Nov;58(6):859-863. doi: 10.1016/j.tjog.2019.07.031.	Chen CP	Taiwan J Obstet Gynecol	2019	11/25/19			10.1016/j.tjog.2019.07.031
22581785	14q13.1-21.1 deletion encompassing the HPE8 locus in an adolescent with intellectual disability and bilateral microphthalmia, but without holoprosencephaly	Piccione M, Serra G, Consiglio V, Di Fiore A, Cavani S, Grasso M, Malacarne M, Pierluigi M, Viaggi C, Corsello G.	Am J Med Genet A. 2012 Jun;158A(6):1427-33. doi: 10.1002/ajmg.a.35334. Epub 2012 May 11.	Piccione M	Am J Med Genet A	2012	5/15/12			10.1002/ajmg.a.35334
31705054	Transcriptomic networks implicate neuronal energetic abnormalities in three mouse models harboring autism and schizophrenia-associated mutations	Gordon A, Forsingdal A, Klewe IV, Nielsen J, Didriksen M, Werge T, Geschwind DH.	Mol Psychiatry. 2019 Nov 8. doi: 10.1038/s41380-019-0576-0. Online ahead of print.	Gordon A	Mol Psychiatry	2019	11/10/19			10.1038/s41380-019-0576-0
29187755	A mouse model of the schizophrenia-associated 1q21.1 microdeletion syndrome exhibits altered mesolimbic dopamine transmission	Nielsen J, Fejgin K, Sotty F, Nielsen V, M√∏rk A, Christoffersen CT, Yavich L, Lauridsen JB, Clausen D, Larsen PH, Egebjerg J, Werge TM, Kallunki P, Christensen KV, Didriksen M.	Transl Psychiatry. 2017 Nov 30;7(11):1261. doi: 10.1038/s41398-017-0011-8.	Nielsen J	Transl Psychiatry	2017	12/1/17	PMC5802512		10.1038/s41398-017-0011-8
29523099	Novel heterozygous pathogenic variants in CHUK in a patient with AEC-like phenotype, immune deficiencies and 1q21.1 microdeletion syndrome: a case report	Cadieux-Dion M, Safina NP, Engleman K, Saunders C, Repnikova E, Raje N, Canty K, Farrow E, Miller N, Zellmer L, Thiffault I.	BMC Med Genet. 2018 Mar 9;19(1):41. doi: 10.1186/s12881-018-0556-2.	Cadieux-Dion M	BMC Med Genet	2018	3/11/18	PMC5845372		10.1186/s12881-018-0556-2
29027723	Diagnostic yield of chromosomal microarray analysis in fetuses with isolated increased nuchal translucency: a French multicenter study	Egloff M, Herv√© B, Quibel T, Jaillard S, Le Bouar G, Uguen K, Saliou AH, Valduga M, Perdriolle E, Coutton C, Coston AL, Coussement A, Anselem O, Missirian C, Bretelle F, Prieur F, Fanget C, Muti C, Jacquemot MC, Beneteau C, Le Vaillant C, Vekemans M, Salomon LJ, Vialard F, Malan V.	Ultrasound Obstet Gynecol. 2018 Dec;52(6):715-721. doi: 10.1002/uog.18928.	Egloff M	Ultrasound Obstet Gynecol	2018	10/14/17			10.1002/uog.18928
27123475	Analysis of rare copy number variation in absence epilepsies	Addis L, Rosch RE, Valentin A, Makoff A, Robinson R, Everett KV, Nashef L, Pal DK.	Neurol Genet. 2016 Mar 22;2(2):e56. doi: 10.1212/NXG.0000000000000056. eCollection 2016 Apr.	Addis L	Neurol Genet	2016	4/29/16	PMC4830185		10.1212/NXG.0000000000000056
28605459	Copy Number Variants Are Enriched in Individuals With Early-Onset Obesity and Highlight Novel Pathogenic Pathways	Pettersson M, Viljakainen H, Loid P, Mustila T, Pekkinen M, Armenio M, Andersson-Assarsson JC, M√§kitie O, Lindstrand A.	J Clin Endocrinol Metab. 2017 Aug 1;102(8):3029-3039. doi: 10.1210/jc.2017-00565.	Pettersson M	J Clin Endocrinol Metab	2017	6/13/17			10.1210/jc.2017-00565
32643597	Assessment of emotions and behaviour by the Developmental Behaviour Checklist in young people with neurodevelopmental CNVs	Cunningham AC, Hall J, Einfeld S, Owen MJ; IMAGINE-ID consortium, van den Bree MBM.	Psychol Med. 2020 Jul 9:1-13. doi: 10.1017/S0033291720002330. Online ahead of print.	Cunningham AC	Psychol Med	2020	7/10/20			10.1017/S0033291720002330
25924657	Concurrent exome-targeted next-generation sequencing and single nucleotide polymorphism array to identify the causative genetic aberrations of isolated Mayer-Rokitansky-K√ºster-Hauser syndrome	Chen MJ, Wei SY, Yang WS, Wu TT, Li HY, Ho HN, Yang YS, Chen PL.	Hum Reprod. 2015 Jul;30(7):1732-42. doi: 10.1093/humrep/dev095. Epub 2015 Apr 29.	Chen MJ	Hum Reprod	2015	5/1/15			10.1093/humrep/dev095
26776484	[Triplet expansion cytosine-guanine-guanine: Three cases of OMIM syndrome in the same family]	Gonz√°lez-P√©rez J, Izquierdo-√Ålvarez S, Fuertes-Rodrigo C, Monge-Galindo L, Pe√±a-Segura JL, L√≥pez-Pis√≥n FJ.	Med Clin (Barc). 2016 Apr 1;146(7):311-5. doi: 10.1016/j.medcli.2015.11.022. Epub 2016 Jan 6.	Gonz√°lez-P√©rez J	Med Clin (Barc)	2016	1/19/16			10.1016/j.medcli.2015.11.022
30177949	Prenatal Diagnosis of Recurrent Distal 1q21.1 Duplication in Three Fetuses With Ultrasound Anomalies	Ji X, Pan Q, Wang Y, Wu Y, Zhou J, Liu A, Qiao F, Ma D, Hu P, Xu Z.	Front Genet. 2018 Aug 20;9:275. doi: 10.3389/fgene.2018.00275. eCollection 2018.	Ji X	Front Genet	2018	9/5/18	PMC6109635		10.3389/fgene.2018.00275
29379884	1q21.1 Duplication syndrome and epilepsy: Case report and review	Gourari I, Schubert R, Prasad A.	Neurol Genet. 2018 Jan 18;4(1):e219. doi: 10.1212/NXG.0000000000000219. eCollection 2018 Feb.	Gourari I	Neurol Genet	2018	1/31/18	PMC5773857		10.1212/NXG.0000000000000219
23018752	1q21.1 Microduplication expression in adults	Dolcetti A, Silversides CK, Marshall CR, Lionel AC, Stavropoulos DJ, Scherer SW, Bassett AS.	Genet Med. 2013 Apr;15(4):282-9. doi: 10.1038/gim.2012.129. Epub 2012 Sep 27.	Dolcetti A	Genet Med	2013	9/29/12	PMC3817079	CAMS3329	10.1038/gim.2012.129
29856954	Human-Specific NOTCH2NL Genes Affect Notch Signaling and Cortical Neurogenesis	Fiddes IT, Lodewijk GA, Mooring M, Bosworth CM, Ewing AD, Mantalas GL, Novak AM, van den Bout A, Bishara A, Rosenkrantz JL, Lorig-Roach R, Field AR, Haeussler M, Russo L, Bhaduri A, Nowakowski TJ, Pollen AA, Dougherty ML, Nuttle X, Addor MC, Zwolinski S, Katzman S, Kriegstein A, Eichler EE, Salama SR, Jacobs FMJ, Haussler D.	Cell. 2018 May 31;173(6):1356-1369.e22. doi: 10.1016/j.cell.2018.03.051. Epub 2018 May 31.	Fiddes IT	Cell	2018	6/2/18	PMC5986104	NIHMS955026	10.1016/j.cell.2018.03.051
26975584	Focal cortical dysplasia, microcephaly and epilepsy in a boy with 1q21.1-q21.3 duplication	Milone R, Valetto A, Battini R, Bertini V, Valvo G, Cioni G, Sicca F.	Eur J Med Genet. 2016 May;59(5):278-82. doi: 10.1016/j.ejmg.2016.03.003. Epub 2016 Mar 11.	Milone R	Eur J Med Genet	2016	3/16/16			10.1016/j.ejmg.2016.03.003
26238956	1q21.1 microduplication in a patient with mental impairment and congenital heart defect	Sun G, Tan Z, Fan L, Wang J, Yang Y, Zhang W.	Mol Med Rep. 2015 Oct;12(4):5655-8. doi: 10.3892/mmr.2015.4166. Epub 2015 Jul 31.	Sun G	Mol Med Rep	2015	8/5/15	PMC4581767		10.3892/mmr.2015.4166
22199024	Phenotype-specific effect of chromosome 1q21.1 rearrangements and GJA5 duplications in 2436 congenital heart disease patients and 6760 controls	Soemedi R, Topf A, Wilson IJ, Darlay R, Rahman T, Glen E, Hall D, Huang N, Bentham J, Bhattacharya S, Cosgrove C, Brook JD, Granados-Riveron J, Setchfield K, Bu'lock F, Thornborough C, Devriendt K, Breckpot J, Hofbeck M, Lathrop M, Rauch A, Blue GM, Winlaw DS, Hurles M, Santibanez-Koref M, Cordell HJ, Goodship JA, Keavney BD.	Hum Mol Genet. 2012 Apr 1;21(7):1513-20. doi: 10.1093/hmg/ddr589. Epub 2011 Dec 22.	Soemedi R	Hum Mol Genet	2012	12/27/11	PMC3298277		10.1093/hmg/ddr589
30155272	1q21.1 microduplication: large verbal-nonverbal performance discrepancy and ddPCR assays of HYDIN/HYDIN2 copy number	Xavier J, Zhou B, Bilan F, Zhang X, Gilbert-Dussardier B, Viaux-Savelon S, Pattni R, Ho SS, Cohen D, Levinson DF, Urban AE, Laurent-Levinson C.	NPJ Genom Med. 2018 Aug 22;3:24. doi: 10.1038/s41525-018-0059-2. eCollection 2018.	Xavier J	NPJ Genom Med	2018	8/30/18	PMC6105585		10.1038/s41525-018-0059-2
18784092	Recurrent rearrangements of chromosome 1q21.1 and variable pediatric phenotypes	Mefford HC, Sharp AJ, Baker C, Itsara A, Jiang Z, Buysse K, Huang S, Maloney VK, Crolla JA, Baralle D, Collins A, Mercer C, Norga K, de Ravel T, Devriendt K, Bongers EM, de Leeuw N, Reardon W, Gimelli S, Bena F, Hennekam RC, Male A, Gaunt L, Clayton-Smith J, Simonic I, Park SM, Mehta SG, Nik-Zainal S, Woods CG, Firth HV, Parkin G, Fichera M, Reitano S, Lo Giudice M, Li KE, Casuga I, Broomer A, Co…	N Engl J Med. 2008 Oct 16;359(16):1685-99. doi: 10.1056/NEJMoa0805384. Epub 2008 Sep 10.	Mefford HC	N Engl J Med	2008	9/12/08	PMC2703742	NIHMS92670	10.1056/NEJMoa0805384
30994872	Association of Rare Copy Number Variants With Risk of Depression	Kendall KM, Rees E, Bracher-Smith M, Legge S, Riglin L, Zammit S, O'Donovan MC, Owen MJ, Jones I, Kirov G, Walters JTR.	JAMA Psychiatry. 2019 Aug 1;76(8):818-825. doi: 10.1001/jamapsychiatry.2019.0566.	Kendall KM	JAMA Psychiatry	2019	4/18/19	PMC6583866		10.1001/jamapsychiatry.2019.0566
24973346	Challenging behaviour in a patient with schizophrenia and a 1q21.1 duplication	Gulati G, Behrman S, Khosla V, Murphy V.	BMJ Case Rep. 2014 Jun 27;2014:bcr2014203957. doi: 10.1136/bcr-2014-203957.	Gulati G	BMJ Case Rep	2014	6/29/14	PMC4078464		10.1136/bcr-2014-203957
29922639	Narrowing the Genetic Causes of Language Dysfunction in the 1q21.1 Microduplication Syndrome	Ben√≠tez-Burraco A, Barcos-Mart√≠nez M, Espejo-Portero I, Fern√°ndez-Urquiza M, Torres-Ruiz R, Rodr√≠guez-Perales S, Jim√©nez-Romero MS.	Front Pediatr. 2018 Jun 5;6:163. doi: 10.3389/fped.2018.00163. eCollection 2018.	Ben√≠tez-Burraco A	Front Pediatr	2018	6/21/18	PMC5996825		10.3389/fped.2018.00163
26327614	Five patients with a chromosome 1q21.1 triplication show macrocephaly, increased weight and facial similarities	Van Dijck A, van der Werf IM, Reyniers E, Scheers S, Azage M, Siefkas K, Van der Aa N, Lacroix A, Rosenfeld J, Argiropoulos B, Davis K, Innes AM, Mefford HC, Mortier G, Meuwissen M, Kooy RF.	Eur J Med Genet. 2015 Oct;58(10):503-8. doi: 10.1016/j.ejmg.2015.08.004. Epub 2015 Aug 29.	Van Dijck A	Eur J Med Genet	2015	9/2/15			10.1016/j.ejmg.2015.08.004
30120686	Distal 1q21.1 and proximal 1q21.2 microduplication in a child with attention-deficit hyperactivity disorder	Veerapandiyan A, Oh D, Kornitzer J.	Acta Neurol Belg. 2019 Jun;119(2):289-290. doi: 10.1007/s13760-018-1002-0. Epub 2018 Aug 17.	Veerapandiyan A	Acta Neurol Belg	2019	8/19/18			10.1007/s13760-018-1002-0
27990414	What Is New in Genetics of Congenital Heart Defects?	Digilio MC, Marino B.	Front Pediatr. 2016 Dec 1;4:120. doi: 10.3389/fped.2016.00120. eCollection 2016.	Digilio MC	Front Pediatr	2016	12/20/16	PMC5130977		10.3389/fped.2016.00120
22308259	[Developmental disorders]	Kushima I, Okada T, Ozaki N.	Brain Nerve. 2012 Feb;64(2):139-47.	Kushima I	Brain Nerve	2012	2/7/12
15633178	Supernumerary der(1) marker chromosome derived from a ring chromosome 1 which has retained the original centromere and euchromatin from 1q21.1 --> q21.3 with substantial loss of 1q12 heterochromatin in a female with dysmorphic features and psychomotoric developmental delay	Barbi G, Spaich Ch, Adolph S, Rossier E, Kehrer-Sawatzki H.	Am J Med Genet A. 2005 Feb 1;132A(4):419-24. doi: 10.1002/ajmg.a.30491.	Barbi G	Am J Med Genet A	2005	1/6/05			10.1002/ajmg.a.30491
12619161	Characterization of the recurrent translocation t(1;1)(p36.3;q21.1-2) in non-Hodgkin lymphoma by multicolor banding and fluorescence in situ hybridization analysis	Lestou VS, Ludkovski O, Connors JM, Gascoyne RD, Lam WL, Horsman DE.	Genes Chromosomes Cancer. 2003 Apr;36(4):375-81. doi: 10.1002/gcc.10181.	Lestou VS	Genes Chromosomes Cancer	2003	3/6/03			10.1002/gcc.10181
19850849	DUF1220 domains, cognitive disease, and human brain evolution	Dumas L, Sikela JM.	Cold Spring Harb Symp Quant Biol. 2009;74:375-82. doi: 10.1101/sqb.2009.74.025. Epub 2009 Oct 22.	Dumas L	Cold Spring Harb Symp Quant Biol	2009	10/24/09	PMC2902282	NIHMS215141	10.1101/sqb.2009.74.025
22820078	Prenatal diagnosis of an atypical 1q21.1 microdeletion and duplication associated with foetal urogenital abnormalities	Liao C, Fu F, Yi CX, Li R, Yang X, Xu Q, Li DZ.	Gene. 2012 Oct 1;507(1):92-4. doi: 10.1016/j.gene.2012.07.008. Epub 2012 Jul 20.	Liao C	Gene	2012	7/24/12			10.1016/j.gene.2012.07.008
25091978	Focal dysplasia of the cerebral cortex and infantile spasms associated with somatic 1q21.1-q44 duplication including the AKT3 gene	Conti V, Pantaleo M, Barba C, Baroni G, Mei D, Buccoliero AM, Giglio S, Giordano F, Baek ST, Gleeson JG, Guerrini R.	Clin Genet. 2015 Sep;88(3):241-7. doi: 10.1111/cge.12476. Epub 2014 Oct 7.	Conti V	Clin Genet	2015	8/6/14			10.1111/cge.12476
28279197	The birth of a human-specific neural gene by incomplete duplication and gene fusion	Dougherty ML, Nuttle X, Penn O, Nelson BJ, Huddleston J, Baker C, Harshman L, Duyzend MH, Ventura M, Antonacci F, Sandstrom R, Dennis MY, Eichler EE.	Genome Biol. 2017 Mar 9;18(1):49. doi: 10.1186/s13059-017-1163-9.	Dougherty ML	Genome Biol	2017	3/11/17	PMC5345166		10.1186/s13059-017-1163-9
24885025	Finished sequence and assembly of the DUF1220-rich 1q21 region using a haploid human genome	O'Bleness M, Searles VB, Dickens CM, Astling D, Albracht D, Mak AC, Lai YY, Lin C, Chu C, Graves T, Kwok PY, Wilson RK, Sikela JM.	BMC Genomics. 2014 May 20;15(1):387. doi: 10.1186/1471-2164-15-387.	O'Bleness M	BMC Genomics	2014	6/3/14	PMC4053653		10.1186/1471-2164-15-387
19029900	Recurrent reciprocal 1q21.1 deletions and duplications associated with microcephaly or macrocephaly and developmental and behavioral abnormalities	Brunetti-Pierri N, Berg JS, Scaglia F, Belmont J, Bacino CA, Sahoo T, Lalani SR, Graham B, Lee B, Shinawi M, Shen J, Kang SH, Pursley A, Lotze T, Kennedy G, Lansky-Shafer S, Weaver C, Roeder ER, Grebe TA, Arnold GL, Hutchison T, Reimschisel T, Amato S, Geragthy MT, Innis JW, Obersztyn E, Nowakowska B, Rosengren SS, Bader PI, Grange DK, Naqvi S, Garnica AD, Bernes SM, Fong CT, Summers A, Walters W…	Nat Genet. 2008 Dec;40(12):1466-71. doi: 10.1038/ng.279.	Brunetti-Pierri N	Nat Genet	2008	11/26/08	PMC2680128	NIHMS94837	10.1038/ng.279
27032601	Proliferation and Differentiation Deficits are a Major Convergence Point for Neurodevelopmental Disorders	Ernst C.	Trends Neurosci. 2016 May;39(5):290-299. doi: 10.1016/j.tins.2016.03.001. Epub 2016 Mar 28.	Ernst C	Trends Neurosci	2016	4/2/16			10.1016/j.tins.2016.03.001
28798405	Progress in genome-wide association studies of schizophrenia in Han Chinese populations	Yue W, Yu X, Zhang D.	NPJ Schizophr. 2017 Aug 10;3(1):24. doi: 10.1038/s41537-017-0029-1.	Yue W	NPJ Schizophr	2017	8/12/17	PMC5552785		10.1038/s41537-017-0029-1
15117819	Chromosome 1q21.1 contiguous gene deletion is associated with congenital heart disease	Christiansen J, Dyck JD, Elyas BG, Lilley M, Bamforth JS, Hicks M, Sprysak KA, Tomaszewski R, Haase SM, Vicen-Wyhony LM, Somerville MJ.	Circ Res. 2004 Jun 11;94(11):1429-35. doi: 10.1161/01.RES.0000130528.72330.5c. Epub 2004 Apr 29.	Christiansen J	Circ Res	2004	5/1/04			10.1161/01.RES.0000130528.72330.5c
32909813	Further Clinical Delineation of Chromosome 1q21Microduplication Syndrome: Robin Sequence as an Under-Recognized Association in Chromosomal Microdeletions and Duplications	Salinero LK, Shur N, Oh AK.	Cleft Palate Craniofac J. 2020 Sep 10:1055665620954751. doi: 10.1177/1055665620954751. Online ahead of print.	Salinero LK	Cleft Palate Craniofac J	2020	9/10/20			10.1177/1055665620954751
32330268	Evolution of Human Brain Size-Associated NOTCH2NL Genes Proceeds toward Reduced Protein Levels	Lodewijk GA, Fernandes DP, Vretzakis I, Savage JE, Jacobs FMJ.	Mol Biol Evol. 2020 Sep 1;37(9):2531-2548. doi: 10.1093/molbev/msaa104.	Lodewijk GA	Mol Biol Evol	2020	4/25/20	PMC7475042		10.1093/molbev/msaa104
31754017	The Driver of Extreme Human-Specific Olduvai Repeat Expansion Remains Highly Active in the Human Genome	Heft IE, Mostovoy Y, Levy-Sakin M, Ma W, Stevens AJ, Pastor S, McCaffrey J, Boffelli D, Martin DI, Xiao M, Kennedy MA, Kwok PY, Sikela JM.	Genetics. 2020 Jan;214(1):179-191. doi: 10.1534/genetics.119.302782. Epub 2019 Nov 21.	Heft IE	Genetics	2020	11/23/19	PMC6944415		10.1534/genetics.119.302782
29263819	De novo large rare copy-number variations contribute to conotruncal heart disease in Chinese patients	Mak CCY, Chow PC, Liu APY, Chan KYK, Chu YWY, Mok GTK, Leung GKC, Yeung KS, Chau AKT, Lowther C, Scherer SW, Marshall CR, Bassett AS, Chung BHY.	NPJ Genom Med. 2016 Sep 14;1:16033. doi: 10.1038/npjgenmed.2016.33. eCollection 2016.	Mak CCY	NPJ Genom Med	2016	12/22/17	PMC5685312		10.1038/npjgenmed.2016.33
22559943	Evolution of human-specific neural SRGAP2 genes by incomplete segmental duplication	Dennis MY, Nuttle X, Sudmant PH, Antonacci F, Graves TA, Nefedov M, Rosenfeld JA, Sajjadian S, Malig M, Kotkiewicz H, Curry CJ, Shafer S, Shaffer LG, de Jong PJ, Wilson RK, Eichler EE.	Cell. 2012 May 11;149(4):912-22. doi: 10.1016/j.cell.2012.03.033. Epub 2012 May 3.	Dennis MY	Cell	2012	5/8/12	PMC3365555	NIHMS378423	10.1016/j.cell.2012.03.033
16938426	A 360-kb interchromosomal duplication of the human HYDIN locus	Doggett NA, Xie G, Meincke LJ, Sutherland RD, Mundt MO, Berbari NS, Davy BE, Robinson ML, Rudd MK, Weber JL, Stallings RL, Han C.	Genomics. 2006 Dec;88(6):762-771. doi: 10.1016/j.ygeno.2006.07.012. Epub 2006 Aug 30.	Doggett NA	Genomics	2006	8/30/06			10.1016/j.ygeno.2006.07.012
26795442	Genome-wide Analysis of the Role of Copy Number Variation in Schizophrenia Risk in Chinese	Li Z, Chen J, Xu Y, Yi Q, Ji W, Wang P, Shen J, Song Z, Wang M, Yang P, Wang Q, Feng G, Liu B, Sun W, Xu Q, Li B, He L, He G, Li W, Wen Z, Liu K, Huang F, Zhou J, Ji J, Li X, Shi Y.	Biol Psychiatry. 2016 Aug 15;80(4):331-337. doi: 10.1016/j.biopsych.2015.11.012. Epub 2015 Nov 26.	Li Z	Biol Psychiatry	2016	1/23/16			10.1016/j.biopsych.2015.11.012
25560756	Copy number variation in bipolar disorder	Green EK, Rees E, Walters JT, Smith KG, Forty L, Grozeva D, Moran JL, Sklar P, Ripke S, Chambert KD, Genovese G, McCarroll SA, Jones I, Jones L, Owen MJ, O'Donovan MC, Craddock N, Kirov G.	Mol Psychiatry. 2016 Jan;21(1):89-93. doi: 10.1038/mp.2014.174. Epub 2015 Jan 6.	Green EK	Mol Psychiatry	2016	1/7/15	PMC5038134	NIHMS818362	10.1038/mp.2014.174
25005481	Are copy number variants associated with adolescent idiopathic scoliosis?	Buchan JG, Alvarado DM, Haller G, Aferol H, Miller NH, Dobbs MB, Gurnett CA.	Clin Orthop Relat Res. 2014 Oct;472(10):3216-25. doi: 10.1007/s11999-014-3766-8. Epub 2014 Jul 9.	Buchan JG	Clin Orthop Relat Res	2014	7/10/14	PMC4160470		10.1007/s11999-014-3766-8
20605837	Mapping candidate regions and genes for congenital anomalies of the kidneys and urinary tract (CAKUT) by array-based comparative genomic hybridization	Weber S, Landwehr C, Renkert M, Hoischen A, W√ºhl E, Denecke J, Radlwimmer B, Haffner D, Schaefer F, Weber RG.	Nephrol Dial Transplant. 2011 Jan;26(1):136-43. doi: 10.1093/ndt/gfq400. Epub 2010 Jul 5.	Weber S	Nephrol Dial Transplant	2011	7/8/10			10.1093/ndt/gfq400
19596256	Gain of chromosome arm 1q in patients in relapse and progression of multiple myeloma	Balc√°rkov√° J, Urb√°nkov√° H, Scudla V, Holzerov√° M, Bacovsk_ J, Indr√°k K, Jarosov√° M.	Cancer Genet Cytogenet. 2009 Jul 15;192(2):68-72. doi: 10.1016/j.cancergencyto.2009.02.020.	Balc√°rkov√° J	Cancer Genet Cytogenet	2009	7/15/09			10.1016/j.cancergencyto.2009.02.020
25690317	Investigating the genetic basis of fever-associated syndromic epilepsies using copy number variation analysis	Hartmann C, von Spiczak S, Suls A, Weckhuysen S, Buyse G, Vilain C, Van Bogaert P, De Jonghe P, Cook J, Muhle H, Stephani U, Helbig I, Mefford HC.	Epilepsia. 2015 Mar;56(3):e26-32. doi: 10.1111/epi.12920. Epub 2015 Feb 17.	Hartmann C	Epilepsia	2015	2/19/15	PMC4363163	NIHMS650313	10.1111/epi.12920
24651471	DUF1220 dosage is linearly associated with increasing severity of the three primary symptoms of autism	Davis JM, Searles VB, Anderson N, Keeney J, Dumas L, Sikela JM.	PLoS Genet. 2014 Mar 20;10(3):e1004241. doi: 10.1371/journal.pgen.1004241. eCollection 2014 Mar.	Davis JM	PLoS Genet	2014	3/22/14	PMC3961203		10.1371/journal.pgen.1004241
28778789	A de novo mosaic mutation in SPAST with two novel alternative alleles and chromosomal copy number variant in a boy with spastic paraplegia and autism spectrum disorder	Matthews AM, Tarailo-Graovac M, Price EM, Blydt-Hansen I, Ghani A, Dr√∂gem√∂ller BI, Robinson WP, Ross CJ, Wasserman WW, Siden H, van Karnebeek CD.	Eur J Med Genet. 2017 Oct;60(10):548-552. doi: 10.1016/j.ejmg.2017.07.015. Epub 2017 Aug 1.	Matthews AM	Eur J Med Genet	2017	8/6/17			10.1016/j.ejmg.2017.07.015
22130109	Independent estimation of the frequency of rare CNVs in the UK population confirms their role in schizophrenia	Grozeva D, Conrad DF, Barnes CP, Hurles M, Owen MJ, O'Donovan MC, Craddock N, Kirov G; WTCCC.	Schizophr Res. 2012 Mar;135(1-3):1-7. doi: 10.1016/j.schres.2011.11.004. Epub 2011 Nov 29.	Grozeva D	Schizophr Res	2012	12/2/11	PMC3315675		10.1016/j.schres.2011.11.004
20868653	Gene and miRNA expression profiles in autism spectrum disorders	Ghahramani Seno MM, Hu P, Gwadry FG, Pinto D, Marshall CR, Casallo G, Scherer SW.	Brain Res. 2011 Mar 22;1380:85-97. doi: 10.1016/j.brainres.2010.09.046. Epub 2010 Sep 21.	Ghahramani Seno MM	Brain Res	2011	9/28/10			10.1016/j.brainres.2010.09.046
16775709	Characterization of the human lineage-specific pericentric inversion that distinguishes human chromosome 1 from the homologous chromosomes of the great apes	Szamalek JM, Goidts V, Cooper DN, Hameister H, Kehrer-Sawatzki H.	Hum Genet. 2006 Aug;120(1):126-38. doi: 10.1007/s00439-006-0209-y. Epub 2006 Jun 15.	Szamalek JM	Hum Genet	2006	6/16/06			10.1007/s00439-006-0209-y
25243798	Copy number variations and susceptibility to lateral temporal epilepsy: a study of 21 pedigrees	Fanciulli M, Pasini E, Malacrida S, Striano P, Striano S, Michelucci R, Ottman R, Nobile C.	Epilepsia. 2014 Oct;55(10):1651-8. doi: 10.1111/epi.12767. Epub 2014 Sep 19.	Fanciulli M	Epilepsia	2014	9/23/14			10.1111/epi.12767
21982423	Copy number variants for schizophrenia and related psychotic disorders in Oceanic Palau: risk and transmission in extended pedigrees	Melhem N, Middleton F, McFadden K, Klei L, Faraone SV, Vinogradov S, Tiobech J, Yano V, Kuartei S, Roeder K, Byerley W, Devlin B, Myles-Worsley M.	Biol Psychiatry. 2011 Dec 15;70(12):1115-21. doi: 10.1016/j.biopsych.2011.08.009. Epub 2011 Oct 7.	Melhem N	Biol Psychiatry	2011	10/11/11	PMC3224197	NIHMS331563	10.1016/j.biopsych.2011.08.009
20797712	Recurrent aberrations identified by array-CGH in patients with Mayer-Rokitansky-K√ºster-Hauser syndrome	Ledig S, Schippert C, Strick R, Beckmann MW, Oppelt PG, Wieacker P.	Fertil Steril. 2011 Apr;95(5):1589-94. doi: 10.1016/j.fertnstert.2010.07.1062. Epub 2010 Aug 24.	Ledig S	Fertil Steril	2011	8/28/10			10.1016/j.fertnstert.2010.07.1062
22912587	Rare copy number variations in adults with tetralogy of Fallot implicate novel risk gene pathways	Silversides CK, Lionel AC, Costain G, Merico D, Migita O, Liu B, Yuen T, Rickaby J, Thiruvahindrapuram B, Marshall CR, Scherer SW, Bassett AS.	PLoS Genet. 2012;8(8):e1002843. doi: 10.1371/journal.pgen.1002843. Epub 2012 Aug 9.	Silversides CK	PLoS Genet	2012	8/23/12	PMC3415418		10.1371/journal.pgen.1002843
10700874	Prenatally diagnosed sacrococcygeal teratoma: a unique expression of trisomy 1q	Wax JR, Benn P, Steinfeld JD, Ingardia CJ.	Cancer Genet Cytogenet. 2000 Feb;117(1):84-6. doi: 10.1016/s0165-4608(99)00141-7.	Wax JR	Cancer Genet Cytogenet	2000	3/4/00			10.1016/s0165-4608(99)00141-7
30157749	Face processing in 22q11.2 deletion syndrome: atypical development and visual scanning alterations	Zaharia A, Schneider M, Glaser B, Franchini M, Menghetti S, Schaer M, Debban√© M, Eliez S.	J Neurodev Disord. 2018 Aug 29;10(1):26. doi: 10.1186/s11689-018-9245-x.	Zaharia A	J Neurodev Disord	2018	8/31/18	PMC6114830		10.1186/s11689-018-9245-x
25435913	Deletions and duplications of the 22q11.2 region in spermatozoa from DiGeorge/velocardiofacial fathers	Verg√©s L, Molina O, Ge√°n E, Vidal F, Blanco J.	Mol Cytogenet. 2014 Nov 25;7(1):86. doi: 10.1186/s13039-014-0086-3. eCollection 2014.	Verg√©s L	Mol Cytogenet	2014	12/2/14	PMC4247602		10.1186/s13039-014-0086-3
32792992	Association Between Parental Anxiety and Depression Level and Psychopathological Symptoms in Offspring With 22q11.2 Deletion Syndrome	Sandini C, Schneider M, Eliez S, Armando M.	Front Psychiatry. 2020 Jul 23;11:646. doi: 10.3389/fpsyt.2020.00646. eCollection 2020.	Sandini C	Front Psychiatry	2020	8/15/20	PMC7390875		10.3389/fpsyt.2020.00646
28293297	Incidence of the 22q11.2 deletion in a large cohort of miscarriage samples	Maisenbacher MK, Merrion K, Pettersen B, Young M, Paik K, Iyengar S, Kareht S, Sigurjonsson S, Demko ZP, Martin KA.	Mol Cytogenet. 2017 Mar 9;10:6. doi: 10.1186/s13039-017-0308-6. eCollection 2017.	Maisenbacher MK	Mol Cytogenet	2017	3/16/17	PMC5345148		10.1186/s13039-017-0308-6
28059126	An exploratory study of predisposing genetic factors for DiGeorge/velocardiofacial syndrome	Verg√©s L, Vidal F, Ge√°n E, Alemany-Schmidt A, Oliver-Bonet M, Blanco J.	Sci Rep. 2017 Jan 6;7:40031. doi: 10.1038/srep40031.	Verg√©s L	Sci Rep	2017	1/7/17	PMC5216377		10.1038/srep40031
22832905	Dysregulation of DGCR6 and DGCR6L: psychopathological outcomes in chromosome 22q11.2 deletion syndrome	Das Chakraborty R, Bernal AJ, Schoch K, Howard TD, Ip EH, Hooper SR, Keshavan MS, Jirtle RL, Shashi V.	Transl Psychiatry. 2012 Apr 24;2(4):e105. doi: 10.1038/tp.2012.31.	Das Chakraborty R	Transl Psychiatry	2012	7/27/12	PMC3337078		10.1038/tp.2012.31
30799418	De novo Unbalanced 1;22 Translocation with 22q11 Deletion Syndrome	Vittas S, Efstathiou G, Tsakalidis C, Malamaki C, Antari V, Chatzitoliou E, Chatziioannidis I, Galli-Tsinopoulou A, Soubasi V.	Cytogenet Genome Res. 2019;158(1):32-37. doi: 10.1159/000497173. Epub 2019 Feb 16.	Vittas S	Cytogenet Genome Res	2019	2/26/19			10.1159/000497173
29948840	Clinical Application of Chromosome Microarray Analysis in Han Chinese Children with Neurodevelopmental Disorders	Xu M, Ji Y, Zhang T, Jiang X, Fan Y, Geng J, Li F.	Neurosci Bull. 2018 Dec;34(6):981-991. doi: 10.1007/s12264-018-0238-2. Epub 2018 Jun 9.	Xu M	Neurosci Bull	2018	6/28/18	PMC6246839		10.1007/s12264-018-0238-2
33045407	An unusual combination of an atypical maternally inherited novel 0.3¬†Mb deletion in Williams-Beuren region and a de novo 22q11.21 microduplication in an infant with supravalvular aortic stenosis	Evangelidou P, Kousoulidou L, Salameh N, Alexandrou A, Papaevripidou I, Alexandrou IM, Ketoni A, Ioannidou C, Christophidou-Anastasiadou V, Tanteles GA, Sismani C.	Eur J Med Genet. 2020 Dec;63(12):104084. doi: 10.1016/j.ejmg.2020.104084. Epub 2020 Oct 9.	Evangelidou P	Eur J Med Genet	2020	10/12/20			10.1016/j.ejmg.2020.104084
28604963	[Phenotypic and genotypic analysis of a fetus carrying an intermediate 22q11.2 deletion encompassing the CRKL gene]	Lin S, Zheng X, Gu H, Li M.	Zhonghua Yi Xue Yi Chuan Xue Za Zhi. 2017 Jun 10;34(3):393-397. doi: 10.3760/cma.j.issn.1003-9406.2017.03.018.	Lin S	Zhonghua Yi Xue Yi Chuan Xue Za Zhi	2017	6/13/17			10.3760/cma.j.issn.1003-9406.2017.03.018
7853364	Pulmonary atresia associated with maternal 22q11.2 deletion: possible parent of origin effect in the conotruncal anomaly face syndrome	Seaver LH, Pierpont JW, Erickson RP, Donnerstein RL, Cassidy SB.	J Med Genet. 1994 Nov;31(11):830-4. doi: 10.1136/jmg.31.11.830.	Seaver LH	J Med Genet	1994	11/1/94	PMC1016653		10.1136/jmg.31.11.830
30375321	Childhood Executive Functioning Predicts Young Adult Outcomes in 22q11.2 Deletion Syndrome	Albert AB, Abu-Ramadan T, Kates WR, Fremont W, Antshel KM.	J Int Neuropsychol Soc. 2018 Oct;24(9):905-916. doi: 10.1017/S1355617718000784.	Albert AB	J Int Neuropsychol Soc	2018	10/31/18	PMC6211806	NIHMS1504373	10.1017/S1355617718000784
30221396	Copy number variations in the GATA4, NKX2-5, TBX5, BMP4 CRELD1, and 22q11.2 gene regions in Chinese children with sporadic congenital heart disease	Li Z, Huang J, Liang B, Zeng D, Luo S, Yan T, Liao F, Huang J, Li J, Cai R, Deng X, Tang N.	J Clin Lab Anal. 2019 Feb;33(2):e22660. doi: 10.1002/jcla.22660. Epub 2018 Sep 17.	Li Z	J Clin Lab Anal	2019	9/18/18	PMC6818592		10.1002/jcla.22660
27827293	Vitamin D deficiency, behavioral atypicality, anxiety and depression in children with chromosome 22q11.2 deletion syndrome	Kelley L, Sanders AF, Beaton EA.	J Dev Orig Health Dis. 2016 Dec;7(6):616-625. doi: 10.1017/S2040174416000428.	Kelley L	J Dev Orig Health Dis	2016	11/10/16	PMC5922262	NIHMS955962	10.1017/S2040174416000428
17426930	Typical phenotypic spectrum of velocardiofacial syndrome occurs independently of deletion size in chromosome 22q11.2	Sandrin-Garcia P, Abramides DV, Martelli LR, Ramos ES, Richieri-Costa A, Passos GA.	Mol Cell Biochem. 2007 Sep;303(1-2):9-17. doi: 10.1007/s11010-007-9450-5. Epub 2007 Apr 11.	Sandrin-Garcia P	Mol Cell Biochem	2007	4/12/07			10.1007/s11010-007-9450-5
21134246	Frequency of 22q11.2 microdeletion in children with congenital heart defects in western poland	Wozniak A, Wolnik-Brzozowska D, Wisniewska M, Glazar R, Materna-Kiryluk A, Moszura T, Badura-Stronka M, Skolozdrzy J, Krawczynski MR, Zeyland J, Bobkowski W, Slomski R, Latos-Bielenska A, Siwinska A.	BMC Pediatr. 2010 Dec 6;10:88. doi: 10.1186/1471-2431-10-88.	Wozniak A	BMC Pediatr	2010	12/8/10	PMC3016365		10.1186/1471-2431-10-88
24383682	Intergenerational and intrafamilial phenotypic variability in 22q11.2 deletion syndrome subjects	Cirillo E, Giardino G, Gallo V, Puliafito P, Azzari C, Bacchetta R, Cardinale F, Cicalese MP, Consolini R, Martino S, Martire B, Molinatto C, Plebani A, Scarano G, Soresina A, Cancrini C, Rossi P, Digilio MC, Pignata C.	BMC Med Genet. 2014 Jan 2;15:1. doi: 10.1186/1471-2350-15-1.	Cirillo E	BMC Med Genet	2014	1/4/14	PMC3893549		10.1186/1471-2350-15-1
12081724	Recurrent 22q11.2 deletion in a sibship suggestive of parental germline mosaicism in velocardiofacial syndrome	Sandrin-Garcia P, Macedo C, Martelli LR, Ramos ES, Guion-Almeida ML, Richieri-Costa A, Passos GA.	Clin Genet. 2002 May;61(5):380-3. doi: 10.1034/j.1399-0004.2002.610511.x.	Sandrin-Garcia P	Clin Genet	2002	6/26/02			10.1034/j.1399-0004.2002.610511.x
7607662	Excess of deletions of maternal origin in the DiGeorge/velo-cardio-facial syndromes. A study of 22 new patients and review of the literature	Demczuk S, L√©vy A, Aubry M, Croquette MF, Philip N, Prieur M, Sauer U, Bouvagnet P, Rouleau GA, Thomas G, et al.	Hum Genet. 1995 Jul;96(1):9-13. doi: 10.1007/BF00214179.	Demczuk S	Hum Genet	1995	7/1/95			10.1007/BF00214179
1349199	A genetic etiology for DiGeorge syndrome: consistent deletions and microdeletions of 22q11	Driscoll DA, Budarf ML, Emanuel BS.	Am J Hum Genet. 1992 May;50(5):924-33.	Driscoll DA	Am J Hum Genet	1992	5/1/92	PMC1682598
26400629	The clinical presentation of attention deficit-hyperactivity disorder (ADHD) in children with 22q11.2 deletion syndrome	Niarchou M, Martin J, Thapar A, Owen MJ, van den Bree MB.	Am J Med Genet B Neuropsychiatr Genet. 2015 Dec;168(8):730-8. doi: 10.1002/ajmg.b.32378. Epub 2015 Sep 24.	Niarchou M	Am J Med Genet B Neuropsychiatr Genet	2015	9/25/15	PMC4737239		10.1002/ajmg.b.32378
27055209	Reciprocal 22q11.2 Deletion and Duplication in Siblings with Karyotypically Normal Parents	Demaerel W, Hosseinzadeh M, Nouri N, Sedghi M, Dimitriadou E, Salehi M, Abdali H, Memarzadeh M, Zamani M, Vermeesch JR.	Cytogenet Genome Res. 2016;148(1):1-5. doi: 10.1159/000445089. Epub 2016 Apr 8.	Demaerel W	Cytogenet Genome Res	2016	4/8/16			10.1159/000445089
25376777	Screening of copy number variants in the 22q11.2 region of congenital heart disease patients from the S√£o Miguel Island, Azores, revealed the second patient with a triplication	Pires R, Pires LM, Vaz SO, Maciel P, Anjos R, Moniz R, Branco CC, Cabral R, Carreira IM, Mota-Vieira L.	BMC Genet. 2014 Nov 7;15:115. doi: 10.1186/s12863-014-0115-6.	Pires R	BMC Genet	2014	11/8/14	PMC4228150		10.1186/s12863-014-0115-6
16617304	Parental and chromosomal origins of microdeletion and duplication syndromes involving 7q11.23, 15q11-q13 and 22q11	Thomas NS, Durkie M, Potts G, Sandford R, Van Zyl B, Youings S, Dennis NR, Jacobs PA.	Eur J Hum Genet. 2006 Jul;14(7):831-7. doi: 10.1038/sj.ejhg.5201617. Epub 2006 Apr 12.	Thomas NS	Eur J Hum Genet	2006	4/18/06			10.1038/sj.ejhg.5201617
18806272	Copy number variations and risk for schizophrenia in 22q11.2 deletion syndrome	Bassett AS, Marshall CR, Lionel AC, Chow EW, Scherer SW.	Hum Mol Genet. 2008 Dec 15;17(24):4045-53. doi: 10.1093/hmg/ddn307. Epub 2008 Sep 20.	Bassett AS	Hum Mol Genet	2008	9/23/08	PMC2638574		10.1093/hmg/ddn307
11339373	Phenotype of the 22q11.2 deletion in individuals identified through an affected relative: cast a wide FISHing net!	McDonald-McGinn DM, Tonnesen MK, Laufer-Cahana A, Finucane B, Driscoll DA, Emanuel BS, Zackai EH.	Genet Med. 2001 Jan-Feb;3(1):23-9. doi: 10.1097/00125817-200101000-00006.	McDonald-McGinn DM	Genet Med	2001	5/8/01			10.1097/00125817-200101000-00006
29977268	Truncus arteriosus communis: report of three cases and review of literature	Poaty H, Pelluard F, Andr√© G, Maugey-Laulom B, Carles D.	Afr Health Sci. 2018 Mar;18(1):147-156. doi: 10.4314/ahs.v18i1.19.	Poaty H	Afr Health Sci	2018	7/7/18	PMC6016971		10.4314/ahs.v18i1.19
14708107	Independent de novo 22q11.2 deletions in first cousins with DiGeorge/velocardiofacial syndrome	Saitta SC, Harris SE, McDonald-McGinn DM, Emanuel BS, Tonnesen MK, Zackai EH, Seitz SC, Driscoll DA.	Am J Med Genet A. 2004 Jan 30;124A(3):313-7. doi: 10.1002/ajmg.a.20421.	Saitta SC	Am J Med Genet A	2004	1/7/04	PMC2811370	NIHMS160420	10.1002/ajmg.a.20421
12072882	Language skills in children with velocardiofacial syndrome (deletion 22q11.2)	Glaser B, Mumme DL, Blasey C, Morris MA, Dahoun SP, Antonarakis SE, Reiss AL, Eliez S.	J Pediatr. 2002 Jun;140(6):753-8. doi: 10.1067/mpd.2002.124774.	Glaser B	J Pediatr	2002	6/20/02			10.1067/mpd.2002.124774
15173225	Non-random asynchronous replication at 22q11.2 favours unequal meiotic crossovers leading to the human 22q11.2 deletion	Baumer A, Riegel M, Schinzel A.	J Med Genet. 2004 Jun;41(6):413-20. doi: 10.1136/jmg.2003.016352.	Baumer A	J Med Genet	2004	6/3/04	PMC1735820		10.1136/jmg.2003.016352
9536094	High level of unequal meiotic crossovers at the origin of the 22q11. 2 and 7q11.23 deletions	Baumer A, Dutly F, Balmer D, Riegel M, T√ºkel T, Krajewska-Walasek M, Schinzel AA.	Hum Mol Genet. 1998 May;7(5):887-94. doi: 10.1093/hmg/7.5.887.	Baumer A	Hum Mol Genet	1998	5/23/98			10.1093/hmg/7.5.887
27125413	Prenatal diagnosis and molecular cytogenetic characterization of a de novo 4.858-Mb microdeletion in 15q14 associated with ACTC1 and MEIS2 haploinsufficiency and tetralogy of Fallot	Chen CP, Chen CY, Chern SR, Wu PS, Chen YN, Chen SW, Chen LF, Yang CW, Wang W.	Taiwan J Obstet Gynecol. 2016 Apr;55(2):270-4. doi: 10.1016/j.tjog.2016.02.013.	Chen CP	Taiwan J Obstet Gynecol	2016	4/30/16			10.1016/j.tjog.2016.02.013
1812129	Animal models for human craniofacial malformations	Johnston MC, Bronsky PT.	J Craniofac Genet Dev Biol. 1991 Oct-Dec;11(4):277-91.	Johnston MC	J Craniofac Genet Dev Biol	1991	10/1/91
26508576	A French multicenter study of over 700 patients with 22q11 deletions diagnosed using FISH or aCGH	Poirsier C, Besseau-Ayasse J, Schluth-Bolard C, Toutain J, Missirian C, Le Caignec C, Bazin A, de Blois MC, Kuentz P, Catty M, Choiset A, Plessis G, Basinko A, Letard P, Flori E, Jimenez M, Valduga M, Landais E, Lallaoui H, Cartault F, Lespinasse J, Martin-Coignard D, Callier P, Pebrel-Richard C, Portnoi MF, Busa T, Receveur A, Amblard F, Yardin C, Harbuz R, Prieur F, Le Meur N, Pipiras E, Kleinf…	Eur J Hum Genet. 2016 Jun;24(6):844-51. doi: 10.1038/ejhg.2015.219. Epub 2015 Oct 28.	Poirsier C	Eur J Hum Genet	2016	10/29/15	PMC4867458		10.1038/ejhg.2015.219
9550365	22q11.2 deletions in a series of patients with non-selective congenital heart defects: incidence, type of defects and parental origin	Fokstuen S, Arbenz U, Artan S, Dutly F, Bauersfeld U, Brecevic L, Fasnacht M, R√∂thlisberger B, Schinzel A.	Clin Genet. 1998 Jan;53(1):63-9. doi: 10.1034/j.1399-0004.1998.531530113.x.	Fokstuen S	Clin Genet	1998	4/29/98			10.1034/j.1399-0004.1998.531530113.x
1747284	DiGeorge syndrome with isolated aortic coarctation and isolated ventricular septal defect in three sibs with a 22q11 deletion of maternal origin	Wilson DI, Cross IE, Goodship JA, Coulthard S, Carey AH, Scambler PJ, Bain HH, Hunter AS, Carter PE, Burn J.	Br Heart J. 1991 Oct;66(4):308-12. doi: 10.1136/hrt.66.4.308.	Wilson DI	Br Heart J	1991	10/1/91	PMC1024729		10.1136/hrt.66.4.308
17949513	Association between a common haplotype in the COMT gene region and psychiatric disorders in individuals with 22q11.2DS	Michaelovsky E, Gothelf D, Korostishevsky M, Frisch A, Burg M, Carmel M, Steinberg T, Inbar D, Apter A, Weizman A.	Int J Neuropsychopharmacol. 2008 May;11(3):351-63. doi: 10.1017/S1461145707008085. Epub 2007 Oct 22.	Michaelovsky E	Int J Neuropsychopharmacol	2008	10/24/07			10.1017/S1461145707008085
16897343	No evidence for parental imprinting of mouse 22q11 gene orthologs	Maynard TM, Meechan DW, Heindel CC, Peters AZ, Hamer RM, Lieberman JA, LaMantia AS.	Mamm Genome. 2006 Aug;17(8):822-32. doi: 10.1007/s00335-006-0011-0. Epub 2006 Aug 4.	Maynard TM	Mamm Genome	2006	8/10/06	PMC2663429	NIHMS23405	10.1007/s00335-006-0011-0
9737780	Molecular and clinical study of 183 patients with conotruncal anomaly face syndrome	Matsuoka R, Kimura M, Scambler PJ, Morrow BE, Imamura S, Minoshima S, Shimizu N, Yamagishi H, Joh-o K, Watanabe S, Oyama K, Saji T, Ando M, Takao A, Momma K.	Hum Genet. 1998 Jul;103(1):70-80. doi: 10.1007/s004390050786.	Matsuoka R	Hum Genet	1998	9/16/98			10.1007/s004390050786
14681306	Aberrant interchromosomal exchanges are the predominant cause of the 22q11.2 deletion	Saitta SC, Harris SE, Gaeth AP, Driscoll DA, McDonald-McGinn DM, Maisenbacher MK, Yersak JM, Chakraborty PK, Hacker AM, Zackai EH, Ashley T, Emanuel BS.	Hum Mol Genet. 2004 Feb 15;13(4):417-28. doi: 10.1093/hmg/ddh041. Epub 2003 Dec 17.	Saitta SC	Hum Mol Genet	2004	12/19/03	PMC2836129	NIHMS160429	10.1093/hmg/ddh041
8946108	Chromosome 22q11 deletion and other chromosome aberrations in cases with cleft palate, congenital heart defects and/or mental disability. A survey based on the Danish Facial Cleft Register	Br√∏ndum-Nielsen K, Christensen K.	Clin Genet. 1996 Sep;50(3):116-20. doi: 10.1111/j.1399-0004.1996.tb02364.x.	Br√∏ndum-Nielsen K	Clin Genet	1996	9/1/96			10.1111/j.1399-0004.1996.tb02364.x
12416634	Personality profiles of youngsters with velo-cardio-facial syndrome	Prinzie P, Swillen A, Vogels A, Kockuyt V, Curfs L, Haselager G, Hellinckx W, Devriendt K, Onghena P, Van Lieshout CF, Fryns JP.	Genet Couns. 2002;13(3):265-80.	Prinzie P	Genet Couns	2002	11/6/02
16307864	The neuropsychological phenotype of velocardiofacial syndrome (VCFS): relationship to psychopathology	Lajiness-O'Neill R, Beaulieu I, Asamoah A, Titus JB, Bawle E, Ahmad S, Kirk JW, Pollack R.	Arch Clin Neuropsychol. 2006 Feb;21(2):175-84. doi: 10.1016/j.acn.2005.09.001. Epub 2005 Nov 22.	Lajiness-O'Neill R	Arch Clin Neuropsychol	2006	11/26/05			10.1016/j.acn.2005.09.001
11798086	Molecular characterization of chromosome 22 deletions by short tandem repeat polymorphism (STRP) in patients with conotruncal heart defects	Vittorini S, Sacchelli M, Iascone MR, Collavoli A, Storti S, Giusti A, Andreani G, Botto N, Biagini A, Clerico A.	Clin Chem Lab Med. 2001 Dec;39(12):1249-58. doi: 10.1515/CCLM.2001.201.	Vittorini S	Clin Chem Lab Med	2001	1/19/02			10.1515/CCLM.2001.201
18925931	Multiplex ligation-dependent probe amplification for genetic screening in autism spectrum disorders: efficient identification of known microduplications and identification of a novel microduplication in ASMT	Cai G, Edelmann L, Goldsmith JE, Cohen N, Nakamine A, Reichert JG, Hoffman EJ, Zurawiecki DM, Silverman JM, Hollander E, Soorya L, Anagnostou E, Betancur C, Buxbaum JD.	BMC Med Genomics. 2008 Oct 16;1:50. doi: 10.1186/1755-8794-1-50.	Cai G	BMC Med Genomics	2008	10/18/08	PMC2588447		10.1186/1755-8794-1-50
9375728	A molecular and FISH approach to determining karyotype and phenotype correlations in six patients with supernumerary marker(22) chromosomes	Crolla JA, Howard P, Mitchell C, Long FL, Dennis NR.	Am J Med Genet. 1997 Nov 12;72(4):440-7. doi: 10.1002/(sici)1096-8628(19971112)72:4<440::aid-ajmg13>3.0.co;2-r.	Crolla JA	Am J Med Genet	1997	12/31/97			10.1002/(sici)1096-8628(19971112)72:4<440::aid-ajmg13>3.0.co;2-r
12533811	Prenatal diagnosis of mosaic ring chromosome 22 associated with cardiovascular abnormalities and intrauterine growth restriction	Chen CP, Chern SR, Chang TY, Lee CC, Chen LF, Tzen CY, Wang W, Lin CJ, Yang BP, Yang LS.	Prenat Diagn. 2003 Jan;23(1):40-3. doi: 10.1002/pd.517.	Chen CP	Prenat Diagn	2003	1/21/03			10.1002/pd.517
16915592	Prenatal detection and characterization of a small supernumerary marker chromosome (sSMC) derived from chromosome 22 with apparently normal phenotype	Lin CC, Hsieh YY, Wang CH, Li YC, Hsieh LJ, Lee CC, Tsai CH, Tsai FJ.	Prenat Diagn. 2006 Oct;26(10):898-902. doi: 10.1002/pd.1520.	Lin CC	Prenat Diagn	2006	8/18/06			10.1002/pd.1520
7762562	Molecular definition of the 22q11 deletions in velo-cardio-facial syndrome	Morrow B, Goldberg R, Carlson C, Das Gupta R, Sirotkin H, Collins J, Dunham I, O'Donnell H, Scambler P, Shprintzen R, et al.	Am J Hum Genet. 1995 Jun;56(6):1391-403.	Morrow B	Am J Hum Genet	1995	6/1/95	PMC1801093
12410187	Infants of diabetic mothers are at increased risk for the oculo-auriculo-vertebral sequence: A case-based and case-control approach	Wang R, Mart√≠nez-Fr√≠as ML, Graham JM Jr.	J Pediatr. 2002 Nov;141(5):611-7. doi: 10.1067/mpd.2002.128891.	Wang R	J Pediatr	2002	11/1/02			10.1067/mpd.2002.128891
19876901	Paternal balanced reciprocal translocation t(9;22)(q34.3;q11.2) resulting in an infant with features of the 9q subtelomere and the 22q11 deletion syndromes due to 3:1 meiotic segregation and tertiary monosomy	McGoey RR, Lacassie Y.	Am J Med Genet A. 2009 Nov;149A(11):2538-42. doi: 10.1002/ajmg.a.33078.	McGoey RR	Am J Med Genet A	2009	10/31/09			10.1002/ajmg.a.33078
6977211	In vitro differentiation of human marrow T cell precursors by thymic factors in severe combined immunodeficiency	Incefy GS, O'Reilly RJ, Kapoor N, Iwata T, Good RA.	Transplantation. 1981 Oct;32(4):299-305. doi: 10.1097/00007890-198110000-00008.	Incefy GS	Transplantation	1981	10/1/81			10.1097/00007890-198110000-00008
1466562	Molecular studies of a translocated (X;22) DiGeorge patient using somatic cell hybridization	Couillin P, Zucman J, Le Guern E, Reguigne I, Grisard MC, Delattre O, Novelli G, Dallapiccola B, Bou√© A.	Ann Genet. 1992;35(3):140-5.	Couillin P	Ann Genet	1992	1/1/92
11186890	Fragile X syndrome and 22q11.2 microdeletion in the same sibship	Missirian C, Moncla A, Voelckel MA, Ravix V, Philip N.	Am J Med Genet. 2000 Dec 11;95(4):358-60.	Missirian C	Am J Med Genet	2000	2/24/01
31884517	Atypical chromosome 22q11.2 deletions are complex rearrangements and have different mechanistic origins	Vervoort L, Demaerel W, Rengifo LY, Odrzywolski A, Vergaelen E, Hestand MS, Breckpot J, Devriendt K, Swillen A, McDonald-McGinn DM, Fiksinski AM, Zinkstok JR, Morrow BE, Heung T, Vorstman JAS, Bassett AS, Chow EWC, Shashi V; International 22q11.2 Brain; Behavior Consortium, Vermeesch JR.	Hum Mol Genet. 2019 Nov 15;28(22):3724-3733. doi: 10.1093/hmg/ddz166.	Vervoort L	Hum Mol Genet	2019	12/30/19	PMC6935389		10.1093/hmg/ddz166
19490635	A deletion and a duplication in distal 22q11.2 deletion syndrome region. Clinical implications and review	Fern√°ndez L, Nevado J, Santos F, Heine-Su√±er D, Martinez-Glez V, Garc√≠a-Mi√±aur S, Palomo R, Delicado A, Pajares IL, Palomares M, Garc√≠a-Guereta L, Valverde E, Hawkins F, Lapunzina P.	BMC Med Genet. 2009 Jun 2;10:48. doi: 10.1186/1471-2350-10-48.	Fern√°ndez L	BMC Med Genet	2009	6/4/09	PMC2700091		10.1186/1471-2350-10-48
25358462	Distal 22q11.2 microduplication combined with typical 22q11.2 proximal deletion: a case report	Molck MC, Vieira TP, Simioni M, Sgardioli IC, dos Santos AP, Xavier AC, Gil-da-Silva-Lopes VL.	Am J Med Genet A. 2015 Jan;167A(1):215-20. doi: 10.1002/ajmg.a.36809. Epub 2014 Oct 30.	Molck MC	Am J Med Genet A	2015	11/1/14			10.1002/ajmg.a.36809
29361080	Deletion size analysis of 1680 22q11.2DS subjects identifies a new recombination hotspot on chromosome 22q11.2	Guo T, Diacou A, Nomaru H, McDonald-McGinn DM, Hestand M, Demaerel W, Zhang L, Zhao Y, Ujueta F, Shan J, Montagna C, Zheng D, Crowley TB, Kushan-Wells L, Bearden CE, Kates WR, Gothelf D, Schneider M, Eliez S, Breckpot J, Swillen A, Vorstman J, Zackai E, Benavides Gonzalez F, Repetto GM, Emanuel BS, Bassett AS, Vermeesch JR, Marshall CR, Morrow BE; International Chromosome 22q11.2, International 2…	Hum Mol Genet. 2018 Apr 1;27(7):1150-1163. doi: 10.1093/hmg/ddy028.	Guo T	Hum Mol Genet	2018	1/24/18	PMC6059186		10.1093/hmg/ddy028
19006218	Distal 22q11.2 microduplication encompassing the BCR gene	Descartes M, Franklin J, Diaz de St√•hl T, Piotrowski A, Bruder CE, Dumanski JP, Carroll AJ, Mikhail FM.	Am J Med Genet A. 2008 Dec 1;146A(23):3075-81. doi: 10.1002/ajmg.a.32572.	Descartes M	Am J Med Genet A	2008	11/14/08			10.1002/ajmg.a.32572
18000985	Molecular diagnosis of 22q11.2 deletion and duplication by multiplex ligation dependent probe amplification	Stachon AC, Baskin B, Smith AC, Shugar A, Cytrynbaum C, Fishman L, Mendoza-Londono R, Klatt R, Teebi A, Ray PN, Weksberg R.	Am J Med Genet A. 2007 Dec 15;143A(24):2924-30. doi: 10.1002/ajmg.a.32101.	Stachon AC	Am J Med Genet A	2007	11/16/07			10.1002/ajmg.a.32101
32028044	Further evidence of GABRA4 and TOP3B as autism susceptibility genes	Riley JD, Delahunty C, Alsadah A, Mazzola S, Astbury C.	Eur J Med Genet. 2020 May;63(5):103876. doi: 10.1016/j.ejmg.2020.103876. Epub 2020 Feb 3.	Riley JD	Eur J Med Genet	2020	2/7/20			10.1016/j.ejmg.2020.103876
27625811	Inherited and de novo 22q11.2 distal duplications in two patients with autistic features, speech delay and no dysmorphology	Hantash FM, Wang BT, Owen R, Ross LP, Mahon LW, Boyar FZ, Anguiano A, Strom CM.	J Pediatr Genet. 2012 Jun;1(2):115-24. doi: 10.3233/PGE-2012-019.	Hantash FM	J Pediatr Genet	2012	9/15/16	PMC5020930		10.3233/PGE-2012-019
29341423	Variable immune deficiency related to deletion size in chromosome 22q11.2 deletion syndrome	Crowley B, Ruffner M, McDonald McGinn DM, Sullivan KE.	Am J Med Genet A. 2018 Oct;176(10):2082-2086. doi: 10.1002/ajmg.a.38597. Epub 2018 Jan 17.	Crowley B	Am J Med Genet A	2018	1/18/18	PMC6470357	NIHMS962239	10.1002/ajmg.a.38597
22796526	An atypical 0.8 Mb inherited duplication of 22q11.2 associated with psychomotor impairment	Pebrel-Richard C, Kemeny S, Gouas L, Eymard-Pierre E, Blanc N, Francannet C, Tchirkov A, Goumy C, Vago P.	Eur J Med Genet. 2012 Nov;55(11):650-5. doi: 10.1016/j.ejmg.2012.06.014. Epub 2012 Jul 14.	Pebrel-Richard C	Eur J Med Genet	2012	7/17/12			10.1016/j.ejmg.2012.06.014
24167465	Cognitive deficit, learning difficulties, severe behavioral abnormalities and healed cleft lip in a patient with a 1.2-mb distal microduplication at 22q11.2	Ribeiro-Bicudo LA, de Campos Legnaro C, Gamba BF, Candido Sandri RM, Richieri-Costa A.	Mol Syndromol. 2013 Sep;4(6):292-6. doi: 10.1159/000354095. Epub 2013 Aug 17.	Ribeiro-Bicudo LA	Mol Syndromol	2013	10/30/13	PMC3776404		10.1159/000354095
26991864	Delineation of a recognizable phenotype for the recurrent LCR22-C to D/E atypical 22q11.2 deletion	Bengoa-Alonso A, Artigas-L√≥pez M, Moreno-Igoa M, Cattalli C, Hern√°ndez-Charro B, Ramos-Arroyo MA.	Am J Med Genet A. 2016 Jun;170(6):1485-94. doi: 10.1002/ajmg.a.37614. Epub 2016 Mar 17.	Bengoa-Alonso A	Am J Med Genet A	2016	3/19/16			10.1002/ajmg.a.37614
18414210	Microduplications of 22q11.2 are frequently inherited and are associated with variable phenotypes	Ou Z, Berg JS, Yonath H, Enciso VB, Miller DT, Picker J, Lenzi T, Keegan CE, Sutton VR, Belmont J, Chinault AC, Lupski JR, Cheung SW, Roeder E, Patel A.	Genet Med. 2008 Apr;10(4):267-77. doi: 10.1097/GIM.0b013e31816b64c2.	Ou Z	Genet Med	2008	4/17/08			10.1097/GIM.0b013e31816b64c2
21833498	4q34.1-q35.2 deletion in a boy with phenotype resembling 22q11.2 deletion syndrome	Cuturilo G, Menten B, Krstic A, Drakulic D, Jovanovic I, Parezanovic V, Stevanovic M.	Eur J Pediatr. 2011 Nov;170(11):1465-70. doi: 10.1007/s00431-011-1533-3. Epub 2011 Jul 22.	Cuturilo G	Eur J Pediatr	2011	8/12/11			10.1007/s00431-011-1533-3
19420922	Refining the 22q11.2 deletion breakpoints in DiGeorge syndrome by aCGH	Bittel DC, Yu S, Newkirk H, Kibiryeva N, Holt A 3rd, Butler MG, Cooley LD.	Cytogenet Genome Res. 2009;124(2):113-20. doi: 10.1159/000207515. Epub 2009 May 5.	Bittel DC	Cytogenet Genome Res	2009	5/8/09	PMC2919456		10.1159/000207515
21671380	Phenotypic variability of distal 22q11.2 copy number abnormalities	Tan TY, Collins A, James PA, McGillivray G, Stark Z, Gordon CT, Leventer RJ, Pope K, Forbes R, Crolla JA, Ganesamoorthy D, Burgess T, Bruno DL, Slater HR, Farlie PG, Amor DJ.	Am J Med Genet A. 2011 Jul;155A(7):1623-33. doi: 10.1002/ajmg.a.34051. Epub 2011 Jun 10.	Tan TY	Am J Med Genet A	2011	6/15/11			10.1002/ajmg.a.34051
18033723	Detailed analysis of 22q11.2 with a high density MLPA probe set	Jalali GR, Vorstman JA, Errami A, Vijzelaar R, Biegel J, Shaikh T, Emanuel BS.	Hum Mutat. 2008 Mar;29(3):433-40. doi: 10.1002/humu.20640.	Jalali GR	Hum Mutat	2008	11/23/07	PMC2664158	NIHMS91801	10.1002/humu.20640
19193630	Identification of familial and de novo microduplications of 22q11.21-q11.23 distal to the 22q11.21 microdeletion syndrome region	Coppinger J, McDonald-McGinn D, Zackai E, Shane K, Atkin JF, Asamoah A, Leland R, Weaver DD, Lansky-Shafer S, Schmidt K, Feldman H, Cohen W, Phalin J, Powell B, Ballif BC, Theisen A, Geiger E, Haldeman-Englert C, Shaikh TH, Saitta S, Bejjani BA, Shaffer LG.	Hum Mol Genet. 2009 Apr 15;18(8):1377-83. doi: 10.1093/hmg/ddp042. Epub 2009 Feb 3.	Coppinger J	Hum Mol Genet	2009	2/6/09	PMC2664143		10.1093/hmg/ddp042
20830801	A de novo 22q11.22q11.23 interchromosomal tandem duplication in a boy with developmental delay, hyperactivity, and epilepsy	Shimojima K, Imai K, Yamamoto T.	Am J Med Genet A. 2010 Nov;152A(11):2820-6. doi: 10.1002/ajmg.a.33658.	Shimojima K	Am J Med Genet A	2010	9/11/10			10.1002/ajmg.a.33658
29926511	Long-term natural history of an adult patient with distal 22q11.2 deletion from low copy repeat-D to E	Matsuo M, Yamamoto T, Saito K.	Congenit Anom (Kyoto). 2019 May;59(3):102-103. doi: 10.1111/cga.12301. Epub 2018 Jul 17.	Matsuo M	Congenit Anom (Kyoto)	2019	6/22/18			10.1111/cga.12301
21120947	High-Resolution genomic arrays identify CNVs that phenocopy the chromosome 22q11.2 deletion syndrome	Busse T, Graham JM Jr, Feldman G, Perin J, Catherwood A, Knowlton R, Rappaport EF, Emanuel B, Driscoll DA, Saitta SC.	Hum Mutat. 2011 Jan;32(1):91-7. doi: 10.1002/humu.21395.	Busse T	Hum Mutat	2011	12/2/10			10.1002/humu.21395
23886712	Atypical copy number abnormalities in 22q11.2 region: report of three cases	Molck MC, Vieira TP, Sgardioli IC, Simioni M, Dos Santos AP, Souza J, Monteiro FP, Gil-da-Silva-Lopes VL.	Eur J Med Genet. 2013 Sep;56(9):515-20. doi: 10.1016/j.ejmg.2013.07.002. Epub 2013 Jul 23.	Molck MC	Eur J Med Genet	2013	7/27/13			10.1016/j.ejmg.2013.07.002
26061551	YPEL1 overexpression in early avian craniofacial mesenchyme causes mandibular dysmorphogenesis by up-regulating apoptosis	Tan TY, Gordon CT, Miller KA, Amor DJ, Farlie PG.	Dev Dyn. 2015 Aug;244(8):1022-30. doi: 10.1002/dvdy.24299. Epub 2015 Jul 16.	Tan TY	Dev Dyn	2015	6/11/15			10.1002/dvdy.24299
28377914	A Case of 22q11 Deletion Syndrome (22q11DS) with a Panayiotopoulos Epileptic Pattern: Are Additional Copy-Number Variations a Possible Second Hit in Modulating the 22q11DS Phenotype?	Bertini V, Valetto A, Azzar√† A, Legitimo A, Saggese G, Consolini R, Orsini A, Bonuccelli A.	Front Pediatr. 2017 Mar 21;5:48. doi: 10.3389/fped.2017.00048. eCollection 2017.	Bertini V	Front Pediatr	2017	4/6/17	PMC5359231		10.3389/fped.2017.00048
23894059	Oculo-auriculo-vertebral spectrum, cat eye, and distal 22q11 microdeletion syndromes: a unique double rearrangement	Torti EE, Braddock SR, Bernreuter K, Batanian JR.	Am J Med Genet A. 2013 Aug;161A(8):1992-8. doi: 10.1002/ajmg.a.35918.	Torti EE	Am J Med Genet A	2013	7/30/13			10.1002/ajmg.a.35918
23968937	Hippocampal malrotation is associated with chromosome 22q11.2 microdeletion	Andrade DM, Krings T, Chow EW, Kiehl TR, Bassett AS.	Can J Neurol Sci. 2013 Sep;40(5):652-6. doi: 10.1017/s0317167100014876.	Andrade DM	Can J Neurol Sci	2013	8/24/13	PMC4459860	CAMS4698	10.1017/s0317167100014876
7912885	Molecular characterization of the marker chromosome associated with cat eye syndrome	Mears AJ, Duncan AM, Budarf ML, Emanuel BS, Sellinger B, Siegel-Bartelt J, Greenberg CR, McDermid HE.	Am J Hum Genet. 1994 Jul;55(1):134-42.	Mears AJ	Am J Hum Genet	1994	7/1/94	PMC1918240
12874103	Frequent translocations occur between low copy repeats on chromosome 22q11.2 (LCR22s) and telomeric bands of partner chromosomes	Spiteri E, Babcock M, Kashork CD, Wakui K, Gogineni S, Lewis DA, Williams KM, Minoshima S, Sasaki T, Shimizu N, Potocki L, Pulijaal V, Shanske A, Shaffer LG, Morrow BE.	Hum Mol Genet. 2003 Aug 1;12(15):1823-37. doi: 10.1093/hmg/ddg203.	Spiteri E	Hum Mol Genet	2003	7/23/03			10.1093/hmg/ddg203
9730608	Cat eye syndrome chromosome breakpoint clustering: identification of two intervals also associated with 22q11 deletion syndrome breakpoints	McTaggart KE, Budarf ML, Driscoll DA, Emanuel BS, Ferreira P, McDermid HE.	Cytogenet Cell Genet. 1998;81(3-4):222-8. doi: 10.1159/000015035.	McTaggart KE	Cytogenet Cell Genet	1998	9/8/98			10.1159/000015035
25658046	Mouse and human CRKL is dosage sensitive for cardiac outflow tract formation	Racedo SE, McDonald-McGinn DM, Chung JH, Goldmuntz E, Zackai E, Emanuel BS, Zhou B, Funke B, Morrow BE.	Am J Hum Genet. 2015 Feb 5;96(2):235-44. doi: 10.1016/j.ajhg.2014.12.025.	Racedo SE	Am J Hum Genet	2015	2/7/15	PMC4320261		10.1016/j.ajhg.2014.12.025
9721221	The gene for death agonist BID maps to the region of human 22q11.2 duplicated in cat eye syndrome chromosomes and to mouse chromosome 6	Footz TK, Birren B, Minoshima S, Asakawa S, Shimizu N, Riazi MA, McDermid HE.	Genomics. 1998 Aug 1;51(3):472-5. doi: 10.1006/geno.1998.5392.	Footz TK	Genomics	1998	8/29/98			10.1006/geno.1998.5392
20060941	Microduplications at 22q11.21 are associated with non-syndromic classic bladder exstrophy	Draaken M, Reutter H, Schramm C, Bartels E, Boemers TM, Ebert AK, R√∂sch W, Schr√∂der A, Stein R, Moebus S, Stienen D, Hoffmann P, N√∂then MM, Ludwig M.	Eur J Med Genet. 2010 Mar-Apr;53(2):55-60. doi: 10.1016/j.ejmg.2009.12.005. Epub 2010 Jan 10.	Draaken M	Eur J Med Genet	2010	1/12/10			10.1016/j.ejmg.2009.12.005
8406611	Physical location of the human immunoglobulin lambda-like genes, 14.1, 16.1, and 16.2	Bauer TR Jr, McDermid HE, Budarf ML, Van Keuren ML, Blomberg BB.	Immunogenetics. 1993;38(6):387-99. doi: 10.1007/BF00184519.	Bauer TR Jr	Immunogenetics	1993	1/1/93			10.1007/BF00184519
25479548	Expanding the scope of noninvasive prenatal testing: detection of fetal microdeletion syndromes	Wapner RJ, Babiarz JE, Levy B, Stosic M, Zimmermann B, Sigurjonsson S, Wayham N, Ryan A, Banjevic M, Lacroute P, Hu J, Hall MP, Demko Z, Siddiqui A, Rabinowitz M, Gross SJ, Hill M, Benn P.	Am J Obstet Gynecol. 2015 Mar;212(3):332.e1-9. doi: 10.1016/j.ajog.2014.11.041. Epub 2014 Dec 2.	Wapner RJ	Am J Obstet Gynecol	2015	12/6/14			10.1016/j.ajog.2014.11.041
10644436	FXY2/MID2, a gene related to the X-linked Opitz syndrome gene FXY/MID1, maps to Xq22 and encodes a FNIII domain-containing protein that associates with microtubules	Perry J, Short KM, Romer JT, Swift S, Cox TC, Ashworth A.	Genomics. 1999 Dec 15;62(3):385-94. doi: 10.1006/geno.1999.6043.	Perry J	Genomics	1999	1/25/00			10.1006/geno.1999.6043
21108436	Spectrum of SMARCB1/INI1 mutations in familial and sporadic rhabdoid tumors	Eaton KW, Tooke LS, Wainwright LM, Judkins AR, Biegel JA.	Pediatr Blood Cancer. 2011 Jan;56(1):7-15. doi: 10.1002/pbc.22831.	Eaton KW	Pediatr Blood Cancer	2011	11/26/10	PMC3086793	NIHMS230585	10.1002/pbc.22831
15658620	A new case of a severe clinical phenotype of the cat-eye syndrome	Denavit TM, Malan V, Grillon C, Sanlaville D, Ardalan A, Jacquemont ML, Burglen L, Taillemite JL, Portnoi MF.	Genet Couns. 2004;15(4):443-8.	Denavit TM	Genet Couns	2004	1/22/05
18795911	Hypocalcemia impacts heart failure control in DiGeorge 2 syndrome	Chao PH, Chao MC, Hwang KP, Chung MY.	Acta Paediatr. 2009 Jan;98(1):195-8. doi: 10.1111/j.1651-2227.2008.01037.x. Epub 2008 Sep 14.	Chao PH	Acta Paediatr	2009	9/18/08			10.1111/j.1651-2227.2008.01037.x
7668296	Minute supernumerary ring chromosome 22 associated with cat eye syndrome: further delineation of the critical region	Mears AJ, el-Shanti H, Murray JC, McDermid HE, Patil SR.	Am J Hum Genet. 1995 Sep;57(3):667-73.	Mears AJ	Am J Hum Genet	1995	9/1/95	PMC1801256
19752157	Submicroscopic genomic alterations in Silver-Russell syndrome and Silver-Russell-like patients	Bruce S, Hannula-Jouppi K, Puoskari M, Fransson I, Simola KO, Lipsanen-Nyman M, Kere J.	J Med Genet. 2010 Dec;47(12):816-22. doi: 10.1136/jmg.2009.069427. Epub 2009 Sep 14.	Bruce S	J Med Genet	2010	9/16/09			10.1136/jmg.2009.069427
27158440	22q11.2 duplication syndrome: elevated rate of autism spectrum disorder and need for medical screening	Wenger TL, Miller JS, DePolo LM, de Marchena AB, Clements CC, Emanuel BS, Zackai EH, McDonald-McGinn DM, Schultz RT.	Mol Autism. 2016 May 6;7:27. doi: 10.1186/s13229-016-0090-z. eCollection 2016.	Wenger TL	Mol Autism	2016	5/10/16	PMC4859984		10.1186/s13229-016-0090-z
31836587	22q11.2 duplication: a review of neuropsychiatric correlates and a newly observed case of prototypic sociopathy	Vyas S, Constantino JN, Baldridge D.	Cold Spring Harb Mol Case Stud. 2019 Dec 13;5(6):a004291. doi: 10.1101/mcs.a004291. Print 2019 Dec.	Vyas S	Cold Spring Harb Mol Case Stud	2019	12/15/19	PMC6913156		10.1101/mcs.a004291
31901048	[Prenatal diagnosis and pregnancy outcomes of 22q11.2 duplication syndrome: analysis of 8 cases]	Mei J, Liu J, Wang M, Zhang W, Wang H, Lu S, He C, Jin C.	Zhejiang Da Xue Xue Bao Yi Xue Ban. 2019 Jun 25;48(4):429-433.	Mei J	Zhejiang Da Xue Xue Bao Yi Xue Ban	2019	1/5/20
32949807	Immunodeficiency in 22q11.2 duplication syndrome	Sun D, Lee J, Heimall J, Jyonouchi S.	J Allergy Clin Immunol Pract. 2020 Sep 16:S2213-2198(20)30951-X. doi: 10.1016/j.jaip.2020.09.005. Online ahead of print.	Sun D	J Allergy Clin Immunol Pract	2020	9/19/20			10.1016/j.jaip.2020.09.005
20301749	22q11.2 Duplication ‚Äì RETIRED CHAPTER, FOR HISTORICAL REFERENCE ONLY	Firth HV.	2009 Feb 17 [updated 2013 Nov 21]. In: Adam MP, Ardinger HH, Pagon RA, Wallace SE, Bean LJH, Stephens K, Amemiya A, editors. GeneReviews(¬Æ) [Internet]. Seattle (WA): University of Washington, Seattle; 1993‚Äì2020.	Firth HV	GeneReviews(¬Æ)	1993	11/21/13
33080663	Increased prenatal detection of 22q11.2 deletion and 22q11.2 duplication after introduction of nationwide prenatal screening for trisomy 21, trisomy 13, and trisomy 18	Steffensen EH, Hyett J, Petersen OB, Vogel I; Danish Cytogenetic Central Registry Study Group.	Prenat Diagn. 2020 Oct 20. doi: 10.1002/pd.5851. Online ahead of print.	Steffensen EH	Prenat Diagn	2020	10/20/20			10.1002/pd.5851
28114601	Risk of Psychiatric Disorders Among Individuals With the 22q11.2 Deletion or Duplication: A Danish Nationwide, Register-Based Study	Hoeffding LK, Trabjerg BB, Olsen L, Mazin W, Spars√∏ T, Vangkilde A, Mortensen PB, Pedersen CB, Werge T.	JAMA Psychiatry. 2017 Mar 1;74(3):282-290. doi: 10.1001/jamapsychiatry.2016.3939.	Hoeffding LK	JAMA Psychiatry	2017	1/24/17			10.1001/jamapsychiatry.2016.3939
27108843	Ocular findings associated with chromosome 22q11.2 duplication	Forbes BJ, McDonald-McGinn DM, Wootton G, Dawson L, Zackai E, Binenbaum G.	J AAPOS. 2016 Jun;20(3):278-80. doi: 10.1016/j.jaapos.2016.02.003. Epub 2016 Apr 22.	Forbes BJ	J AAPOS	2016	4/26/16			10.1016/j.jaapos.2016.02.003
31479204	Genotypic and phenotypic variability of 22q11.2 microduplications: An institutional experience	Yu A, Turbiville D, Xu F, Ray JW, Britt AD, Lupo PJ, Jain SK, Shattuck KE, Robinson SS, Dong J.	Am J Med Genet A. 2019 Nov;179(11):2178-2189. doi: 10.1002/ajmg.a.61345. Epub 2019 Sep 3.	Yu A	Am J Med Genet A	2019	9/4/19			10.1002/ajmg.a.61345
30628148	22q11.2 duplications in a UK cohort with bladder exstrophy-epispadias complex	Beaman GM, Woolf AS, Cervellione RM, Keene D, Mushtaq I, Urquhart JE, Stuart HM, Newman WG.	Am J Med Genet A. 2019 Mar;179(3):404-409. doi: 10.1002/ajmg.a.61032. Epub 2019 Jan 9.	Beaman GM	Am J Med Genet A	2019	1/11/19			10.1002/ajmg.a.61032
25900824	Genomic microarray in fetuses with increased nuchal translucency and normal karyotype: a systematic review and meta-analysis	Grande M, Jansen FA, Blumenfeld YJ, Fisher A, Odibo AO, Haak MC, Borrell A.	Ultrasound Obstet Gynecol. 2015 Dec;46(6):650-8. doi: 10.1002/uog.14880.	Grande M	Ultrasound Obstet Gynecol	2015	4/23/15			10.1002/uog.14880
32670410	Prenatal diagnosis of rearrangements in the fetal 22q11.2 region	Li S, Jin Y, Yang J, Yang L, Tang P, Zhou C, Wu L, Dong J, Chen J, Shen H.	Mol Cytogenet. 2020 Jul 8;13:28. doi: 10.1186/s13039-020-00498-y. eCollection 2020.	Li S	Mol Cytogenet	2020	7/17/20	PMC7346507		10.1186/s13039-020-00498-y
31044557	Further support linking the 22q11.2 microduplication to an increased risk of bladder exstrophy and highlighting LZTR1 as a candidate gene	Lundin J, Markljung E, Baranowska K√∂rberg I, Hofmeister W, Cao J, Nilsson D, Holmdahl G, Barker G, Anderberg M, Vukojevi_ V, Lindstrand A, Nordenskj√∂ld A.	Mol Genet Genomic Med. 2019 Jun;7(6):e666. doi: 10.1002/mgg3.666. Epub 2019 May 1.	Lundin J	Mol Genet Genomic Med	2019	5/3/19	PMC6565582		10.1002/mgg3.666
31443662	Congenital nephrotic syndrome associated with 22q11.2 duplication syndrome in a Chinese family and functional analysis of the intronic NPHS1 c. 3286 + 5G > A mutation	Li L, Yi Z, Xi H, Ma L, Shao H, Wang W, Pan H, Li M, Jiang H.	Ital J Pediatr. 2019 Aug 23;45(1):109. doi: 10.1186/s13052-019-0690-2.	Li L	Ital J Pediatr	2019	8/25/19	PMC6708249		10.1186/s13052-019-0690-2
16007629	22q11.2 duplication syndrome: two new familial cases with some overlapping features with DiGeorge/velocardiofacial syndromes	Portno√Ø MF, Lebas F, Gruchy N, Ardalan A, Biran-Mucignat V, Malan V, Finkel L, Roger G, Ducrocq S, Gold F, Taillemite JL, Marlin S.	Am J Med Genet A. 2005 Aug 15;137(1):47-51. doi: 10.1002/ajmg.a.30847.	Portno√Ø MF	Am J Med Genet A	2005	7/12/05			10.1002/ajmg.a.30847
29036626	Detection of an Underlying 22q11.2 Duplication in a Female Neonate With Trisomy 18	Turbiville DE, Wu H, Dong J.	Lab Med. 2017 Nov 8;48(4):372-375. doi: 10.1093/labmed/lmx039.	Turbiville DE	Lab Med	2017	10/17/17	PMC5907902		10.1093/labmed/lmx039
22302736	Chromosome 22q11.2 duplication is rare in a population-based cohort of Danish children with cardiovascular malformations	Agergaard P, Olesen C, √òstergaard JR, Christiansen M, S√∏rensen KM.	Am J Med Genet A. 2012 Mar;158A(3):509-13. doi: 10.1002/ajmg.a.34441. Epub 2012 Feb 2.	Agergaard P	Am J Med Genet A	2012	2/4/12			10.1002/ajmg.a.34441
29589274	Additive Effect of Variably Penetrant 22q11.2 Duplication and Pathogenic Mutations in Autism Spectrum Disorder: To Which Extent Does the Tree Hide the Forest?	Demily C, Lesca G, Poisson A, Till M, Barcia G, Chatron N, Sanlaville D, Munnich A.	J Autism Dev Disord. 2018 Aug;48(8):2886-2889. doi: 10.1007/s10803-018-3552-7.	Demily C	J Autism Dev Disord	2018	3/29/18			10.1007/s10803-018-3552-7
30614210	Atypical nested 22q11.2 duplications between LCR22B and LCR22D are associated with neurodevelopmental phenotypes including autism spectrum disorder with incomplete penetrance	Woodward KJ, Stampalia J, Vanyai H, Rijhumal H, Potts K, Taylor F, Peverall J, Grumball T, Sivamoorthy S, Alinejad-Rokny H, Wray J, Whitehouse A, Nagarajan L, Scurlock J, Afchani S, Edwards M, Murch A, Beilby J, Baynam G, Kiraly-Borri C, McKenzie F, Heng JIT.	Mol Genet Genomic Med. 2019 Feb;7(2):e00507. doi: 10.1002/mgg3.507. Epub 2019 Jan 4.	Woodward KJ	Mol Genet Genomic Med	2019	1/8/19	PMC6393688		10.1002/mgg3.507
30241482	A loss-of-function mutation p.T52S in RIPPLY3 is a potential predisposing genetic risk factor for Chinese Han conotruncal heart defect patients without the 22q11.2 deletion/duplication	Hong N, Zhang E, Wang Q, Zhang X, Li F, Fu Q, Xu R, Yu Y, Chen S, Xu Y, Sun K.	J Transl Med. 2018 Sep 21;16(1):260. doi: 10.1186/s12967-018-1633-1.	Hong N	J Transl Med	2018	9/23/18	PMC6151064		10.1186/s12967-018-1633-1
31663686	Identification of 22q11.2 deletion syndrome via newborn screening for severe combined immunodeficiency. Two years' experience in Catalonia (Spain)	Martin-Nalda A, Cueto-Gonz√°lez AM, Argudo-Ram√≠rez A, Marin-Soria JL, Martinez-Gallo M, Colobran R, Plaja A, Castells N, Riviere J, Tizzano EF, Soler-Palacin P.	Mol Genet Genomic Med. 2019 Dec;7(12):e1016. doi: 10.1002/mgg3.1016. Epub 2019 Oct 30.	Martin-Nalda A	Mol Genet Genomic Med	2019	10/31/19	PMC6900354		10.1002/mgg3.1016
30174976	Episodic Behavioural Regression in an 8-Year-Old Female: Sequelae of 22q11.2 Duplication Syndrome	Bahji A, Khalid-Khan S.	Case Rep Psychiatry. 2018 Aug 9;2018:1394356. doi: 10.1155/2018/1394356. eCollection 2018.	Bahji A	Case Rep Psychiatry	2018	9/4/18	PMC6106909		10.1155/2018/1394356
19224675	Incidences of micro-deletion/duplication 22q11.2 detected by multiplex ligation-dependent probe amplification in patients with congenital cardiac disease who are scheduled for cardiac surgery	Hu Y, Zhu X, Yang Y, Mo X, Sheng M, Yao J, Wang D.	Cardiol Young. 2009 Apr;19(2):179-84. doi: 10.1017/S1047951109003667. Epub 2009 Feb 19.	Hu Y	Cardiol Young	2009	2/20/09			10.1017/S1047951109003667
26763109	Psychotic disorder associated with 22q11.2 duplication syndrome	Amelsvoort TV, Denayer A, Boermans J, Swillen A.	Psychiatry Res. 2016 Feb 28;236:206-207. doi: 10.1016/j.psychres.2015.12.019. Epub 2015 Dec 17.	Amelsvoort TV	Psychiatry Res	2016	1/15/16			10.1016/j.psychres.2015.12.019
27418956	Erratum to: 22q11.2 duplication syndrome: elevated rate of autism spectrum disorder and need for medical screening	Wenger TL, Miller JS, DePolo LM, de Marchena AB, Clements CC, Emanuel BS, Zackai EH, McDonald-McGinn DM, Schultz RT.	Mol Autism. 2016 Jul 13;7:34. doi: 10.1186/s13229-016-0097-5. eCollection 2016.	Wenger TL	Mol Autism	2016	7/16/16	PMC4944480		10.1186/s13229-016-0097-5
29090080	Critical region within 22q11.2 linked to higher rate of autism spectrum disorder	Clements CC, Wenger TL, Zoltowski AR, Bertollo JR, Miller JS, de Marchena AB, Mitteer LM, Carey JC, Yerys BE, Zackai EH, Emanuel BS, McDonald-McGinn DM, Schultz RT.	Mol Autism. 2017 Oct 27;8:58. doi: 10.1186/s13229-017-0171-7. eCollection 2017.	Clements CC	Mol Autism	2017	11/2/17	PMC5658953		10.1186/s13229-017-0171-7
26297018	A unique phenotype in a patient with a rare triplication of the 22q11.2 region and new clinical insights of the 22q11.2 microduplication syndrome: a report of two cases	Vaz SO, Pires R, Pires LM, Carreira IM, Anjos R, Maciel P, Mota-Vieira L.	BMC Pediatr. 2015 Aug 22;15:95. doi: 10.1186/s12887-015-0417-5.	Vaz SO	BMC Pediatr	2015	8/23/15	PMC4546098		10.1186/s12887-015-0417-5
18076674	Familial 22q11.2 duplication: a three-generation family with a 3-Mb duplication and a familial 1.5-Mb duplication	Yu S, Cox K, Friend K, Smith S, Buchheim R, Bain S, Liebelt J, Thompson E, Bratkovic D.	Clin Genet. 2008 Feb;73(2):160-4. doi: 10.1111/j.1399-0004.2007.00938.x. Epub 2007 Dec 12.	Yu S	Clin Genet	2008	12/14/07			10.1111/j.1399-0004.2007.00938.x
26099517	Pachygyria, seizures, hypotonia, and growth retardation in a patient with an atypical 1.33Mb inherited microduplication at 22q11.23	Chang J, Zhao L, Chen C, Peng Y, Xia Y, Tang G, Bai T, Zhang Y, Ma R, Guo R, Mei L, Liang D, Cao Q, Wu L.	Gene. 2015 Sep 10;569(1):46-50. doi: 10.1016/j.gene.2015.04.090. Epub 2015 Jun 20.	Chang J	Gene	2015	6/24/15			10.1016/j.gene.2015.04.090
32143830	Reciprocal Copy Number Variations at 22q11.2 Produce Distinct and Convergent Neurobehavioral Impairments Relevant for Schizophrenia and Autism Spectrum Disorder	Lin A, Vajdi A, Kushan-Wells L, Helleman G, Hansen LP, Jonas RK, Jalbrzikowski M, Kingsbury L, Raznahan A, Bearden CE.	Biol Psychiatry. 2020 Aug 1;88(3):260-272. doi: 10.1016/j.biopsych.2019.12.028. Epub 2020 Jan 13.	Lin A	Biol Psychiatry	2020	3/8/20	PMC7354903	NIHMS1572021	10.1016/j.biopsych.2019.12.028
18284679	Failure to detect the 22q11.2 duplication syndrome rearrangement among patients with schizophrenia	Brunet A, Armengol L, Pelaez T, Guillamat R, Vall√®s V, Gabau E, Estivill X, Guitart M.	Behav Brain Funct. 2008 Feb 19;4:10. doi: 10.1186/1744-9081-4-10.	Brunet A	Behav Brain Funct	2008	2/21/08	PMC2278148		10.1186/1744-9081-4-10
29052703	Xp22.2 Chromosomal Duplication in Familial Intracranial Arachnoid Cyst	Furey CG, Timberlake AT, Nelson-Williams C, Duran D, Li P, Jackson EM, Kahle KT.	JAMA Neurol. 2017 Dec 1;74(12):1503-1504. doi: 10.1001/jamaneurol.2017.3399.	Furey CG	JAMA Neurol	2017	10/21/17	PMC5822190		10.1001/jamaneurol.2017.3399
32807111	Optic nerve coloboma as extension of the phenotype of 22q11.23 duplication syndrome: a case report	Valencia-Pe√±a C, Jim√©nez-Sanchez P, Saldarriaga W, Pay√°n-G√≥mez C.	BMC Ophthalmol. 2020 Aug 17;20(1):333. doi: 10.1186/s12886-020-01603-w.	Valencia-Pe√±a C	BMC Ophthalmol	2020	8/19/20	PMC7433184		10.1186/s12886-020-01603-w
28889126	Chromosomal Microarray Analysis in Fetuses with Growth Restriction and Normal Karyotype: A Systematic Review and Meta-Analysis	Borrell A, Grande M, Pauta M, Rodriguez-Revenga L, Figueras F.	Fetal Diagn Ther. 2018;44(1):1-9. doi: 10.1159/000479506. Epub 2017 Sep 9.	Borrell A	Fetal Diagn Ther	2018	9/11/17			10.1159/000479506
19936446	22q11.2 duplication and congenital heart defects	Rosa RF, Zen PR, Ricachinevsky CP, Pilla CB, Pereira VL, Roman T, Varella-Garcia M, Paskulin GA.	Arq Bras Cardiol. 2009 Oct;93(4):e67-9, e55-7. doi: 10.1590/s0066-782x2009001000025.	Rosa RF	Arq Bras Cardiol	2009	11/26/09			10.1590/s0066-782x2009001000025
18707033	Clinical variability of the 22q11.2 duplication syndrome	Wentzel C, Fernstr√∂m M, Ohrner Y, Anner√©n G, Thuresson AC.	Eur J Med Genet. 2008 Nov-Dec;51(6):501-10. doi: 10.1016/j.ejmg.2008.07.005. Epub 2008 Jul 29.	Wentzel C	Eur J Med Genet	2008	8/19/08			10.1016/j.ejmg.2008.07.005
27329064	The benefits and limitations of cell-free DNA screening for 22q11.2 deletion syndrome	Dugoff L, Mennuti MT, McDonald-McGinn DM.	Prenat Diagn. 2017 Jan;37(1):53-60. doi: 10.1002/pd.4864. Epub 2016 Jul 25.	Dugoff L	Prenat Diagn	2017	6/23/16			10.1002/pd.4864
21572057	A novel sporadic 614-Kb duplication of the 22q11.2 chromosome in a child with amyoplasia	Liewluck T, Sacharow SJ, Fan Y, Lopez-Alberola R.	J Child Neurol. 2011 Aug;26(8):1005-8. doi: 10.1177/0883073810394846. Epub 2011 May 13.	Liewluck T	J Child Neurol	2011	5/17/11			10.1177/0883073810394846
17455106	Autistic disorder and 22q11.2 duplication	Mukaddes NM, Herguner S.	World J Biol Psychiatry. 2007;8(2):127-30. doi: 10.1080/15622970601026701.	Mukaddes NM	World J Biol Psychiatry	2007	4/25/07			10.1080/15622970601026701
25952753	A modified multiplex ligation-dependent probe amplification method for the detection of 22q11.2 copy number variations in patients with congenital heart disease	Zhang X, Xu Y, Liu D, Geng J, Chen S, Jiang Z, Fu Q, Sun K.	BMC Genomics. 2015 May 8;16(1):364. doi: 10.1186/s12864-015-1590-5.	Zhang X	BMC Genomics	2015	5/9/15	PMC4424574		10.1186/s12864-015-1590-5
21866110	Tandem configurations of variably duplicated segments of 22q11.2 confirmed by fiber-FISH analysis	Shimojima K, Okamoto N, Inazu T, Yamamoto T.	J Hum Genet. 2011 Nov;56(11):810-2. doi: 10.1038/jhg.2011.100. Epub 2011 Aug 25.	Shimojima K	J Hum Genet	2011	8/26/11			10.1038/jhg.2011.100
28265405	22q11.2 microduplication syndrome with associated esophageal atresia/tracheo-esophageal fistula and vascular ring	Nguyen LT, Fleishman R, Flynn E, Prasad R, Moulick A, Mesia CI, Moyer S, Jethva R.	Clin Case Rep. 2017 Feb 11;5(3):351-356. doi: 10.1002/ccr3.815. eCollection 2017 Mar.	Nguyen LT	Clin Case Rep	2017	3/8/17	PMC5331229		10.1002/ccr3.815
17377518	Mutations in TBX1 genocopy the 22q11.2 deletion and duplication syndromes: a new susceptibility factor for mental retardation	Torres-Juan L, Rosell J, Morla M, Vidal-Pou C, Garc√≠a-Algas F, de la Fuente MA, Juan M, Tubau A, Bachiller D, Bernues M, Perez-Granero A, Govea N, Busquets X, Heine-Su√±er D.	Eur J Hum Genet. 2007 Jun;15(6):658-63. doi: 10.1038/sj.ejhg.5201819. Epub 2007 Mar 21.	Torres-Juan L	Eur J Hum Genet	2007	3/23/07			10.1038/sj.ejhg.5201819
22987734	Additional case of an uncommon 22q11.2 reciprocal rearrangement in a phenotypically normal mother of children with 22q11.2 deletion and 22q11.2 duplication syndromes	Fern√°ndez L, Nevado J, De Torres ML, Mansilla E, Vallesp√≠n E, Garc√≠a-Mi√±a√∫r S, Palomo R, Deir√≥s L, Cabrera M, Galo ED, Lapunzina P, Delicado A.	Am J Med Genet A. 2012 Nov;158A(11):2963-8. doi: 10.1002/ajmg.a.35595. Epub 2012 Sep 17.	Fern√°ndez L	Am J Med Genet A	2012	9/19/12			10.1002/ajmg.a.35595
24767651	A 1.37-Mb 12p11.22-p11.21 deletion coincident with a 367-kb 22q11.2 duplication detected by array comparative genomic hybridization in an adolescent girl with autism and difficulty in self-care of menstruation	Chen CP, Lin SP, Chern SR, Wu PS, Su JW, Lee CC, Wang W.	Taiwan J Obstet Gynecol. 2014 Mar;53(1):74-8. doi: 10.1016/j.tjog.2013.10.037.	Chen CP	Taiwan J Obstet Gynecol	2014	4/29/14			10.1016/j.tjog.2013.10.037
25118001	Prenatal diagnosis of 24 cases of microduplication 22q11.2: an investigation of phenotype-genotype correlations	Dupont C, Grati FR, Choy KW, Jaillard S, Toutain J, Maurin ML, Mart√≠nez-Conejero JA, Beneteau C, Coussement A, Molina-Gomes D, Horelli-Kuitunen N, Aboura A, Tabet AC, Besseau-Ayasse J, Bessieres-Grattagliano B, Simoni G, Ayala G, Benzacken B, Vialard F.	Prenat Diagn. 2015 Jan;35(1):35-43. doi: 10.1002/pd.4478. Epub 2014 Sep 16.	Dupont C	Prenat Diagn	2015	8/14/14			10.1002/pd.4478
24361202	22q11.2 Microduplication in a patient with 19p13.12-13.13 deletion	Wang Y, Yu Y, Hu X, Li B, Qian J.	Gene. 2014 Mar 1;537(1):164-8. doi: 10.1016/j.gene.2013.11.082. Epub 2013 Dec 17.	Wang Y	Gene	2014	12/24/13			10.1016/j.gene.2013.11.082
30425917	Acute Pre-B Lymphoblastic Leukemia and Congenital Anomalies in a Child with a de Novo 22q11.1q11.22 Duplication	Vaisvilas M, Dirse V, Aleksiuniene B, Tamuliene I, Cimbalistiene L, Utkus A, Rascon J.	Balkan J Med Genet. 2018 Oct 29;21(1):87-91. doi: 10.2478/bjmg-2018-0002. eCollection 2018 Jun.	Vaisvilas M	Balkan J Med Genet	2018	11/15/18	PMC6231321		10.2478/bjmg-2018-0002
30267483	Dependency of prepulse inhibition deficits on baseline startle reactivity in a mouse model of the human 22q11.2 microdeletion syndrome	Scarborough J, Mueller F, Weber-Stadlbauer U, Richetto J, Meyer U.	Genes Brain Behav. 2019 Apr;18(4):e12523. doi: 10.1111/gbb.12523. Epub 2018 Oct 10.	Scarborough J	Genes Brain Behav	2019	9/30/18			10.1111/gbb.12523
23159380	22q11.2 Microduplication syndrome and epilepsy with continuous spikes and waves during sleep (CSWS). A case report and review of the literature	Valvo G, Novara F, Brovedani P, Ferrari AR, Guerrini R, Zuffardi O, Sicca F.	Epilepsy Behav. 2012 Dec;25(4):567-72. doi: 10.1016/j.yebeh.2012.09.035. Epub 2012 Nov 13.	Valvo G	Epilepsy Behav	2012	11/20/12			10.1016/j.yebeh.2012.09.035
20020400	Association of syndromic mental retardation and autism with 22q11.2 duplication	Lo-Castro A, Galasso C, Cerminara C, El-Malhany N, Benedetti S, Nardone AM, Curatolo P.	Neuropediatrics. 2009 Jun;40(3):137-40. doi: 10.1055/s-0029-1237724. Epub 2009 Dec 17.	Lo-Castro A	Neuropediatrics	2009	12/19/09			10.1055/s-0029-1237724
19046189	Microduplication 22q11.2 in a child with autism spectrum disorder: clinical and genetic study	Ramelli GP, Silacci C, Ferrarini A, Cattaneo C, Visconti P, Pescia G.	Dev Med Child Neurol. 2008 Dec;50(12):953-5. doi: 10.1111/j.1469-8749.2008.03048.x.	Ramelli GP	Dev Med Child Neurol	2008	12/3/08			10.1111/j.1469-8749.2008.03048.x
23521024	Falciform macular folds and chromosome 22q11.2: evidence in support of a locus for familial exudative vitreoretinopathy (FEVR)	Gandhi JK, Tollefson TT, Telander DG.	Ophthalmic Genet. 2014 Jun;35(2):112-6. doi: 10.3109/13816810.2013.779382. Epub 2013 Mar 22.	Gandhi JK	Ophthalmic Genet	2014	3/26/13			10.3109/13816810.2013.779382
24217254	Evidence that duplications of 22q11.2 protect against schizophrenia	Rees E, Kirov G, Sanders A, Walters JT, Chambert KD, Shi J, Szatkiewicz J, O'Dushlaine C, Richards AL, Green EK, Jones I, Davies G, Legge SE, Moran JL, Pato C, Pato M, Genovese G, Levinson D, Duan J, Moy W, G√∂ring HH, Morris D, Cormican P, Kendler KS, O'Neill FA, Riley B, Gill M, Corvin A; Wellcome Trust Case Control Consortium, Craddock N, Sklar P, Hultman C, Sullivan PF, Gejman PV, McCarroll S…	Mol Psychiatry. 2014 Jan;19(1):37-40. doi: 10.1038/mp.2013.156. Epub 2013 Nov 12.	Rees E	Mol Psychiatry	2014	11/13/13	PMC3873028		10.1038/mp.2013.156
24315824	Microduplications in 22q11.2 and 8q22.1 associated with mild mental retardation and generalized overgrowth	Tarsitano M, Ceglia C, Novelli A, Capalbo A, Lombardo B, Pastore L, Fioretti G, Vicari L, Pisanti MA, Friso P, Cavaliere ML.	Gene. 2014 Feb 15;536(1):213-6. doi: 10.1016/j.gene.2013.11.051. Epub 2013 Dec 4.	Tarsitano M	Gene	2014	12/10/13			10.1016/j.gene.2013.11.051
30505980	Exposure, entropion, and bilateral corneal ulceration in a newborn as a manifestation of chromosome 22 q11.2 duplication syndrome	Moein HR, Saeed HN, Jacobs DS, Rapoport Y, Yoon MK, Shah AS, Khan H, Raoof D, Jurkunas UV.	Am J Ophthalmol Case Rep. 2018 Nov 4;13:16-19. doi: 10.1016/j.ajoc.2018.11.001. eCollection 2019 Mar.	Moein HR	Am J Ophthalmol Case Rep	2018	12/4/18	PMC6247406		10.1016/j.ajoc.2018.11.001
23972321	Ocular manifestations of 22q11.2 microduplication	Cordovez JA, Capasso J, Lingao MD, Sadagopan KA, Spaeth GL, Wasserman BN, Levin AV.	Ophthalmology. 2014 Jan;121(1):392-398. doi: 10.1016/j.ophtha.2013.06.040. Epub 2013 Aug 21.	Cordovez JA	Ophthalmology	2014	8/27/13			10.1016/j.ophtha.2013.06.040
26715944	Analysis of chromosome 22q11 copy number variations by multiplex ligation-dependent probe amplification for prenatal diagnosis of congenital heart defect	Zhang J, Ma D, Wang Y, Cao L, Wu Y, Qiao F, Liu A, Li L, Lin Y, Liu G, Liu C, Hu P, Xu Z.	Mol Cytogenet. 2015 Dec 29;8:100. doi: 10.1186/s13039-015-0209-5. eCollection 2015.	Zhang J	Mol Cytogenet	2015	12/31/15	PMC4693415		10.1186/s13039-015-0209-5
30793011	A Not So Benign Family Pedigree With Hereditary Chorea: A Broader Phenotypic Expression or Additional Picture?	Milone R, Masson R, Di Cosmo C, Tonacchera M, Bertini V, Guzzetta A, Battini R.	Child Neurol Open. 2019 Feb 12;6:2329048X19828881. doi: 10.1177/2329048X19828881. eCollection 2019.	Milone R	Child Neurol Open	2019	2/23/19	PMC6376510		10.1177/2329048X19828881
21968682	Molecular characterization of microduplication 22q11.2 in a girl with hypernasal speech	Soysal Y, Vermeesch J, Davani NA, _ensoy N, Hekimler K, _mirzalƒ±o_lu N.	Genet Mol Res. 2011 Sep 21;10(3):2148-54. doi: 10.4238/vol10-3gmr1339.	Soysal Y	Genet Mol Res	2011	10/5/11			10.4238/vol10-3gmr1339
25387403	Investigation of copy number variation in children with conotruncal heart defects	Campos CM, Zanardo EA, Dutra RL, Kulikowski LD, Kim CA.	Arq Bras Cardiol. 2015 Jan;104(1):24-31. doi: 10.5935/abc.20140169. Epub 2014 Nov 11.	Campos CM	Arq Bras Cardiol	2015	11/13/14	PMC4387608		10.5935/abc.20140169
17163526	Prevalence of duplications and deletions of the 22q11 DiGeorge syndrome region in a population-based sample of infants with cleft palate	Sivertsen A, Lie RT, Wilcox AJ, Abyholm F, Vindenes H, Haukanes BI, Houge G.	Am J Med Genet A. 2007 Jan 15;143A(2):129-34. doi: 10.1002/ajmg.a.31445.	Sivertsen A	Am J Med Genet A	2007	12/14/06			10.1002/ajmg.a.31445
30246918	Heterozygous WNT1 variant causing a variable bone phenotype	Alhamdi S, Lee YC, Chowdhury S, Byers PH, Gottschalk M, Taft RJ, Joeng KS, Lee BH, Bird LM.	Am J Med Genet A. 2018 Nov;176(11):2419-2424. doi: 10.1002/ajmg.a.40347. Epub 2018 Sep 24.	Alhamdi S	Am J Med Genet A	2018	9/25/18	PMC6289778	NIHMS968655	10.1002/ajmg.a.40347
26941192	Copy number variations in multicystic dysplastic kidney: update for prenatal diagnosis and genetic counseling	Xi Q, Zhu X, Wang Y, Ru T, Dai C, Wang Z, Li J, Hu Y.	Prenat Diagn. 2016 May;36(5):463-8. doi: 10.1002/pd.4807. Epub 2016 Apr 2.	Xi Q	Prenat Diagn	2016	3/5/16			10.1002/pd.4807
30920658	ADA2 deficiency due to a novel structural variation in 22q11.1	Grossi A, Cusano R, Rusmini M, Penco F, Schena F, Podda RA, Caorsi R, Gattorno M, Uva P, Ceccherini I.	Clin Genet. 2019 Jun;95(6):732-733. doi: 10.1111/cge.13518. Epub 2019 Mar 28.	Grossi A	Clin Genet	2019	3/29/19			10.1111/cge.13518
20069037	Tourette syndrome and klippel-feil anomaly in a child with chromosome 22q11 duplication	Clarke RA, Fang ZM, Diwan AD, Gilbert DL.	Case Rep Med. 2009;2009:361518. doi: 10.1155/2009/361518. Epub 2009 Dec 22.	Clarke RA	Case Rep Med	2009	1/14/10	PMC2797364		10.1155/2009/361518
22095694	Evidence for involvement of GNB1L in autism	Chen YZ, Matsushita M, Girirajan S, Lisowski M, Sun E, Sul Y, Bernier R, Estes A, Dawson G, Minshew N, Shellenberg GD, Eichler EE, Rieder MJ, Nickerson DA, Tsuang DW, Tsuang MT, Wijsman EM, Raskind WH, Brkanac Z.	Am J Med Genet B Neuropsychiatr Genet. 2012 Jan;159B(1):61-71. doi: 10.1002/ajmg.b.32002. Epub 2011 Nov 16.	Chen YZ	Am J Med Genet B Neuropsychiatr Genet	2012	11/19/11	PMC3270696	NIHMS351394	10.1002/ajmg.b.32002
29307791	PDD-NOS, psychotic features and executive function deficits in a boy with proximal 22q11.2 microduplication: Evolution of the psychiatric symptom profile from childhood to adolescence	Woestelandt L, Novo A, Philippe A, Guyaux N, Rio M, Romano S, Robel L.	Eur J Med Genet. 2018 May;61(5):280-283. doi: 10.1016/j.ejmg.2018.01.003. Epub 2018 Jan 4.	Woestelandt L	Eur J Med Genet	2018	1/9/18			10.1016/j.ejmg.2018.01.003
20849991	De novo microduplication at 22q11.21 in a patient with VACTERL association	Schramm C, Draaken M, Bartels E, Boemers TM, Aretz S, Brockschmidt FF, N√∂then MM, Ludwig M, Reutter H.	Eur J Med Genet. 2011 Jan-Feb;54(1):9-13. doi: 10.1016/j.ejmg.2010.09.001. Epub 2010 Sep 16.	Schramm C	Eur J Med Genet	2011	9/21/10			10.1016/j.ejmg.2010.09.001
19297573	Genetic compensation in a human genomic disorder	Carelle-Calmels N, Saugier-Veber P, Girard-Lemaire F, Rudolf G, Doray B, Gu√©rin E, Kuhn P, Arriv√© M, Gilch C, Schmitt E, Fehrenbach S, Schnebelen A, Fr√©bourg T, Flori E.	N Engl J Med. 2009 Mar 19;360(12):1211-6. doi: 10.1056/NEJMoa0806544.	Carelle-Calmels N	N Engl J Med	2009	3/20/09			10.1056/NEJMoa0806544
33384013	A Genetics-First Approach to Dissecting the Heterogeneity of Autism: Phenotypic Comparison of Autism Risk Copy Number Variants	Chawner SJRA, Doherty JL, Anney RJL, Antshel KM, Bearden CE, Bernier R, Chung WK, Clements CC, Curran SR, Cuturilo G, Fiksinski AM, Gallagher L, Goin-Kochel RP, Gur RE, Hanson E, Jacquemont S, Kates WR, Kushan L, Maillard AM, McDonald-McGinn DM, Mihaljevic M, Miller JS, Moss H, Pejovic-Milovancevic M, Schultz RT, Green-Snyder L, Vorstman JA, Wenger TL; IMAGINE-ID Consortium, Hall J, Owen MJ, van …	Am J Psychiatry. 2021 Jan 1;178(1):77-86. doi: 10.1176/appi.ajp.2020.20010015.	Chawner SJRA	Am J Psychiatry	2021	1/1/21			10.1176/appi.ajp.2020.20010015
28717667	Haploinsufficiency of BCL11A associated with cerebellar abnormalities in 2p15p16.1 deletion syndrome	Shimbo H, Yokoi T, Aida N, Mizuno S, Suzumura H, Nagai J, Ida K, Enomoto Y, Hatano C, Kurosawa K.	Mol Genet Genomic Med. 2017 May 22;5(4):429-437. doi: 10.1002/mgg3.289. eCollection 2017 Jul.	Shimbo H	Mol Genet Genomic Med	2017	7/19/17	PMC5511803		10.1002/mgg3.289
28573701	Molecular and clinical delineation of 2p15p16.1 microdeletion syndrome	L√©vy J, Coussement A, Dupont C, Guimiot F, Baumann C, Viot G, Passemard S, Capri Y, Drunat S, Verloes A, Pipiras E, Benzacken B, Dupont JM, Tabet AC.	Am J Med Genet A. 2017 Aug;173(8):2081-2087. doi: 10.1002/ajmg.a.38302. Epub 2017 Jun 1.	L√©vy J	Am J Med Genet A	2017	6/3/17			10.1002/ajmg.a.38302
22579565	Chromosome 2p15p16.1 microdeletion syndrome: 2.5 Mb deletion in a patient with renal anomalies, intractable seizures and a choledochal cyst	Hucthagowder V, Liu TC, Paciorkowski AR, Thio LL, Keller MS, Anderson CD, Herman T, Dehner LP, Grange DK, Kulkarni S.	Eur J Med Genet. 2012 Aug-Sep;55(8-9):485-9. doi: 10.1016/j.ejmg.2012.04.003. Epub 2012 Apr 22.	Hucthagowder V	Eur J Med Genet	2012	5/15/12			10.1016/j.ejmg.2012.04.003
22406401	Interstitial deletion of chromosome 2p15-16.1: report of two patients and critical review of current genotype-phenotype correlation	Piccione M, Piro E, Serraino F, Cavani S, Ciccone R, Malacarne M, Pierluigi M, Vitaloni M, Zuffardi O, Corsello G.	Eur J Med Genet. 2012 Apr;55(4):238-44. doi: 10.1016/j.ejmg.2012.01.014. Epub 2012 Feb 18.	Piccione M	Eur J Med Genet	2012	3/13/12			10.1016/j.ejmg.2012.01.014
27699255	Identifying candidate genes for 2p15p16.1 microdeletion syndrome using clinical, genomic, and functional analysis	Bagheri H, Badduke C, Qiao Y, Colnaghi R, Abramowicz I, Alcantara D, Dunham C, Wen J, Wildin RS, Nowaczyk MJ, Eichmeyer J, Lehman A, Maranda B, Martell S, Shan X, Lewis SM, O'Driscoll M, Gregory-Evans CY, Rajcan-Separovic E.	JCI Insight. 2016 Mar 17;1(3):e85461. doi: 10.1172/jci.insight.85461.	Bagheri H	JCI Insight	2016	10/5/16	PMC5033885		10.1172/jci.insight.85461
23303641	Complex craniosynostosis is associated with the 2p15p16.1 microdeletion syndrome	Florisson JM, Mathijssen IM, Dumee B, Hoogeboom JA, Poddighe PJ, Oostra BA, Frijns JP, Koster L, de Klein A, Eussen B, de Vries BB, Swagemakers S, van der Spek PJ, Verkerk AJ.	Am J Med Genet A. 2013 Feb;161A(2):244-53. doi: 10.1002/ajmg.a.35632. Epub 2013 Jan 9.	Florisson JM	Am J Med Genet A	2013	1/11/13			10.1002/ajmg.a.35632
28960836	BCL11A frameshift mutation associated with dyspraxia and hypotonia affecting the fine, gross, oral, and speech motor systems	Soblet J, Dimov I, Graf von Kalckreuth C, Cano-Chervel J, Baijot S, Pelc K, Sottiaux M, Vilain C, Smits G, Deconinck N.	Am J Med Genet A. 2018 Jan;176(1):201-208. doi: 10.1002/ajmg.a.38479. Epub 2017 Sep 27.	Soblet J	Am J Med Genet A	2018	9/30/17	PMC5765401		10.1002/ajmg.a.38479
25203062	Genitourinary defects associated with genomic deletions in 2p15 encompassing OTX1	Jorgez CJ, Rosenfeld JA, Wilken NR, Vangapandu HV, Sahin A, Pham D, Carvalho CM, Bandholz A, Miller A, Weaver DD, Burton B, Babu D, Bamforth JS, Wilks T, Flynn DP, Roeder E, Patel A, Cheung SW, Lupski JR, Lamb DJ.	PLoS One. 2014 Sep 9;9(9):e107028. doi: 10.1371/journal.pone.0107028. eCollection 2014.	Jorgez CJ	PLoS One	2014	9/10/14	PMC4159299		10.1371/journal.pone.0107028
24911659	Haploinsufficiency of XPO1 and USP34 by a de novo 230¬†kb deletion in 2p15, in a patient with mild intellectual disability and cranio-facial dysmorphisms	Fannemel M, Bar√∏y T, Holmgren A, R√∏dningen OK, Haugsand TM, Hansen B, Frengen E, Misceo D.	Eur J Med Genet. 2014 Sep;57(9):513-9. doi: 10.1016/j.ejmg.2014.05.008. Epub 2014 Jun 7.	Fannemel M	Eur J Med Genet	2014	6/10/14			10.1016/j.ejmg.2014.05.008
18245392	A newly recognised microdeletion syndrome involving 2p15p16.1: narrowing down the critical region by adding another patient detected by genome wide tiling path array comparative genomic hybridisation analysis	de Leeuw N, Pfundt R, Koolen DA, Neefs I, Scheltinga I, Mieloo H, Sistermans EA, Nillesen W, Smeets DF, de Vries BB, Knoers NV.	J Med Genet. 2008 Feb;45(2):122-4. doi: 10.1136/jmg.2007.054049.	de Leeuw N	J Med Genet	2008	2/5/08			10.1136/jmg.2007.054049
24810580	De novo microdeletion of BCL11A is associated with severe speech sound disorder	Peter B, Matsushita M, Oda K, Raskind W.	Am J Med Genet A. 2014 Aug;164A(8):2091-6. doi: 10.1002/ajmg.a.36599. Epub 2014 May 8.	Peter B	Am J Med Genet A	2014	5/10/14			10.1002/ajmg.a.36599
26227573	Recurrent deletions and duplications of chromosome 2q11.2 and 2q13 are associated with variable outcomes	Riley KN, Catalano LM, Bernat JA, Adams SD, Martin DM, Lalani SR, Patel A, Burnside RD, Innis JW, Rudd MK.	Am J Med Genet A. 2015 Nov;167A(11):2664-73. doi: 10.1002/ajmg.a.37269. Epub 2015 Jul 31.	Riley KN	Am J Med Genet A	2015	8/1/15			10.1002/ajmg.a.37269
24805874	Clinical Features in Patients With 22q11.2 Deletion Syndrome Ascertained by Palatal Abnormalities	Vieira TP, Monteiro FP, Sgardioli IC, Souza J, Fett-Conte AC, Monlle√≥ IL, Fontes MB, F√©lix TM, Leal GF, Ribeiro EM, Gil-da-Silva-Lopes VL.	Cleft Palate Craniofac J. 2015 Jul;52(4):411-6. doi: 10.1597/13-233. Epub 2014 May 7.	Vieira TP	Cleft Palate Craniofac J	2015	5/9/14			10.1597/13-233
30444066	Musical auditory processing, cognition, and psychopathology in 22q11.2 deletion syndrome	Gao L, Tang SX, Yi JJ, McDonald-McGinn DM, Zackai EH, Emanuel BS, Gur RC, Calkins ME, Gur RE.	Am J Med Genet B Neuropsychiatr Genet. 2018 Dec;177(8):765-773. doi: 10.1002/ajmg.b.32690. Epub 2018 Nov 16.	Gao L	Am J Med Genet B Neuropsychiatr Genet	2018	11/17/18			10.1002/ajmg.b.32690
33067531	Kagami-Ogata syndrome in a patient with 46,XX,t(2;14)(q11.2;q32.2)mat disrupting MEG3	Omark J, Masunaga Y, Hannibal M, Shaw B, Fukami M, Kato F, Saitsu H, Kagami M, Ogata T.	J Hum Genet. 2020 Oct 16. doi: 10.1038/s10038-020-00858-x. Online ahead of print.	Omark J	J Hum Genet	2020	10/17/20			10.1038/s10038-020-00858-x
18616733	Triangular tibia with fibular aplasia associated with a microdeletion on 2q11.2 encompassing LAF4	Steichen-Gersdorf E, Gassner I, Superti-Furga A, Ullmann R, Stricker S, Klopocki E, Mundlos S.	Clin Genet. 2008 Dec;74(6):560-5. doi: 10.1111/j.1399-0004.2008.01050.x. Epub 2008 Jun 23.	Steichen-Gersdorf E	Clin Genet	2008	7/12/08			10.1111/j.1399-0004.2008.01050.x
31388108	De novo AFF3 variant in a patient with mesomelic dysplasia with foot malformation	Shimizu D, Sakamoto R, Yamoto K, Saitsu H, Fukami M, Nishimura G, Ogata T.	J Hum Genet. 2019 Oct;64(10):1041-1044. doi: 10.1038/s10038-019-0650-0. Epub 2019 Aug 6.	Shimizu D	J Hum Genet	2019	8/8/19			10.1038/s10038-019-0650-0
21092322	Establishment of a new human pleomorphic malignant fibrous histiocytoma cell line, FU-MFH-2: molecular cytogenetic characterization by multicolor fluorescence in situ hybridization and comparative genomic hybridization	Nishio J, Iwasaki H, Nabeshima K, Ishiguro M, Isayama T, Naito M.	J Exp Clin Cancer Res. 2010 Nov 24;29(1):153. doi: 10.1186/1756-9966-29-153.	Nishio J	J Exp Clin Cancer Res	2010	11/25/10	PMC3001428		10.1186/1756-9966-29-153
11254504	The human Na(+)/H(+) exchanger NHE2 gene: genomic organization and promoter characterization	Malakooti J, Dahdal RY, Dudeja PK, Layden TJ, Ramaswamy K.	Am J Physiol Gastrointest Liver Physiol. 2001 Apr;280(4):G763-73. doi: 10.1152/ajpgi.2001.280.4.G763.	Malakooti J	Am J Physiol Gastrointest Liver Physiol	2001	3/20/01			10.1152/ajpgi.2001.280.4.G763
14585816	Tsga10 encodes a 65-kilodalton protein that is processed to the 27-kilodalton fibrous sheath protein	Modarressi MH, Behnam B, Cheng M, Taylor KE, Wolfe J, van der Hoorn FA.	Biol Reprod. 2004 Mar;70(3):608-15. doi: 10.1095/biolreprod.103.021170. Epub 2003 Oct 29.	Modarressi MH	Biol Reprod	2004	10/31/03	PMC3158800	CAMS1890	10.1095/biolreprod.103.021170
11410885	Clonal chromosomal aberrations in simian virus 40-transfected human thyroid cells and in derived tumors developed after in vitro irradiation	Zitzelsberger H, Bruch J, Smida J, Hieber L, Peddie CM, Bryant PE, Riches AC, Fung J, Weier HU, Bauchinger M.	Int J Cancer. 2001 Jun 20;96(3):166-77. doi: 10.1002/ijc.1015.	Zitzelsberger H	Int J Cancer	2001	6/19/01			10.1002/ijc.1015
12421751	Genomic structure and evolution of the ancestral chromosome fusion site in 2q13-2q14.1 and paralogous regions on other human chromosomes	Fan Y, Linardopoulou E, Friedman C, Williams E, Trask BJ.	Genome Res. 2002 Nov;12(11):1651-62. doi: 10.1101/gr.337602.	Fan Y	Genome Res	2002	11/8/02	PMC187548		10.1101/gr.337602
27984614	[Accurate detection of a case with Angelman syndrome (type 1) using SNP array]	Shi S, Lin S, Liao Y, Li W.	Zhonghua Yi Xue Yi Chuan Xue Za Zhi. 2016 Dec 10;33(6):824-828. doi: 10.3760/cma.j.issn.1003-9406.2016.06.017.	Shi S	Zhonghua Yi Xue Yi Chuan Xue Za Zhi	2016	12/17/16			10.3760/cma.j.issn.1003-9406.2016.06.017
31542097	Detection of de novo del(18)(q22.2) and a familial of 15q13.2-q13.3 microduplication in a fetus with congenital heart defects	Chen CP, Chen CY, Chern SR, Wu PS, Chen SW, Wu FT, Chen LF, Wang W.	Taiwan J Obstet Gynecol. 2019 Sep;58(5):704-708. doi: 10.1016/j.tjog.2019.07.022.	Chen CP	Taiwan J Obstet Gynecol	2019	9/23/19			10.1016/j.tjog.2019.07.022
10533028	Rare interstitial deletion (2)(p11.2p13) in a child with pericentric inversion (2)(p11.2q13) of paternal origin	Lacbawan FL, White BJ, Anguiano A, Rigdon DT, Ball KD, Bromage GB, Yang X, DiFazio MP, Levin SW.	Am J Med Genet. 1999 Nov 19;87(2):139-42.	Lacbawan FL	Am J Med Genet	1999	10/26/99
32039783	Prenatal diagnosis and molecular cytogenetic characterization of de novo distal 5p deletion and distal 22q duplication	Chen CP, Huang JP, Chern SR, Wu PS, Chen SW, Wu FT, Chen WL, Lee MS, Wang W.	Taiwan J Obstet Gynecol. 2020 Jan;59(1):140-145. doi: 10.1016/j.tjog.2019.11.023.	Chen CP	Taiwan J Obstet Gynecol	2020	2/11/20			10.1016/j.tjog.2019.11.023
27751425	Molecular cytogenetic characterization of an inv dup(15) chromosome presenting as a small supernumerary marker chromosome associated with the inv dup(15) syndrome	Chen CP, Lin SP, Chern SR, Wu PS, Chen YN, Chen SW, Lee CC, Town DD, Yang CW, Wang W.	Taiwan J Obstet Gynecol. 2016 Oct;55(5):728-732. doi: 10.1016/j.tjog.2016.06.017.	Chen CP	Taiwan J Obstet Gynecol	2016	10/19/16			10.1016/j.tjog.2016.06.017
14755470	Boy with 47,XXY,del(15)(q11.2q13) karyotype and Prader-Willi syndrome: a new case and review of the literature	Nowaczyk MJ, Zeesman S, Kam A, Taylor SA, Carter RF, Whelan DT.	Am J Med Genet A. 2004 Feb 15;125A(1):73-6. doi: 10.1002/ajmg.a.20458.	Nowaczyk MJ	Am J Med Genet A	2004	2/3/04			10.1002/ajmg.a.20458
15915160	Paternal deletion of the GNAS imprinted locus (including Gnasxl) in two girls presenting with severe pre- and post-natal growth retardation and intractable feeding difficulties	Genevi√®ve D, Sanlaville D, Faivre L, Kottler ML, Jambou M, Gosset P, Boustani-Samara D, Pinto G, Ozilou C, Abeguil√© G, Munnich A, Romana S, Raoul O, Cormier-Daire V, Vekemans M.	Eur J Hum Genet. 2005 Sep;13(9):1033-9. doi: 10.1038/sj.ejhg.5201448.	Genevi√®ve D	Eur J Hum Genet	2005	5/26/05			10.1038/sj.ejhg.5201448
23825006	Microdeletions of 5.5_Mb (4q13.2-q13.3) and 4.1_Mb (7p15.3-p21.1) associated with a saethre-chotzen-like phenotype, severe intellectual disability, and autism	Shimada S, Okamoto N, Nomura S, Fukui M, Shimakawa S, Sangu N, Shimojima K, Osawa M, Yamamoto T.	Am J Med Genet A. 2013 Aug;161A(8):2078-83. doi: 10.1002/ajmg.a.36027. Epub 2013 Jul 4.	Shimada S	Am J Med Genet A	2013	7/5/13			10.1002/ajmg.a.36027
10204852	De novo deletion (14)(q11.2q13) including PAX9: clinical and molecular findings	Schuffenhauer S, Leifheit HJ, Lichtner P, Peters H, Murken J, Emmerich P.	J Med Genet. 1999 Mar;36(3):233-6.	Schuffenhauer S	J Med Genet	1999	4/16/99	PMC1734334
17531565	Transmitted cytogenetic abnormalities in patients with mental retardation: pathogenic or normal variants?	Bisgaard AM, Kirchhoff M, Nielsen JE, Brandt C, Hove H, Jepsen B, Jensen T, Ullmann R, Skovby F.	Eur J Med Genet. 2007 Jul-Aug;50(4):243-55. doi: 10.1016/j.ejmg.2007.03.004. Epub 2007 Apr 14.	Bisgaard AM	Eur J Med Genet	2007	5/29/07			10.1016/j.ejmg.2007.03.004
20803649	Identification of a submicroscopic 3.2 Mb chromosomal 16q12.2-13 deletion in a child with short stature, mild developmental delay, and craniofacial anomalies, by high-density oligonucleotide array-a recognizable syndrome	Chang CF, Li LH, Wang CH, Tsai FJ, Chen TC, Wu JY, Chen YT, Tsai AC.	Am J Med Genet A. 2010 Sep;152A(9):2365-71. doi: 10.1002/ajmg.a.33580.	Chang CF	Am J Med Genet A	2010	8/31/10			10.1002/ajmg.a.33580
27656750	3q29 Recurrent Deletion	Mulle JG, Gambello MJ, Cook EH, Rutkowski TP, Glassford M.	2016 Sep 22 [updated 2017 Oct 19]. In: Adam MP, Ardinger HH, Pagon RA, Wallace SE, Bean LJH, Stephens K, Amemiya A, editors. GeneReviews(¬Æ) [Internet]. Seattle (WA): University of Washington, Seattle; 1993‚Äì2020.	Mulle JG	GeneReviews(¬Æ)	1993	10/19/17
31338352	A Novel 3q29 Deletion in Association With Developmental Delay and Heart Malformation-Case Report With Literature Review	Chirita Emandi A, Dobrescu AI, Doros G, Hyon C, Miclea D, Popoiu C, Puiu M, Arghirescu S.	Front Pediatr. 2019 Jul 8;7:270. doi: 10.3389/fped.2019.00270. eCollection 2019.	Chirita Emandi A	Front Pediatr	2019	7/25/19	PMC6628938		10.3389/fped.2019.00270
26738761	Novel features of 3q29 deletion syndrome: Results from the 3q29 registry	Glassford MR, Rosenfeld JA, Freedman AA, Zwick ME, Mulle JG; Unique Rare Chromosome Disorder Support Group.	Am J Med Genet A. 2016 Apr;170A(4):999-1006. doi: 10.1002/ajmg.a.37537. Epub 2016 Jan 6.	Glassford MR	Am J Med Genet A	2016	1/8/16	PMC4849199		10.1002/ajmg.a.37537
32053595	NCBP2 modulates neurodevelopmental defects of the 3q29 deletion in Drosophila and Xenopus laevis models	Singh MD, Jensen M, Lasser M, Huber E, Yusuff T, Pizzo L, Lifschutz B, Desai I, Kubina A, Yennawar S, Kim S, Iyer J, Rincon-Limas DE, Lowery LA, Girirajan S.	PLoS Genet. 2020 Feb 13;16(2):e1008590. doi: 10.1371/journal.pgen.1008590. eCollection 2020 Feb.	Singh MD	PLoS Genet	2020	2/14/20	PMC7043793		10.1371/journal.pgen.1008590
32321479	Comprehensive phenotyping of neuropsychiatric traits in a multiplex 3q29 deletion family: a case report	Murphy MM, Burrell TL, Cubells JF, Epstein MT, Espana R, Gambello MJ, Goines K, Klaiman C, Koh S, Russo RS, Saulnier CA, Walker E; Emory 3q29 Project, Mulle JG.	BMC Psychiatry. 2020 Apr 22;20(1):184. doi: 10.1186/s12888-020-02598-w.	Murphy MM	BMC Psychiatry	2020	4/24/20	PMC7179007		10.1186/s12888-020-02598-w
31216562	Psychiatric-disorder-related behavioral phenotypes and cortical hyperactivity in a mouse model of 3q29 deletion syndrome	Baba M, Yokoyama K, Seiriki K, Naka Y, Matsumura K, Kondo M, Yamamoto K, Hayashida M, Kasai A, Ago Y, Nagayasu K, Hayata-Takano A, Takahashi A, Yamaguchi S, Mori D, Ozaki N, Yamamoto T, Takuma K, Hashimoto R, Hashimoto H, Nakazawa T.	Neuropsychopharmacology. 2019 Nov;44(12):2125-2135. doi: 10.1038/s41386-019-0441-5. Epub 2019 Jun 19.	Baba M	Neuropsychopharmacology	2019	6/20/19	PMC6887869		10.1038/s41386-019-0441-5
30976085	Behavioral changes and growth deficits in a CRISPR engineered mouse model of the schizophrenia-associated 3q29 deletion	Rutkowski TP, Purcell RH, Pollak RM, Grewenow SM, Gafford GM, Malone T, Khan UA, Schroeder JP, Epstein MP, Bassell GJ, Warren ST, Weinshenker D, Caspary T, Mulle JG.	Mol Psychiatry. 2019 Apr 11:10.1038/s41380-019-0413-5. doi: 10.1038/s41380-019-0413-5. Online ahead of print.	Rutkowski TP	Mol Psychiatry	2019	4/13/19	PMC6788962	NIHMS1524334	10.1038/s41380-019-0413-5
29884173	Study protocol for The Emory 3q29 Project: evaluation of neurodevelopmental, psychiatric, and medical symptoms in 3q29 deletion syndrome	Murphy MM, Lindsey Burrell T, Cubells JF, Espa√±a RA, Gambello MJ, Goines KCB, Klaiman C, Li L, Novacek DM, Papetti A, Sanchez Russo RL, Saulnier CA, Shultz S, Walker E, Mulle JG.	BMC Psychiatry. 2018 Jun 8;18(1):183. doi: 10.1186/s12888-018-1760-5.	Murphy MM	BMC Psychiatry	2018	6/10/18	PMC5994080		10.1186/s12888-018-1760-5
31346402	Neuropsychiatric phenotypes and a distinct constellation of ASD features in 3q29 deletion syndrome: results from the 3q29 registry	Pollak RM, Murphy MM, Epstein MP, Zwick ME, Klaiman C, Saulnier CA; Emory 3q29 Project, Mulle JG.	Mol Autism. 2019 Jul 16;10:30. doi: 10.1186/s13229-019-0281-5. eCollection 2019.	Pollak RM	Mol Autism	2019	7/27/19	PMC6636128		10.1186/s13229-019-0281-5
26055425	The 3q29 deletion confers >40-fold increase in risk for schizophrenia	Mulle JG.	Mol Psychiatry. 2015 Sep;20(9):1028-9. doi: 10.1038/mp.2015.76. Epub 2015 Jun 9.	Mulle JG	Mol Psychiatry	2015	6/10/15	PMC4546529	NIHMS681589	10.1038/mp.2015.76
31347308	Neuropsychiatric phenotype in relation to gene variants in the hemizygous allele in 3q29 deletion carriers: A case series	Malt EA, Juhasz K, Frengen A, Wangensteen T, Emilsen NM, Hansen B, Agafonov O, Nilsen HL.	Mol Genet Genomic Med. 2019 Sep;7(9):e889. doi: 10.1002/mgg3.889. Epub 2019 Jul 25.	Malt EA	Mol Genet Genomic Med	2019	7/27/19	PMC6732294		10.1002/mgg3.889
32393133	Understanding the neuropsychological effects of 3q29 deletion Syndrome: A fraternal twin case study	Chustz KM, Grimmer SA, Nemeth DG, Pastrana F.	Appl Neuropsychol Child. 2020 May 12:1-7. doi: 10.1080/21622965.2020.1757445. Online ahead of print.	Chustz KM	Appl Neuropsychol Child	2020	5/13/20			10.1080/21622965.2020.1757445
32154651	New phenotypes associated with 3q29 duplication syndrome: Results from the 3q29 registry	Pollak RM, Zinsmeister MC, Murphy MM, Zwick ME; Emory 3q29 Project, Mulle JG.	Am J Med Genet A. 2020 May;182(5):1152-1166. doi: 10.1002/ajmg.a.61540. Epub 2020 Mar 10.	Pollak RM	Am J Med Genet A	2020	3/11/20			10.1002/ajmg.a.61540
26620927	A novel 3q29 deletion associated with autism, intellectual disability, psychiatric disorders, and obesity	Biamino E, Di Gregorio E, Belligni EF, Keller R, Riberi E, Gandione M, Calcia A, Mancini C, Giorgio E, Cavalieri S, Pappi P, Talarico F, Fea AM, De Rubeis S, Cirillo Silengo M, Ferrero GB, Brusco A.	Am J Med Genet B Neuropsychiatr Genet. 2016 Mar;171B(2):290-9. doi: 10.1002/ajmg.b.32406. Epub 2015 Dec 1.	Biamino E	Am J Med Genet B Neuropsychiatr Genet	2016	12/2/15			10.1002/ajmg.b.32406
32943312	Treatment-resistant psychotic symptoms and early-onset dementia: A case report of the 3q29 deletion syndrome	Harner MK, Lichtenstein M, Farrell M, Dietterich TE, Filmyer DM, Bruno LM, Biondi TF, Crowley JJ, L√°zaro-Mu√±oz G, Stowe R, Shaughnessy RA, Berg JS, Szatkiewicz J, Sullivan PF, Josiassen RC.	Schizophr Res. 2020 Oct;224:195-197. doi: 10.1016/j.schres.2020.08.012. Epub 2020 Sep 14.	Harner MK	Schizophr Res	2020	9/18/20			10.1016/j.schres.2020.08.012
30885185	Familial inheritance of the 3q29 microdeletion syndrome: case report and review	Khan WA, Cohen N, Scott SA, Pereira EM.	BMC Med Genomics. 2019 Mar 18;12(1):51. doi: 10.1186/s12920-019-0497-4.	Khan WA	BMC Med Genomics	2019	3/20/19	PMC6421695		10.1186/s12920-019-0497-4
26402605	Insights into Autism Spectrum Disorder Genomic Architecture and Biology from 71 Risk Loci	Sanders SJ, He X, Willsey AJ, Ercan-Sencicek AG, Samocha KE, Cicek AE, Murtha MT, Bal VH, Bishop SL, Dong S, Goldberg AP, Jinlu C, Keaney JF 3rd, Klei L, Mandell JD, Moreno-De-Luca D, Poultney CS, Robinson EB, Smith L, Solli-Nowlan T, Su MY, Teran NA, Walker MF, Werling DM, Beaudet AL, Cantor RM, Fombonne E, Geschwind DH, Grice DE, Lord C, Lowe JK, Mane SM, Martin DM, Morrow EM, Talkowski ME, Sut…	Neuron. 2015 Sep 23;87(6):1215-1233. doi: 10.1016/j.neuron.2015.09.016.	Sanders SJ	Neuron	2015	9/25/15	PMC4624267	NIHMS723829	10.1016/j.neuron.2015.09.016
32459710	Paroxysmal oculogyric dystonia associated with a de novo 3q29 microdeletion	Kaur H, Thom RP, Neumeyer AM, Bilancia CG, Wray SH, McDougle CJ.	Psychiatr Genet. 2020 Aug;30(4):119-123. doi: 10.1097/YPG.0000000000000256.	Kaur H	Psychiatr Genet	2020	5/28/20			10.1097/YPG.0000000000000256
25714563	A clinical case report and literature review of the 3q29 microdeletion syndrome	Cox DM, Butler MG.	Clin Dysmorphol. 2015 Jul;24(3):89-94. doi: 10.1097/MCD.0000000000000077.	Cox DM	Clin Dysmorphol	2015	2/26/15	PMC5125389	NIHMS830707	10.1097/MCD.0000000000000077
31196198	Prenatal identification of partial 3q duplication syndrome	Pasi_ska M, Adamczak R, Repczy_ska A, _azarczyk E, Iskra B, Runge AK, Haus O.	BMC Med Genomics. 2019 Jun 13;12(1):85. doi: 10.1186/s12920-019-0547-y.	Pasi_ska M	BMC Med Genomics	2019	6/15/19	PMC6567560		10.1186/s12920-019-0547-y
29976148	Genetic etiologies of the electrical status epilepticus during slow wave sleep: systematic review	Kessi M, Peng J, Yang L, Xiong J, Duan H, Pang N, Yin F.	BMC Genet. 2018 Jul 6;19(1):40. doi: 10.1186/s12863-018-0628-5.	Kessi M	BMC Genet	2018	7/7/18	PMC6034250		10.1186/s12863-018-0628-5
18471269	Expanding the clinical phenotype of the 3q29 microdeletion syndrome and characterization of the reciprocal microduplication	Ballif BC, Theisen A, Coppinger J, Gowans GC, Hersh JH, Madan-Khetarpal S, Schmidt KR, Tervo R, Escobar LF, Friedrich CA, McDonald M, Campbell L, Ming JE, Zackai EH, Bejjani BA, Shaffer LG.	Mol Cytogenet. 2008 Apr 28;1:8. doi: 10.1186/1755-8166-1-8.	Ballif BC	Mol Cytogenet	2008	5/13/08	PMC2408925		10.1186/1755-8166-1-8
20830797	Autistic and psychiatric findings associated with the 3q29 microdeletion syndrome: case report and review	Quintero-Rivera F, Sharifi-Hannauer P, Martinez-Agosto JA.	Am J Med Genet A. 2010 Oct;152A(10):2459-67. doi: 10.1002/ajmg.a.33573.	Quintero-Rivera F	Am J Med Genet A	2010	9/11/10			10.1002/ajmg.a.33573
26350776	[Molecular characterisation and phenotypic description of two patients with reciprocal chromosomal aberrations in the region of the 3q29 microdeletion/microduplication syndromes]	Quintela I, Barros-Angueira F, Perez-Gay L, Dacruz D, Castro-Gago M, Carracedo A, Eiris-Punal J.	Rev Neurol. 2015 Sep 16;61(6):255-60.	Quintela I	Rev Neurol	2015	9/10/15
20453639	Familial 3q29 microdeletion syndrome providing further evidence of involvement of the 3q29 region in bipolar disorder	Clayton-Smith J, Giblin C, Smith RA, Dunn C, Willatt L.	Clin Dysmorphol. 2010 Jul;19(3):128-32. doi: 10.1097/MCD.0b013e32833a1e3c.	Clayton-Smith J	Clin Dysmorphol	2010	5/11/10			10.1097/MCD.0b013e32833a1e3c
21729261	Chromosome 3q29 deletion with gastrointestinal malformation: a case report	Masarweh M.	J Med Case Rep. 2011 Jul 5;5:285. doi: 10.1186/1752-1947-5-285.	Masarweh M	J Med Case Rep	2011	7/7/11	PMC3141721		10.1186/1752-1947-5-285
29308088	Distinct subtypes of genomic PTEN deletion size influence the landscape of aneuploidy and outcome in prostate cancer	Vidotto T, Tiezzi DG, Squire JA.	Mol Cytogenet. 2018 Jan 3;11:1. doi: 10.1186/s13039-017-0348-y. eCollection 2018.	Vidotto T	Mol Cytogenet	2018	1/9/18	PMC5753467		10.1186/s13039-017-0348-y
23443968	Co-occurrence of autism, childhood psychosis, and intellectual disability associated with a de novo 3q29 microdeletion	Sagar A, Bishop JR, Tessman DC, Guter S, Martin CL, Cook EH.	Am J Med Genet A. 2013 Apr;161A(4):845-9. doi: 10.1002/ajmg.a.35754. Epub 2013 Feb 26.	Sagar A	Am J Med Genet A	2013	2/28/13	PMC3685481	NIHMS475976	10.1002/ajmg.a.35754
27077748	Chromosome r(3)(p25.3q29) in a Patient with Developmental Delay and Congenital Heart Defects: A Case Report and a Brief Literature Review	Zhang K, Song F, Zhang D, Liu Y, Zhang H, Wang Y, Dong R, Zhang Y, Liu Y, Gai Z.	Cytogenet Genome Res. 2016;148(1):6-13. doi: 10.1159/000445273. Epub 2016 Apr 15.	Zhang K	Cytogenet Genome Res	2016	4/15/16			10.1159/000445273
28429076	[Search for risk genes in schizophrenia]	Rujescu D.	Nervenarzt. 2017 Jul;88(7):751-754. doi: 10.1007/s00115-017-0330-2.	Rujescu D	Nervenarzt	2017	4/22/17			10.1007/s00115-017-0330-2
19610115	3q29 Microdeletion: a mental retardation disorder unassociated with a recognizable phenotype in two mother-daughter pairs	Digilio MC, Bernardini L, Mingarelli R, Capolino R, Capalbo A, Giuffrida MG, Versacci P, Novelli A, Dallapiccola B.	Am J Med Genet A. 2009 Aug;149A(8):1777-81. doi: 10.1002/ajmg.a.32965.	Digilio MC	Am J Med Genet A	2009	7/18/09			10.1002/ajmg.a.32965
33215817	Genomic imbalances in craniofacial microsomia	Spineli-Silva S, Sgardioli IC, Dos Santos AP, Bergamini LL, Monlle√≥ IL, Fontes MIB, F√©lix TM, Ribeiro EM, Xavier AC, Lustosa-Mendes E, Gil-da-Silva-Lopes VL, Vieira TP.	Am J Med Genet C Semin Med Genet. 2020 Dec;184(4):970-985. doi: 10.1002/ajmg.c.31857. Epub 2020 Nov 20.	Spineli-Silva S	Am J Med Genet C Semin Med Genet	2020	11/20/20			10.1002/ajmg.c.31857
24214349	3q29 microdeletion syndrome: Cognitive and behavioral phenotype in four patients	Citt√† S, Buono S, Greco D, Barone C, Alfei E, Bulgheroni S, Usilla A, Pantaleoni C, Romano C.	Am J Med Genet A. 2013 Dec;161A(12):3018-22. doi: 10.1002/ajmg.a.36142. Epub 2013 Sep 24.	Citt√† S	Am J Med Genet A	2013	11/12/13			10.1002/ajmg.a.36142
28432740	Novel 3q27.2-qter deletion in a patient with Diamond-Blackfan anemia and immunodeficiency: Case report and review of literature	Alkhunaizi E, Schrewe B, Alizadehfar R, V√©zina C, Stewart GS, Braverman N.	Am J Med Genet A. 2017 Jun;173(6):1514-1520. doi: 10.1002/ajmg.a.38208. Epub 2017 Apr 21.	Alkhunaizi E	Am J Med Genet A	2017	4/23/17			10.1002/ajmg.a.38208
27859486	Unraveling the genetic architecture of copy number variants associated with schizophrenia and other neuropsychiatric disorders	Rutkowski TP, Schroeder JP, Gafford GM, Warren ST, Weinshenker D, Caspary T, Mulle JG.	J Neurosci Res. 2017 May;95(5):1144-1160. doi: 10.1002/jnr.23970. Epub 2016 Nov 8.	Rutkowski TP	J Neurosci Res	2017	11/19/16	PMC5352473	NIHMS819424	10.1002/jnr.23970
20691406	Microdeletions of 3q29 confer high risk for schizophrenia	Mulle JG, Dodd AF, McGrath JA, Wolyniec PS, Mitchell AA, Shetty AC, Sobreira NL, Valle D, Rudd MK, Satten G, Cutler DJ, Pulver AE, Warren ST.	Am J Hum Genet. 2010 Aug 13;87(2):229-36. doi: 10.1016/j.ajhg.2010.07.013.	Mulle JG	Am J Hum Genet	2010	8/10/10	PMC2917706		10.1016/j.ajhg.2010.07.013
19298871	1.6Mb deletion in chromosome band 3q29 associated with eye abnormalities	Tyshchenko N, Hackmann K, Gerlach EM, Neuhann T, Schrock E, Tinschert S.	Eur J Med Genet. 2009 Mar-Jun;52(2-3):128-30. doi: 10.1016/j.ejmg.2009.03.002. Epub 2009 Mar 17.	Tyshchenko N	Eur J Med Genet	2009	3/21/09			10.1016/j.ejmg.2009.03.002
21108391	Siblings with phenotypic overlap with Toriello-Carey syndrome and complex cytogenetic imbalances including 3q29 microduplication and 6p25 microdeletion: Review of the literature and additional evidence for genetic heterogeneity	McGoey R, Varma A, Lacassie Y.	Am J Med Genet A. 2010 Dec;152A(12):3068-73. doi: 10.1002/ajmg.a.33721.	McGoey R	Am J Med Genet A	2010	11/26/10			10.1002/ajmg.a.33721
29533680	Copy number variation in fetal alcohol spectrum disorder	Zarrei M, Hicks GG, Reynolds JN, Thiruvahindrapuram B, Engchuan W, Pind M, Lamoureux S, Wei J, Wang Z, Marshall CR, Wintle RF, Chudley AE, Scherer SW.	Biochem Cell Biol. 2018 Apr;96(2):161-166. doi: 10.1139/bcb-2017-0241. Epub 2018 Mar 13.	Zarrei M	Biochem Cell Biol	2018	3/14/18			10.1139/bcb-2017-0241
32241839	Genotype-phenotype association and variant characterization in Diamond-Blackfan anemia caused by pathogenic variants in RPL35A	Gianferante DM, Wlodarski MW, Atsidaftos E, Da Costa L, Delaporta P, Farrar JE, Goldman FD, Hussain M, Kattamis A, Leblanc T, Lipton JM, Niemeyer CM, Pospisilova D, Quarello P, Ramenghi U, Sankaran VG, Vlachos A, Volejnikova J, Alter BP, Savage SA, Giri N.	Haematologica. 2020 Apr 2:haematol.2020.246629. doi: 10.3324/haematol.2020.246629. Online ahead of print.	Gianferante DM	Haematologica	2020	4/4/20			10.3324/haematol.2020.246629
20197726	[Identification of a novel deletion region in 3q29 microdeletion syndrome by oligonucleotide array comparative genomic hybridization]	Seo EJ, Jun KR, Yoo HW, Yoo HK, Lee JO.	Korean J Lab Med. 2010 Feb;30(1):70-5. doi: 10.3343/kjlm.2010.30.1.70.	Seo EJ	Korean J Lab Med	2010	3/4/10			10.3343/kjlm.2010.30.1.70
20414105	An uncommon 3.4-Mb interstitial deletion at 3q29	Wang JC, Naik H, Khan A, Nowaczyk MJ.	Clin Dysmorphol. 2010 Jul;19(3):133-6. doi: 10.1097/MCD.0b013e3283387b21.	Wang JC	Clin Dysmorphol	2010	4/24/10			10.1097/MCD.0b013e3283387b21
27107016	Recurrent DNA copy number alterations in intestinal-type sinonasal adenocarcinoma	Perez-Escuredo J, Lopez-Hernandez A, Costales M, Lopez F, Ares SP, Vivanco B, Llorente JL, Hermsen MA.	Rhinology. 2016 Sep;54(3):278-86. doi: 10.4193/Rhin15.382.	Perez-Escuredo J	Rhinology	2016	4/24/16			10.4193/Rhin15.382
20832509	1.3¬†Mb de novo deletion in chromosome band 3q29 associated with normal intelligence in a child	Cobb W, Anderson A, Turner C, Hoffman RD, Schonberg S, Levin SW.	Eur J Med Genet. 2010 Nov-Dec;53(6):415-8. doi: 10.1016/j.ejmg.2010.08.009. Epub 2010 Sep 9.	Cobb W	Eur J Med Genet	2010	9/14/10			10.1016/j.ejmg.2010.08.009
27343325	Recurrent fetal syndromic spina bifida associated with 3q26.1-qter duplication and 5p13.33-pter deletion due to familial balanced rearrangement	Preiksaitiene E, Benu_ien_ E, Ciuladaite Z, _liu_as V, Mik_tien_ V, Ku_inskas V.	Taiwan J Obstet Gynecol. 2016 Jun;55(3):410-4. doi: 10.1016/j.tjog.2016.04.018.	Preiksaitiene E	Taiwan J Obstet Gynecol	2016	6/26/16			10.1016/j.tjog.2016.04.018
31445671	Discovery of Aberrant Alteration of Genome in Colorectal Cancer by Exome Sequencing	Liang Y, Jiang L, Zhong X, Hochwald SN, Wang Y, Huang L, Nie Q, Huang H, Xu JF.	Am J Med Sci. 2019 Nov;358(5):340-349. doi: 10.1016/j.amjms.2019.07.012. Epub 2019 Aug 1.	Liang Y	Am J Med Sci	2019	8/26/19			10.1016/j.amjms.2019.07.012
21626679	The 3q29 microdeletion syndrome: report of three new unrelated patients and in silico "RNA binding" analysis of the 3q29 region	Dasouki MJ, Lushington GH, Hovanes K, Casey J, Gorre M.	Am J Med Genet A. 2011 Jul;155A(7):1654-60. doi: 10.1002/ajmg.a.34080. Epub 2011 May 27.	Dasouki MJ	Am J Med Genet A	2011	6/1/11	PMC3312009	NIHMS352786	10.1002/ajmg.a.34080
15918153	3q29 microdeletion syndrome: clinical and molecular characterization of a new syndrome	Willatt L, Cox J, Barber J, Cabanas ED, Collins A, Donnai D, FitzPatrick DR, Maher E, Martin H, Parnau J, Pindar L, Ramsay J, Shaw-Smith C, Sistermans EA, Tettenborn M, Trump D, de Vries BB, Walker K, Raymond FL.	Am J Hum Genet. 2005 Jul;77(1):154-60. doi: 10.1086/431653. Epub 2005 May 25.	Willatt L	Am J Hum Genet	2005	5/27/05	PMC1226188		10.1086/431653
26476657	Sinus pericranii and myoclonic epilepsy: novel features of 3q29 microdeletion syndrome	Samanta D.	Acta Neurol Belg. 2016 Sep;116(3):363-4. doi: 10.1007/s13760-015-0554-5. Epub 2015 Oct 17.	Samanta D	Acta Neurol Belg	2016	10/19/15			10.1007/s13760-015-0554-5
21850710	Mutation screening of the 3q29 microdeletion syndrome candidate genes DLG1 and PAK2 in schizophrenia	Carroll LS, Williams HJ, Walters J, Kirov G, O'Donovan MC, Owen MJ.	Am J Med Genet B Neuropsychiatr Genet. 2011 Dec;156B(7):844-9. doi: 10.1002/ajmg.b.31231. Epub 2011 Aug 17.	Carroll LS	Am J Med Genet B Neuropsychiatr Genet	2011	8/19/11			10.1002/ajmg.b.31231
16760732	A case of 3q29 microdeletion with novel features and a review of cytogenetically visible terminal 3q deletions	Baynam G, Goldblatt J, Townshend S.	Clin Dysmorphol. 2006 Jul;15(3):145-8. doi: 10.1097/01.mcd.0000198934.55071.ee.	Baynam G	Clin Dysmorphol	2006	6/9/06			10.1097/01.mcd.0000198934.55071.ee
31311986	Entire FGF12 duplication by complex chromosomal rearrangements associated with West syndrome	Oda Y, Uchiyama Y, Motomura A, Fujita A, Azuma Y, Harita Y, Mizuguchi T, Yanagi K, Ogata H, Hata K, Kaname T, Matsubara Y, Wakui K, Matsumoto N.	J Hum Genet. 2019 Oct;64(10):1005-1014. doi: 10.1038/s10038-019-0641-1. Epub 2019 Jul 16.	Oda Y	J Hum Genet	2019	7/18/19			10.1038/s10038-019-0641-1
29882083	High Incidence of Copy Number Variants in Adults with Intellectual Disability and Co-morbid Psychiatric Disorders	Vi√±as-Jornet M, Esteba-Castillo S, Baena N, Ribas-Vidal N, Ruiz A, Torrents-Rodas D, Gabau E, Vilella E, Martorell L, Armengol L, Novell R, Guitart M.	Behav Genet. 2018 Jul;48(4):323-336. doi: 10.1007/s10519-018-9902-6. Epub 2018 Jun 7.	Vi√±as-Jornet M	Behav Genet	2018	6/9/18	PMC6028865		10.1007/s10519-018-9902-6
29653001	[Genetic analysis of two fetuses with congenital heart defects and 3q microdeletion]	Long W, Gu J, Ouyang J, Jia S, Zhang B, Liu J, Yu B.	Zhonghua Yi Xue Yi Chuan Xue Za Zhi. 2018 Apr 10;35(2):240-243. doi: 10.3760/cma.j.issn.1003-9406.2018.02.021.	Long W	Zhonghua Yi Xue Yi Chuan Xue Za Zhi	2018	4/14/18			10.3760/cma.j.issn.1003-9406.2018.02.021
20500065	A case of 3q29 microdeletion syndrome involving oral cleft inherited from a nonaffected mosaic parent: molecular analysis and ethical implications	Petrin AL, Daack-Hirsch S, L'Heureux J, Murray JC.	Cleft Palate Craniofac J. 2011 Mar;48(2):222-30. doi: 10.1597/09-149. Epub 2010 May 4.	Petrin AL	Cleft Palate Craniofac J	2011	5/27/10	PMC2964377	NIHMS209391	10.1597/09-149
19460468	3q29 interstitial microdeletion syndrome: an inherited case associated with cardiac defect and normal cognition	Li F, Lisi EC, Wohler ES, Hamosh A, Batista DA.	Eur J Med Genet. 2009 Sep-Oct;52(5):349-52. doi: 10.1016/j.ejmg.2009.05.001. Epub 2009 May 19.	Li F	Eur J Med Genet	2009	5/23/09			10.1016/j.ejmg.2009.05.001
16987873	The genetics of mental retardation	Raymond FL, Tarpey P.	Hum Mol Genet. 2006 Oct 15;15 Spec No 2:R110-6. doi: 10.1093/hmg/ddl189.	Raymond FL	Hum Mol Genet	2006	9/22/06			10.1093/hmg/ddl189
22900207	Animal models of psychiatric disorders that reflect human copy number variation	Nomura J, Takumi T.	Neural Plast. 2012;2012:589524. doi: 10.1155/2012/589524. Epub 2012 Jul 30.	Nomura J	Neural Plast	2012	8/18/12	PMC3414062		10.1155/2012/589524
26206478	Molecular Analysis of Pediatric Oligodendrogliomas Highlights Genetic Differences with Adult Counterparts and Other Pediatric Gliomas	Nauen D, Haley L, Lin MT, Perry A, Giannini C, Burger PC, Rodriguez FJ.	Brain Pathol. 2016 Mar;26(2):206-14. doi: 10.1111/bpa.12291. Epub 2015 Aug 14.	Nauen D	Brain Pathol	2016	7/25/15	PMC4724334	NIHMS737138	10.1111/bpa.12291
28963451	CNV-association meta-analysis in 191,161 European adults reveals new loci associated with anthropometric traits	Mac√© A, Tuke MA, Deelen P, Kristiansson K, Mattsson H, N√µukas M, Sapkota Y, Schick U, Porcu E, R√ºeger S, McDaid AF, Porteous D, Winkler TW, Salvi E, Shrine N, Liu X, Ang WQ, Zhang W, Feitosa MF, Venturini C, van der Most PJ, Rosengren A, Wood AR, Beaumont RN, Jones SE, Ruth KS, Yaghootkar H, Tyrrell J, Havulinna AS, Boers H, M√§gi R, Kriebel J, M√ºller-Nurasyid M, Perola M, Nieminen M, Lokki M…	Nat Commun. 2017 Sep 29;8(1):744. doi: 10.1038/s41467-017-00556-x.	Mac√© A	Nat Commun	2017	10/1/17	PMC5622064		10.1038/s41467-017-00556-x
19324102	A 9.3 Mb microdeletion of 3q27.3q29 associated with psychomotor and growth delay, tricuspid valve dysplasia and bifid thumb	Pollazzon M, Grosso S, Papa FT, Katzaki E, Marozza A, Mencarelli MA, Uliana V, Balestri P, Mari F, Renieri A.	Eur J Med Genet. 2009 Mar-Jun;52(2-3):131-3. doi: 10.1016/j.ejmg.2009.03.009. Epub 2009 Mar 24.	Pollazzon M	Eur J Med Genet	2009	3/28/09			10.1016/j.ejmg.2009.03.009
23632794	Prospective diagnostic analysis of copy number variants using SNP microarrays in individuals with autism spectrum disorders	Nava C, Keren B, Mignot C, Rastetter A, Chantot-Bastaraud S, Faudet A, Fonteneau E, Amiet C, Laurent C, Jacquette A, Whalen S, Afenjar A, P√©risse D, Doummar D, Dorison N, Leboyer M, Siffroi JP, Cohen D, Brice A, H√©ron D, Depienne C.	Eur J Hum Genet. 2014 Jan;22(1):71-8. doi: 10.1038/ejhg.2013.88. Epub 2013 May 1.	Nava C	Eur J Hum Genet	2014	5/2/13	PMC3865413		10.1038/ejhg.2013.88
24776740	Copy number variation in schizophrenia in Sweden	Szatkiewicz JP, O'Dushlaine C, Chen G, Chambert K, Moran JL, Neale BM, Fromer M, Ruderfer D, Akterin S, Bergen SE, K√§hler A, Magnusson PK, Kim Y, Crowley JJ, Rees E, Kirov G, O'Donovan MC, Owen MJ, Walters J, Scolnick E, Sklar P, Purcell S, Hultman CM, McCarroll SA, Sullivan PF.	Mol Psychiatry. 2014 Jul;19(7):762-73. doi: 10.1038/mp.2014.40. Epub 2014 Apr 29.	Szatkiewicz JP	Mol Psychiatry	2014	4/30/14	PMC4271733	NIHMS647713	10.1038/mp.2014.40
18413373	Detection of known and novel genomic rearrangements by array based comparative genomic hybridisation: deletion of ZNF533 and duplication of CHARGE syndrome genes	Monfort S, Rosell√≥ M, Orellana C, Oltra S, Blesa D, Kok K, Ferrer I, Cigudosa JC, Mart√≠nez F.	J Med Genet. 2008 Jul;45(7):432-7. doi: 10.1136/jmg.2008.057596. Epub 2008 Apr 15.	Monfort S	J Med Genet	2008	4/17/08			10.1136/jmg.2008.057596
17124408	Whole-genome array-CGH screening in undiagnosed syndromic patients: old syndromes revisited and new alterations	Krepischi-Santos AC, Vianna-Morgante AM, Jehee FS, Passos-Bueno MR, Knijnenburg J, Szuhai K, Sloos W, Mazzeu JF, Kok F, Cheroki C, Otto PA, Mingroni-Netto RC, Varela M, Koiffmann C, Kim CA, Bertola DR, Pearson PL, Rosenberg C.	Cytogenet Genome Res. 2006;115(3-4):254-61. doi: 10.1159/000095922.	Krepischi-Santos AC	Cytogenet Genome Res	2006	11/25/06			10.1159/000095922
27641506	Integrative genomic and network analysis identified novel genes associated with the development of advanced cervical squamous cell carcinoma	Roychowdhury A, Samadder S, Das P, Mandloi S, Addya S, Chakraborty C, Basu PS, Mondal R, Roy A, Chakrabarti S, Roychoudhury S, Panda CK.	Biochim Biophys Acta Gen Subj. 2017 Jan;1861(1 Pt A):2899-2911. doi: 10.1016/j.bbagen.2016.09.014. Epub 2016 Sep 15.	Roychowdhury A	Biochim Biophys Acta Gen Subj	2017	11/6/16			10.1016/j.bbagen.2016.09.014
26314988	Whole-exome analysis reveals novel somatic genomic alterations associated with outcome in immunochemotherapy-treated diffuse large B-cell lymphoma	Novak AJ, Asmann YW, Maurer MJ, Wang C, Slager SL, Hodge LS, Manske M, Price-Troska T, Yang ZZ, Zimmermann MT, Nowakowski GS, Ansell SM, Witzig TE, McPhail E, Ketterling R, Feldman AL, Dogan A, Link BK, Habermann TM, Cerhan JR.	Blood Cancer J. 2015 Aug 28;5(8):e346. doi: 10.1038/bcj.2015.69.	Novak AJ	Blood Cancer J	2015	8/29/15	PMC4558593		10.1038/bcj.2015.69
24878430	Novel rare variants in F-box protein 45 (FBXO45) in schizophrenia	Wang C, Koide T, Kimura H, Kunimoto S, Yoshimi A, Nakamura Y, Kushima I, Banno M, Kawano N, Takasaki Y, Xing J, Noda Y, Mouri A, Aleksic B, Ikeda M, Okada T, Iidaka T, Inada T, Iwata N, Ozaki N.	Schizophr Res. 2014 Aug;157(1-3):149-56. doi: 10.1016/j.schres.2014.04.032. Epub 2014 May 28.	Wang C	Schizophr Res	2014	6/1/14			10.1016/j.schres.2014.04.032
24133203	3q27.3 microdeletional syndrome: a recognisable clinical entity associating dysmorphic features, marfanoid habitus, intellectual disability and psychosis with mood disorder	Thevenon J, Callier P, Poquet H, Bache I, Menten B, Malan V, Cavaliere ML, Girod JP, Thauvin-Robinet C, El Chehadeh S, Pinoit JM, Huet F, Verges B, Petit JM, Mosca-Boidron AL, Marle N, Mugneret F, Masurel-Paulet A, Novelli A, T√ºmer Z, Loeys B, Lyonnet S, Faivre L.	J Med Genet. 2014 Jan;51(1):21-7. doi: 10.1136/jmedgenet-2013-101939. Epub 2013 Oct 16.	Thevenon J	J Med Genet	2014	10/18/13			10.1136/jmedgenet-2013-101939
10746566	Compound heterozygous mutations in the flavoprotein gene of the respiratory chain complex II in a patient with Leigh syndrome	Parfait B, Chretien D, R√∂tig A, Marsac C, Munnich A, Rustin P.	Hum Genet. 2000 Feb;106(2):236-43. doi: 10.1007/s004390051033.	Parfait B	Hum Genet	2000	4/4/00			10.1007/s004390051033
19963112	A complex rearrangement involving cryptic deletion of ETV6 and CDKN1B genes in a case of childhood acute lymphoblastic leukemia	Krstic AD, Impera L, Guc-Scekic M, Lakic N, Djokic D, Slavkovic B, Storlazzi CT.	Cancer Genet Cytogenet. 2009 Dec;195(2):125-31. doi: 10.1016/j.cancergencyto.2009.07.002.	Krstic AD	Cancer Genet Cytogenet	2009	12/8/09			10.1016/j.cancergencyto.2009.07.002
19930403	Study of abnormal chromosome regions in esophageal squamous cell carcinoma by comparative genomic hybridization: relationship of lymph node metastasis and distant metastasis to selected abnormal regions	Sakai N, Kajiyama Y, Iwanuma Y, Tomita N, Amano T, Isayama F, Ouchi K, Tsurumaru M.	Dis Esophagus. 2010 Jul;23(5):415-21. doi: 10.1111/j.1442-2050.2009.01026.x. Epub 2009 Nov 23.	Sakai N	Dis Esophagus	2010	11/26/09			10.1111/j.1442-2050.2009.01026.x
17574970	Rearrangements involving 12q in myeloproliferative disorders: possible role of HMGA2 and SOCS2 genes	Etienne A, Carbuccia N, Ad√©la√Øde J, Bekhouche I, R√©my V, Sohn C, Sainty D, Gastaut JA, Olschwang S, Birnbaum D, Mozziconacci MJ, Chaffanet M.	Cancer Genet Cytogenet. 2007 Jul 1;176(1):80-8. doi: 10.1016/j.cancergencyto.2007.03.009.	Etienne A	Cancer Genet Cytogenet	2007	6/19/07			10.1016/j.cancergencyto.2007.03.009
19469308	[Interest of studying subtelomeric abnormalities by in situ fluorescent hybridization to explore idiopathic mental retardation]	Hila L, Ben Jemaa L, Daoudi R, Maazoul F, Chaabouni H.	Tunis Med. 2008 May;86(5):500-5.	Hila L	Tunis Med	2008	5/28/09
9428630	NotI linking/jumping clones of human chromosome 3: mapping of the TFRC, RAB7 and HAUSP genes to regions rearranged in leukemia and deleted in solid tumors	Kashuba VI, Gizatullin RZ, Protopopov AI, Allikmets R, Korolev S, Li J, Boldog F, Tory K, Zabarovska V, Marcsek Z, Sumegi J, Klein G, Zabarovsky ER, Kisselev L.	FEBS Lett. 1997 Dec 15;419(2-3):181-5. doi: 10.1016/s0014-5793(97)01449-x.	Kashuba VI	FEBS Lett	1997	1/15/98			10.1016/s0014-5793(97)01449-x
29501613	3q29 microduplication syndrome: Description of two new cases and delineation of the minimal critical region	Tassano E, Uccella S, Giacomini T, Severino M, Siri L, Gherzi M, Celle ME, Porta S, Gimelli G, Ronchetto P.	Eur J Med Genet. 2018 Aug;61(8):428-433. doi: 10.1016/j.ejmg.2018.02.011. Epub 2018 Mar 1.	Tassano E	Eur J Med Genet	2018	3/5/18			10.1016/j.ejmg.2018.02.011
28763312	3q29 Chromosomal duplication in a neonate with associated myelomeningocele and midline cranial defects	Lawrence MB, Arreola A, Cools M, Elton S, Wood KS.	Clin Dysmorphol. 2017 Oct;26(4):221-223. doi: 10.1097/MCD.0000000000000193.	Lawrence MB	Clin Dysmorphol	2017	8/2/17			10.1097/MCD.0000000000000193
33039685	3q29 microduplication syndrome: Clinical and molecular description of eleven new cases	Coyan AG, Dyer LM.	Eur J Med Genet. 2020 Oct 9;63(12):104083. doi: 10.1016/j.ejmg.2020.104083. Online ahead of print.	Coyan AG	Eur J Med Genet	2020	10/11/20			10.1016/j.ejmg.2020.104083
[truncated: 209 more rows]
