# Supplementary material for: Sex-specific recombination patterns predict parent of origin for recurrent genomic disorders
Source: BMC Med Genomics. 2021 Jun 9;14:154. doi: 10.1186/s12920-021-00999-8 (PMC8190997; doi:10.1186/s12920-021-00999-8)
Supplement: Supplementary file 4 — Additional file 4: Table S4. Logistic regression data for 1977 CNVs. [file 12920_2021_999_MOESM4_ESM.csv]

chr	cytogenic	locus	cnv	study_PMID	cnv_type	Coe_BPs_hg38	new_BPs	New_BPs_build	BPs_hg38	BPs_type	start	stop	size	parental_origin	X22q11_interval_specified	malerecomb	femalerecomb	recombratio	logrecombratio	parental_origin_factor
1	1q21.1	1q21.1	1q21.1 deletion	15117819	deletion	chr1:147101794-147921262	N/A	N/A	chr1:147101794-147921262	Coe et al 2014 BPs	147101794	147921262	819469	paternal	N/A	0.128786341	0.530790726	0.242631106	-1.416213071	1
1	1q21.1	1q21.1	1q21.1 deletion	18784092	deletion	chr1:147101794-147921262	N/A	N/A	chr1:147101794-147921262	Coe et al 2014 BPs	147101794	147921262	819469	maternal	N/A	0.128786341	0.530790726	0.242631106	-1.416213071	0
1	1q21.1	1q21.1	1q21.1 deletion	18784092	deletion	chr1:147101794-147921262	N/A	N/A	chr1:147101794-147921262	Coe et al 2014 BPs	147101794	147921262	819469	maternal	N/A	0.128786341	0.530790726	0.242631106	-1.416213071	0
1	1q21.1	1q21.1	1q21.1 deletion	18784092	deletion	chr1:147101794-147921262	N/A	N/A	chr1:147101794-147921262	Coe et al 2014 BPs	147101794	147921262	819469	maternal	N/A	0.128786341	0.530790726	0.242631106	-1.416213071	0
1	1q21.1	1q21.1	1q21.1 deletion	18784092	deletion	chr1:147101794-147921262	N/A	N/A	chr1:147101794-147921262	Coe et al 2014 BPs	147101794	147921262	819469	paternal	N/A	0.128786341	0.530790726	0.242631106	-1.416213071	1
1	1q21.1	1q21.1	1q21.1 duplication	22939634	duplication	chr1:147101794-147921262	N/A	N/A	chr1:147101794-147921262	Coe et al 2014 BPs	147101794	147921262	819469	paternal	N/A	0.128786341	0.530790726	0.242631106	-1.416213071	1
1	1q21.1	1q21.1	1q21.1 duplication	26402605	duplication	chr1:147101794-147921262	chr1:146467203-147870096	hg19	chr1:146995657-148397943	Individual BPs	146995657	148397943	1402287	paternal	N/A	0.078919057	0.326298145	0.241861802	-1.419388782	1
1	1q21.1	1q21.1	1q21.1 deletion	32778765	deletion	chr1:147101794-147921262	chr1:146578858-147396590	hg19	chr1:147107276-147924476	Study BPs	147107276	147924476	817201	paternal	N/A	0.129107462	0.532258092	0.242565522	-1.416483411	1
1	1q21.1	1q21.1	1q21.1 deletion	32778765	deletion	chr1:147101794-147921262	chr1:146578858-147396590	hg19	chr1:147107276-147924476	Study BPs	147107276	147924476	817201	paternal	N/A	0.129107462	0.532258092	0.242565522	-1.416483411	1
1	1q21.1	1q21.1 TAR	1q21.1 TAR deletion	22083728	deletion	chr1:145806439-148600476	chr1:145686999-146048495	hg38	chr1:145686999-146048495	ClinGen 1q21.1 BPs	145686999	146048495	361497	paternal	N/A	0.157123878	0.778148632	0.201920136	-1.599883026	1
2	2q13	2q13	2q13 duplication	26402605	duplication	chr2:110625954-112335952	chr2:111386233-113100014	hg19	chr2:110628656-112342437	Individual BPs	110628656	112342437	1713782	paternal	N/A	0.448545389	1.643778813	0.272874541	-1.298743146	1
3	3q29	3q29	3q29 deletion	20830797	deletion	chr3:195988732-197628732	N/A	N/A	chr3:195988732-197628732	Coe et al 2014 BPs	195988732	197628732	1640001	paternal	N/A	3.141540338	0.278254564	11.29016643	2.423932119	1
3	3q29	3q29	3q29 deletion	22083728	deletion	chr3:195988732-197628732	N/A	N/A	chr3:195988732-197628732	Coe et al 2014 BPs	195988732	197628732	1640001	paternal	N/A	3.141540338	0.278254564	11.29016643	2.423932119	1
3	3q29	3q29	3q29 deletion	22939634	deletion	chr3:195988732-197628732	N/A	N/A	chr3:195988732-197628732	Coe et al 2014 BPs	195988732	197628732	1640001	paternal	N/A	3.141540338	0.278254564	11.29016643	2.423932119	1
3	3q29	3q29	3q29 deletion	26402605	deletion	chr3:195988732-197628732	chr3:195734915-197366632	hg19	chr3:196008044-197639761	Individual BPs	196008044	197639761	1631718	paternal	N/A	3.050331885	0.271782501	11.22343005	2.418003562	1
3	3q29	3q29	3q29 deletion	26402605	deletion	chr3:195988732-197628732	chr3:195734915-197346971	hg19	chr3:196008044-197620100	Individual BPs	196008044	197620100	1612057	paternal	N/A	3.050331885	0.271782501	11.22343005	2.418003562	1
3	3q29	3q29	3q29 deletion	26402605	deletion	chr3:195988732-197628732	chr3:195747398-197346971	hg19	chr3:196020527-197620100	Individual BPs	196020527	197620100	1599574	paternal	N/A	3.200190729	0.282838583	11.31454803	2.426089334	1
3	3q29	3q29	3q29 deletion	31347308	deletion	chr3:195988732-197628732	chr3:195747856-197339329	hg19	chr3:196020985-197612458	Individual BPs	196020985	197612458	1591474	paternal	N/A	3.200900078	0.282900522	11.31457821	2.426092001	1
3	3q29	3q29	3q29 deletion	32778765	deletion	chr3:195988732-197628732	chr3:195759926-197346552	hg19	chr3:196033055-197619681	Study BPs	196033055	197619681	1586627	paternal	N/A	3.213904104	0.280475385	11.45877419	2.438755741	1
3	3q29	3q29	3q29 deletion	This Study	deletion	chr3:195988732-197628732	chr3:195925590-197667295	hg38	chr3:195925590-197667295	Individual BPs	195925590	197667295	1741706	paternal	N/A	3.038972378	0.270809904	11.22179186	2.41785759	1
3	3q29	3q29	3q29 deletion	This Study	deletion	chr3:195988732-197628732	chr3:195998740-198230596	hg38	chr3:195998740-198230596	Individual BPs	195998740	198230596	2231857	paternal	N/A	3.159187359	0.27950678	11.30272175	2.42504356	1
3	3q29	3q29	3q29 deletion	This Study	deletion	chr3:195988732-197628732	chr3:195939241-197667295	hg38	chr3:195939241-197667295	Individual BPs	195939241	197667295	1728055	paternal	N/A	3.057388346	0.27228322	11.22870643	2.418473573	1
3	3q29	3q29	3q29 deletion	This Study	deletion	chr3:195988732-197628732	chr3:195998740-197667295	hg38	chr3:195998740-197667295	Individual BPs	195998740	197667295	1668556	paternal	N/A	3.159187359	0.27950678	11.30272175	2.42504356	1
3	3q29	3q29	3q29 deletion	This Study	deletion	chr3:195988732-197628732	chr3:195939241-197667295	hg38	chr3:195939241-197667295	Individual BPs	195939241	197667295	1728055	paternal	N/A	3.057388346	0.27228322	11.22870643	2.418473573	1
3	3q29	3q29	3q29 deletion	This Study	deletion	chr3:195988732-197628732	chr3:195998740-197667295	hg38	chr3:195998740-197667295	Individual BPs	195998740	197667295	1668556	paternal	N/A	3.159187359	0.27950678	11.30272175	2.42504356	1
3	3q29	3q29	3q29 deletion	This Study	deletion	chr3:195988732-197628732	chr3:195998740-197636322	hg38	chr3:195998740-197636322	Individual BPs	195998740	197636322	1637583	maternal	N/A	3.159187359	0.27950678	11.30272175	2.42504356	0
3	3q29	3q29	3q29 deletion	This Study	deletion	chr3:195988732-197628732	chr3:195939241-197667295	hg38	chr3:195939241-197667295	Individual BPs	195939241	197667295	1728055	paternal	N/A	3.057388346	0.27228322	11.22870643	2.418473573	1
3	3q29	3q29	3q29 deletion	This Study	deletion	chr3:195988732-197628732	chr3:195998740-197636322	hg38	chr3:195998740-197636322	Individual BPs	195998740	197636322	1637583	paternal	N/A	3.159187359	0.27950678	11.30272175	2.42504356	1
3	3q29	3q29	3q29 deletion	This Study	deletion	chr3:195988732-197628732	chr3:195939241-197667295	hg38	chr3:195939241-197667295	Individual BPs	195939241	197667295	1728055	paternal	N/A	3.057388346	0.27228322	11.22870643	2.418473573	1
3	3q29	3q29	3q29 deletion	This Study	deletion	chr3:195988732-197628732	chr3:195998740-197667295	hg38	chr3:195998740-197667295	Individual BPs	195998740	197667295	1668556	paternal	N/A	3.159187359	0.27950678	11.30272175	2.42504356	1
3	3q29	3q29	3q29 deletion	This Study	deletion	chr3:195988732-197628732	chr3:196072181-197304097	hg38	chr3:196072181-197304097	Individual BPs	196072181	197304097	1231917	paternal	N/A	3.392757971	0.304624263	11.13751722	2.410319339	1
3	3q29	3q29	3q29 deletion	This Study	deletion	chr3:195988732-197628732	chr3:195939241-197667295	hg38	chr3:195939241-197667295	Individual BPs	195939241	197667295	1728055	paternal	N/A	3.057388346	0.27228322	11.22870643	2.418473573	1
3	3q29	3q29	3q29 deletion	This Study	deletion	chr3:195988732-197628732	chr3:195939241-197686705	hg38	chr3:195939241-197686705	Individual BPs	195939241	197686705	1747465	paternal	N/A	3.057388346	0.27228322	11.22870643	2.418473573	1
5	5q35	5q35	5q35 deletion	12687502	deletion	chr5:176290391-177630393	N/A	N/A	chr5:176290391-177630393	Coe et al 2014 BPs	176290391	177630393	1340003	maternal	N/A	1.299553547	0.979413548	1.326869074	0.282822087	0
5	5q35	5q35	5q35 deletion	12687502	deletion	chr5:176290391-177630393	N/A	N/A	chr5:176290391-177630393	Coe et al 2014 BPs	176290391	177630393	1340003	maternal	N/A	1.299553547	0.979413548	1.326869074	0.282822087	0
5	5q35	5q35	5q35 deletion	12687502	deletion	chr5:176290391-177630393	N/A	N/A	chr5:176290391-177630393	Coe et al 2014 BPs	176290391	177630393	1340003	paternal	N/A	1.299553547	0.979413548	1.326869074	0.282822087	1
5	5q35	5q35	5q35 deletion	12687502	deletion	chr5:176290391-177630393	N/A	N/A	chr5:176290391-177630393	Coe et al 2014 BPs	176290391	177630393	1340003	paternal	N/A	1.299553547	0.979413548	1.326869074	0.282822087	1
5	5q35	5q35	5q35 deletion	12687502	deletion	chr5:176290391-177630393	N/A	N/A	chr5:176290391-177630393	Coe et al 2014 BPs	176290391	177630393	1340003	paternal	N/A	1.299553547	0.979413548	1.326869074	0.282822087	1
5	5q35	5q35	5q35 deletion	12687502	deletion	chr5:176290391-177630393	N/A	N/A	chr5:176290391-177630393	Coe et al 2014 BPs	176290391	177630393	1340003	paternal	N/A	1.299553547	0.979413548	1.326869074	0.282822087	1
5	5q35	5q35	5q35 deletion	12687502	deletion	chr5:176290391-177630393	N/A	N/A	chr5:176290391-177630393	Coe et al 2014 BPs	176290391	177630393	1340003	paternal	N/A	1.299553547	0.979413548	1.326869074	0.282822087	1
5	5q35	5q35	5q35 deletion	12687502	deletion	chr5:176290391-177630393	N/A	N/A	chr5:176290391-177630393	Coe et al 2014 BPs	176290391	177630393	1340003	paternal	N/A	1.299553547	0.979413548	1.326869074	0.282822087	1
5	5q35	5q35	5q35 deletion	12687502	deletion	chr5:176290391-177630393	N/A	N/A	chr5:176290391-177630393	Coe et al 2014 BPs	176290391	177630393	1340003	paternal	N/A	1.299553547	0.979413548	1.326869074	0.282822087	1
5	5q35	5q35	5q35 deletion	12687502	deletion	chr5:176290391-177630393	N/A	N/A	chr5:176290391-177630393	Coe et al 2014 BPs	176290391	177630393	1340003	paternal	N/A	1.299553547	0.979413548	1.326869074	0.282822087	1
5	5q35	5q35	5q35 deletion	12687502	deletion	chr5:176290391-177630393	N/A	N/A	chr5:176290391-177630393	Coe et al 2014 BPs	176290391	177630393	1340003	paternal	N/A	1.299553547	0.979413548	1.326869074	0.282822087	1
5	5q35	5q35	5q35 deletion	12687502	deletion	chr5:176290391-177630393	N/A	N/A	chr5:176290391-177630393	Coe et al 2014 BPs	176290391	177630393	1340003	paternal	N/A	1.299553547	0.979413548	1.326869074	0.282822087	1
5	5q35	5q35	5q35 deletion	12687502	deletion	chr5:176290391-177630393	N/A	N/A	chr5:176290391-177630393	Coe et al 2014 BPs	176290391	177630393	1340003	paternal	N/A	1.299553547	0.979413548	1.326869074	0.282822087	1
5	5q35	5q35	5q35 deletion	12687502	deletion	chr5:176290391-177630393	N/A	N/A	chr5:176290391-177630393	Coe et al 2014 BPs	176290391	177630393	1340003	paternal	N/A	1.299553547	0.979413548	1.326869074	0.282822087	1
5	5q35	5q35	5q35 deletion	12687502	deletion	chr5:176290391-177630393	N/A	N/A	chr5:176290391-177630393	Coe et al 2014 BPs	176290391	177630393	1340003	paternal	N/A	1.299553547	0.979413548	1.326869074	0.282822087	1
5	5q35	5q35	5q35 deletion	12687502	deletion	chr5:176290391-177630393	N/A	N/A	chr5:176290391-177630393	Coe et al 2014 BPs	176290391	177630393	1340003	paternal	N/A	1.299553547	0.979413548	1.326869074	0.282822087	1
5	5q35	5q35	5q35 deletion	12687502	deletion	chr5:176290391-177630393	N/A	N/A	chr5:176290391-177630393	Coe et al 2014 BPs	176290391	177630393	1340003	paternal	N/A	1.299553547	0.979413548	1.326869074	0.282822087	1
5	5q35	5q35	5q35 deletion	12687502	deletion	chr5:176290391-177630393	N/A	N/A	chr5:176290391-177630393	Coe et al 2014 BPs	176290391	177630393	1340003	paternal	N/A	1.299553547	0.979413548	1.326869074	0.282822087	1
5	5q35	5q35	5q35 deletion	12687502	deletion	chr5:176290391-177630393	N/A	N/A	chr5:176290391-177630393	Coe et al 2014 BPs	176290391	177630393	1340003	paternal	N/A	1.299553547	0.979413548	1.326869074	0.282822087	1
5	5q35	5q35	5q35 deletion	12687502	deletion	chr5:176290391-177630393	N/A	N/A	chr5:176290391-177630393	Coe et al 2014 BPs	176290391	177630393	1340003	paternal	N/A	1.299553547	0.979413548	1.326869074	0.282822087	1
5	5q35	5q35	5q35 deletion	15805156	deletion	chr5:176290391-177630393	N/A	N/A	chr5:176290391-177630393	Coe et al 2014 BPs	176290391	177630393	1340003	maternal	N/A	1.299553547	0.979413548	1.326869074	0.282822087	0
5	5q35	5q35	5q35 deletion	15805156	deletion	chr5:176290391-177630393	N/A	N/A	chr5:176290391-177630393	Coe et al 2014 BPs	176290391	177630393	1340003	maternal	N/A	1.299553547	0.979413548	1.326869074	0.282822087	0
5	5q35	5q35	5q35 deletion	15805156	deletion	chr5:176290391-177630393	N/A	N/A	chr5:176290391-177630393	Coe et al 2014 BPs	176290391	177630393	1340003	maternal	N/A	1.299553547	0.979413548	1.326869074	0.282822087	0
5	5q35	5q35	5q35 deletion	15805156	deletion	chr5:176290391-177630393	N/A	N/A	chr5:176290391-177630393	Coe et al 2014 BPs	176290391	177630393	1340003	paternal	N/A	1.299553547	0.979413548	1.326869074	0.282822087	1
5	5q35	5q35	5q35 deletion	15805156	deletion	chr5:176290391-177630393	N/A	N/A	chr5:176290391-177630393	Coe et al 2014 BPs	176290391	177630393	1340003	paternal	N/A	1.299553547	0.979413548	1.326869074	0.282822087	1
5	5q35	5q35	5q35 deletion	15805156	deletion	chr5:176290391-177630393	N/A	N/A	chr5:176290391-177630393	Coe et al 2014 BPs	176290391	177630393	1340003	paternal	N/A	1.299553547	0.979413548	1.326869074	0.282822087	1
5	5q35	5q35	5q35 deletion	15805156	deletion	chr5:176290391-177630393	N/A	N/A	chr5:176290391-177630393	Coe et al 2014 BPs	176290391	177630393	1340003	paternal	N/A	1.299553547	0.979413548	1.326869074	0.282822087	1
5	5q35	5q35	5q35 deletion	15805156	deletion	chr5:176290391-177630393	N/A	N/A	chr5:176290391-177630393	Coe et al 2014 BPs	176290391	177630393	1340003	paternal	N/A	1.299553547	0.979413548	1.326869074	0.282822087	1
5	5q35	5q35	5q35 deletion	15805156	deletion	chr5:176290391-177630393	N/A	N/A	chr5:176290391-177630393	Coe et al 2014 BPs	176290391	177630393	1340003	paternal	N/A	1.299553547	0.979413548	1.326869074	0.282822087	1
5	5q35	5q35	5q35 deletion	15805156	deletion	chr5:176290391-177630393	N/A	N/A	chr5:176290391-177630393	Coe et al 2014 BPs	176290391	177630393	1340003	paternal	N/A	1.299553547	0.979413548	1.326869074	0.282822087	1
5	5q35	5q35	5q35 deletion	15805156	deletion	chr5:176290391-177630393	N/A	N/A	chr5:176290391-177630393	Coe et al 2014 BPs	176290391	177630393	1340003	paternal	N/A	1.299553547	0.979413548	1.326869074	0.282822087	1
5	5q35	5q35	5q35 deletion	15805156	deletion	chr5:176290391-177630393	N/A	N/A	chr5:176290391-177630393	Coe et al 2014 BPs	176290391	177630393	1340003	paternal	N/A	1.299553547	0.979413548	1.326869074	0.282822087	1
5	5q35	5q35	5q35 deletion	15805156	deletion	chr5:176290391-177630393	N/A	N/A	chr5:176290391-177630393	Coe et al 2014 BPs	176290391	177630393	1340003	paternal	N/A	1.299553547	0.979413548	1.326869074	0.282822087	1
5	5q35	5q35	5q35 deletion	15805156	deletion	chr5:176290391-177630393	N/A	N/A	chr5:176290391-177630393	Coe et al 2014 BPs	176290391	177630393	1340003	paternal	N/A	1.299553547	0.979413548	1.326869074	0.282822087	1
5	5q35	5q35	5q35 deletion	15805156	deletion	chr5:176290391-177630393	N/A	N/A	chr5:176290391-177630393	Coe et al 2014 BPs	176290391	177630393	1340003	paternal	N/A	1.299553547	0.979413548	1.326869074	0.282822087	1
5	5q35	5q35	5q35 deletion	15805156	deletion	chr5:176290391-177630393	N/A	N/A	chr5:176290391-177630393	Coe et al 2014 BPs	176290391	177630393	1340003	paternal	N/A	1.299553547	0.979413548	1.326869074	0.282822087	1
5	5q35	5q35	5q35 deletion	15805156	deletion	chr5:176290391-177630393	N/A	N/A	chr5:176290391-177630393	Coe et al 2014 BPs	176290391	177630393	1340003	paternal	N/A	1.299553547	0.979413548	1.326869074	0.282822087	1
5	5q35	5q35	5q35 deletion	15805156	deletion	chr5:176290391-177630393	N/A	N/A	chr5:176290391-177630393	Coe et al 2014 BPs	176290391	177630393	1340003	paternal	N/A	1.299553547	0.979413548	1.326869074	0.282822087	1
5	5q35	5q35	5q35 deletion	15805156	deletion	chr5:176290391-177630393	N/A	N/A	chr5:176290391-177630393	Coe et al 2014 BPs	176290391	177630393	1340003	paternal	N/A	1.299553547	0.979413548	1.326869074	0.282822087	1
5	5q35	5q35	5q35 deletion	15805156	deletion	chr5:176290391-177630393	N/A	N/A	chr5:176290391-177630393	Coe et al 2014 BPs	176290391	177630393	1340003	paternal	N/A	1.299553547	0.979413548	1.326869074	0.282822087	1
5	5q35	5q35	5q35 deletion	15805156	deletion	chr5:176290391-177630393	N/A	N/A	chr5:176290391-177630393	Coe et al 2014 BPs	176290391	177630393	1340003	paternal	N/A	1.299553547	0.979413548	1.326869074	0.282822087	1
7	7q11.23	7q11.23	7q11.23 deletion	8661020	deletion	chr7:73328061-74727726	N/A	N/A	chr7:73328061-74727726	Coe et al 2014 BPs	73328061	74727726	1399666	maternal	N/A	0.494013098	1.928688097	0.256139445	-1.362033276	0
7	7q11.23	7q11.23	7q11.23 deletion	8661020	deletion	chr7:73328061-74727726	N/A	N/A	chr7:73328061-74727726	Coe et al 2014 BPs	73328061	74727726	1399666	maternal	N/A	0.494013098	1.928688097	0.256139445	-1.362033276	0
7	7q11.23	7q11.23	7q11.23 deletion	8661020	deletion	chr7:73328061-74727726	N/A	N/A	chr7:73328061-74727726	Coe et al 2014 BPs	73328061	74727726	1399666	maternal	N/A	0.494013098	1.928688097	0.256139445	-1.362033276	0
7	7q11.23	7q11.23	7q11.23 deletion	8661020	deletion	chr7:73328061-74727726	N/A	N/A	chr7:73328061-74727726	Coe et al 2014 BPs	73328061	74727726	1399666	maternal	N/A	0.494013098	1.928688097	0.256139445	-1.362033276	0
7	7q11.23	7q11.23	7q11.23 deletion	8661020	deletion	chr7:73328061-74727726	N/A	N/A	chr7:73328061-74727726	Coe et al 2014 BPs	73328061	74727726	1399666	maternal	N/A	0.494013098	1.928688097	0.256139445	-1.362033276	0
7	7q11.23	7q11.23	7q11.23 deletion	8661020	deletion	chr7:73328061-74727726	N/A	N/A	chr7:73328061-74727726	Coe et al 2014 BPs	73328061	74727726	1399666	maternal	N/A	0.494013098	1.928688097	0.256139445	-1.362033276	0
7	7q11.23	7q11.23	7q11.23 deletion	8661020	deletion	chr7:73328061-74727726	N/A	N/A	chr7:73328061-74727726	Coe et al 2014 BPs	73328061	74727726	1399666	maternal	N/A	0.494013098	1.928688097	0.256139445	-1.362033276	0
7	7q11.23	7q11.23	7q11.23 deletion	8661020	deletion	chr7:73328061-74727726	N/A	N/A	chr7:73328061-74727726	Coe et al 2014 BPs	73328061	74727726	1399666	maternal	N/A	0.494013098	1.928688097	0.256139445	-1.362033276	0
7	7q11.23	7q11.23	7q11.23 deletion	8661020	deletion	chr7:73328061-74727726	N/A	N/A	chr7:73328061-74727726	Coe et al 2014 BPs	73328061	74727726	1399666	maternal	N/A	0.494013098	1.928688097	0.256139445	-1.362033276	0
7	7q11.23	7q11.23	7q11.23 deletion	8661020	deletion	chr7:73328061-74727726	N/A	N/A	chr7:73328061-74727726	Coe et al 2014 BPs	73328061	74727726	1399666	maternal	N/A	0.494013098	1.928688097	0.256139445	-1.362033276	0
7	7q11.23	7q11.23	7q11.23 deletion	8661020	deletion	chr7:73328061-74727726	N/A	N/A	chr7:73328061-74727726	Coe et al 2014 BPs	73328061	74727726	1399666	maternal	N/A	0.494013098	1.928688097	0.256139445	-1.362033276	0
7	7q11.23	7q11.23	7q11.23 deletion	8661020	deletion	chr7:73328061-74727726	N/A	N/A	chr7:73328061-74727726	Coe et al 2014 BPs	73328061	74727726	1399666	maternal	N/A	0.494013098	1.928688097	0.256139445	-1.362033276	0
7	7q11.23	7q11.23	7q11.23 deletion	8661020	deletion	chr7:73328061-74727726	N/A	N/A	chr7:73328061-74727726	Coe et al 2014 BPs	73328061	74727726	1399666	maternal	N/A	0.494013098	1.928688097	0.256139445	-1.362033276	0
7	7q11.23	7q11.23	7q11.23 deletion	8661020	deletion	chr7:73328061-74727726	N/A	N/A	chr7:73328061-74727726	Coe et al 2014 BPs	73328061	74727726	1399666	maternal	N/A	0.494013098	1.928688097	0.256139445	-1.362033276	0
7	7q11.23	7q11.23	7q11.23 deletion	8661020	deletion	chr7:73328061-74727726	N/A	N/A	chr7:73328061-74727726	Coe et al 2014 BPs	73328061	74727726	1399666	maternal	N/A	0.494013098	1.928688097	0.256139445	-1.362033276	0
7	7q11.23	7q11.23	7q11.23 deletion	8661020	deletion	chr7:73328061-74727726	N/A	N/A	chr7:73328061-74727726	Coe et al 2014 BPs	73328061	74727726	1399666	maternal	N/A	0.494013098	1.928688097	0.256139445	-1.362033276	0
7	7q11.23	7q11.23	7q11.23 deletion	8661020	deletion	chr7:73328061-74727726	N/A	N/A	chr7:73328061-74727726	Coe et al 2014 BPs	73328061	74727726	1399666	maternal	N/A	0.494013098	1.928688097	0.256139445	-1.362033276	0
7	7q11.23	7q11.23	7q11.23 deletion	8661020	deletion	chr7:73328061-74727726	N/A	N/A	chr7:73328061-74727726	Coe et al 2014 BPs	73328061	74727726	1399666	maternal	N/A	0.494013098	1.928688097	0.256139445	-1.362033276	0
7	7q11.23	7q11.23	7q11.23 deletion	8661020	deletion	chr7:73328061-74727726	N/A	N/A	chr7:73328061-74727726	Coe et al 2014 BPs	73328061	74727726	1399666	maternal	N/A	0.494013098	1.928688097	0.256139445	-1.362033276	0
7	7q11.23	7q11.23	7q11.23 deletion	8661020	deletion	chr7:73328061-74727726	N/A	N/A	chr7:73328061-74727726	Coe et al 2014 BPs	73328061	74727726	1399666	maternal	N/A	0.494013098	1.928688097	0.256139445	-1.362033276	0
7	7q11.23	7q11.23	7q11.23 deletion	8661020	deletion	chr7:73328061-74727726	N/A	N/A	chr7:73328061-74727726	Coe et al 2014 BPs	73328061	74727726	1399666	maternal	N/A	0.494013098	1.928688097	0.256139445	-1.362033276	0
7	7q11.23	7q11.23	7q11.23 deletion	8661020	deletion	chr7:73328061-74727726	N/A	N/A	chr7:73328061-74727726	Coe et al 2014 BPs	73328061	74727726	1399666	paternal	N/A	0.494013098	1.928688097	0.256139445	-1.362033276	1
7	7q11.23	7q11.23	7q11.23 deletion	8661020	deletion	chr7:73328061-74727726	N/A	N/A	chr7:73328061-74727726	Coe et al 2014 BPs	73328061	74727726	1399666	paternal	N/A	0.494013098	1.928688097	0.256139445	-1.362033276	1
7	7q11.23	7q11.23	7q11.23 deletion	8661020	deletion	chr7:73328061-74727726	N/A	N/A	chr7:73328061-74727726	Coe et al 2014 BPs	73328061	74727726	1399666	paternal	N/A	0.494013098	1.928688097	0.256139445	-1.362033276	1
7	7q11.23	7q11.23	7q11.23 deletion	8661020	deletion	chr7:73328061-74727726	N/A	N/A	chr7:73328061-74727726	Coe et al 2014 BPs	73328061	74727726	1399666	paternal	N/A	0.494013098	1.928688097	0.256139445	-1.362033276	1
7	7q11.23	7q11.23	7q11.23 deletion	8661020	deletion	chr7:73328061-74727726	N/A	N/A	chr7:73328061-74727726	Coe et al 2014 BPs	73328061	74727726	1399666	paternal	N/A	0.494013098	1.928688097	0.256139445	-1.362033276	1
7	7q11.23	7q11.23	7q11.23 deletion	8661020	deletion	chr7:73328061-74727726	N/A	N/A	chr7:73328061-74727726	Coe et al 2014 BPs	73328061	74727726	1399666	paternal	N/A	0.494013098	1.928688097	0.256139445	-1.362033276	1
7	7q11.23	7q11.23	7q11.23 deletion	8661020	deletion	chr7:73328061-74727726	N/A	N/A	chr7:73328061-74727726	Coe et al 2014 BPs	73328061	74727726	1399666	paternal	N/A	0.494013098	1.928688097	0.256139445	-1.362033276	1
7	7q11.23	7q11.23	7q11.23 deletion	8661020	deletion	chr7:73328061-74727726	N/A	N/A	chr7:73328061-74727726	Coe et al 2014 BPs	73328061	74727726	1399666	paternal	N/A	0.494013098	1.928688097	0.256139445	-1.362033276	1
7	7q11.23	7q11.23	7q11.23 deletion	8661020	deletion	chr7:73328061-74727726	N/A	N/A	chr7:73328061-74727726	Coe et al 2014 BPs	73328061	74727726	1399666	paternal	N/A	0.494013098	1.928688097	0.256139445	-1.362033276	1
7	7q11.23	7q11.23	7q11.23 deletion	8661020	deletion	chr7:73328061-74727726	N/A	N/A	chr7:73328061-74727726	Coe et al 2014 BPs	73328061	74727726	1399666	paternal	N/A	0.494013098	1.928688097	0.256139445	-1.362033276	1
7	7q11.23	7q11.23	7q11.23 deletion	8661020	deletion	chr7:73328061-74727726	N/A	N/A	chr7:73328061-74727726	Coe et al 2014 BPs	73328061	74727726	1399666	paternal	N/A	0.494013098	1.928688097	0.256139445	-1.362033276	1
7	7q11.23	7q11.23	7q11.23 deletion	8661020	deletion	chr7:73328061-74727726	N/A	N/A	chr7:73328061-74727726	Coe et al 2014 BPs	73328061	74727726	1399666	paternal	N/A	0.494013098	1.928688097	0.256139445	-1.362033276	1
7	7q11.23	7q11.23	7q11.23 deletion	8661020	deletion	chr7:73328061-74727726	N/A	N/A	chr7:73328061-74727726	Coe et al 2014 BPs	73328061	74727726	1399666	paternal	N/A	0.494013098	1.928688097	0.256139445	-1.362033276	1
7	7q11.23	7q11.23	7q11.23 deletion	9536094	deletion	chr7:73328061-74727726	N/A	N/A	chr7:73328061-74727726	Coe et al 2014 BPs	73328061	74727726	1399666	paternal	N/A	0.494013098	1.928688097	0.256139445	-1.362033276	1
7	7q11.23	7q11.23	7q11.23 deletion	9536094	deletion	chr7:73328061-74727726	N/A	N/A	chr7:73328061-74727726	Coe et al 2014 BPs	73328061	74727726	1399666	paternal	N/A	0.494013098	1.928688097	0.256139445	-1.362033276	1
7	7q11.23	7q11.23	7q11.23 deletion	9536094	deletion	chr7:73328061-74727726	N/A	N/A	chr7:73328061-74727726	Coe et al 2014 BPs	73328061	74727726	1399666	paternal	N/A	0.494013098	1.928688097	0.256139445	-1.362033276	1
7	7q11.23	7q11.23	7q11.23 deletion	9536094	deletion	chr7:73328061-74727726	N/A	N/A	chr7:73328061-74727726	Coe et al 2014 BPs	73328061	74727726	1399666	paternal	N/A	0.494013098	1.928688097	0.256139445	-1.362033276	1
7	7q11.23	7q11.23	7q11.23 deletion	9536094	deletion	chr7:73328061-74727726	N/A	N/A	chr7:73328061-74727726	Coe et al 2014 BPs	73328061	74727726	1399666	maternal	N/A	0.494013098	1.928688097	0.256139445	-1.362033276	0
7	7q11.23	7q11.23	7q11.23 deletion	9536094	deletion	chr7:73328061-74727726	N/A	N/A	chr7:73328061-74727726	Coe et al 2014 BPs	73328061	74727726	1399666	maternal	N/A	0.494013098	1.928688097	0.256139445	-1.362033276	0
7	7q11.23	7q11.23	7q11.23 deletion	9637430	deletion	chr7:73328061-74727726	N/A	N/A	chr7:73328061-74727726	Coe et al 2014 BPs	73328061	74727726	1399666	maternal	N/A	0.494013098	1.928688097	0.256139445	-1.362033276	0
7	7q11.23	7q11.23	7q11.23 deletion	9637430	deletion	chr7:73328061-74727726	N/A	N/A	chr7:73328061-74727726	Coe et al 2014 BPs	73328061	74727726	1399666	maternal	N/A	0.494013098	1.928688097	0.256139445	-1.362033276	0
7	7q11.23	7q11.23	7q11.23 deletion	9637430	deletion	chr7:73328061-74727726	N/A	N/A	chr7:73328061-74727726	Coe et al 2014 BPs	73328061	74727726	1399666	maternal	N/A	0.494013098	1.928688097	0.256139445	-1.362033276	0
7	7q11.23	7q11.23	7q11.23 deletion	9637430	deletion	chr7:73328061-74727726	N/A	N/A	chr7:73328061-74727726	Coe et al 2014 BPs	73328061	74727726	1399666	maternal	N/A	0.494013098	1.928688097	0.256139445	-1.362033276	0
7	7q11.23	7q11.23	7q11.23 deletion	9637430	deletion	chr7:73328061-74727726	N/A	N/A	chr7:73328061-74727726	Coe et al 2014 BPs	73328061	74727726	1399666	maternal	N/A	0.494013098	1.928688097	0.256139445	-1.362033276	0
7	7q11.23	7q11.23	7q11.23 deletion	9637430	deletion	chr7:73328061-74727726	N/A	N/A	chr7:73328061-74727726	Coe et al 2014 BPs	73328061	74727726	1399666	maternal	N/A	0.494013098	1.928688097	0.256139445	-1.362033276	0
7	7q11.23	7q11.23	7q11.23 deletion	9637430	deletion	chr7:73328061-74727726	N/A	N/A	chr7:73328061-74727726	Coe et al 2014 BPs	73328061	74727726	1399666	maternal	N/A	0.494013098	1.928688097	0.256139445	-1.362033276	0
7	7q11.23	7q11.23	7q11.23 deletion	9637430	deletion	chr7:73328061-74727726	N/A	N/A	chr7:73328061-74727726	Coe et al 2014 BPs	73328061	74727726	1399666	maternal	N/A	0.494013098	1.928688097	0.256139445	-1.362033276	0
7	7q11.23	7q11.23	7q11.23 deletion	9637430	deletion	chr7:73328061-74727726	N/A	N/A	chr7:73328061-74727726	Coe et al 2014 BPs	73328061	74727726	1399666	maternal	N/A	0.494013098	1.928688097	0.256139445	-1.362033276	0
7	7q11.23	7q11.23	7q11.23 deletion	9637430	deletion	chr7:73328061-74727726	N/A	N/A	chr7:73328061-74727726	Coe et al 2014 BPs	73328061	74727726	1399666	maternal	N/A	0.494013098	1.928688097	0.256139445	-1.362033276	0
7	7q11.23	7q11.23	7q11.23 deletion	9637430	deletion	chr7:73328061-74727726	N/A	N/A	chr7:73328061-74727726	Coe et al 2014 BPs	73328061	74727726	1399666	maternal	N/A	0.494013098	1.928688097	0.256139445	-1.362033276	0
7	7q11.23	7q11.23	7q11.23 deletion	9637430	deletion	chr7:73328061-74727726	N/A	N/A	chr7:73328061-74727726	Coe et al 2014 BPs	73328061	74727726	1399666	maternal	N/A	0.494013098	1.928688097	0.256139445	-1.362033276	0
7	7q11.23	7q11.23	7q11.23 deletion	9637430	deletion	chr7:73328061-74727726	N/A	N/A	chr7:73328061-74727726	Coe et al 2014 BPs	73328061	74727726	1399666	maternal	N/A	0.494013098	1.928688097	0.256139445	-1.362033276	0
7	7q11.23	7q11.23	7q11.23 deletion	9637430	deletion	chr7:73328061-74727726	N/A	N/A	chr7:73328061-74727726	Coe et al 2014 BPs	73328061	74727726	1399666	maternal	N/A	0.494013098	1.928688097	0.256139445	-1.362033276	0
7	7q11.23	7q11.23	7q11.23 deletion	9637430	deletion	chr7:73328061-74727726	N/A	N/A	chr7:73328061-74727726	Coe et al 2014 BPs	73328061	74727726	1399666	maternal	N/A	0.494013098	1.928688097	0.256139445	-1.362033276	0
7	7q11.23	7q11.23	7q11.23 deletion	9637430	deletion	chr7:73328061-74727726	N/A	N/A	chr7:73328061-74727726	Coe et al 2014 BPs	73328061	74727726	1399666	maternal	N/A	0.494013098	1.928688097	0.256139445	-1.362033276	0
7	7q11.23	7q11.23	7q11.23 deletion	9637430	deletion	chr7:73328061-74727726	N/A	N/A	chr7:73328061-74727726	Coe et al 2014 BPs	73328061	74727726	1399666	maternal	N/A	0.494013098	1.928688097	0.256139445	-1.362033276	0
7	7q11.23	7q11.23	7q11.23 deletion	9637430	deletion	chr7:73328061-74727726	N/A	N/A	chr7:73328061-74727726	Coe et al 2014 BPs	73328061	74727726	1399666	maternal	N/A	0.494013098	1.928688097	0.256139445	-1.362033276	0
7	7q11.23	7q11.23	7q11.23 deletion	9637430	deletion	chr7:73328061-74727726	N/A	N/A	chr7:73328061-74727726	Coe et al 2014 BPs	73328061	74727726	1399666	maternal	N/A	0.494013098	1.928688097	0.256139445	-1.362033276	0
7	7q11.23	7q11.23	7q11.23 deletion	9637430	deletion	chr7:73328061-74727726	N/A	N/A	chr7:73328061-74727726	Coe et al 2014 BPs	73328061	74727726	1399666	maternal	N/A	0.494013098	1.928688097	0.256139445	-1.362033276	0
7	7q11.23	7q11.23	7q11.23 deletion	9637430	deletion	chr7:73328061-74727726	N/A	N/A	chr7:73328061-74727726	Coe et al 2014 BPs	73328061	74727726	1399666	maternal	N/A	0.494013098	1.928688097	0.256139445	-1.362033276	0
7	7q11.23	7q11.23	7q11.23 deletion	9637430	deletion	chr7:73328061-74727726	N/A	N/A	chr7:73328061-74727726	Coe et al 2014 BPs	73328061	74727726	1399666	maternal	N/A	0.494013098	1.928688097	0.256139445	-1.362033276	0
7	7q11.23	7q11.23	7q11.23 deletion	9637430	deletion	chr7:73328061-74727726	N/A	N/A	chr7:73328061-74727726	Coe et al 2014 BPs	73328061	74727726	1399666	maternal	N/A	0.494013098	1.928688097	0.256139445	-1.362033276	0
7	7q11.23	7q11.23	7q11.23 deletion	9637430	deletion	chr7:73328061-74727726	N/A	N/A	chr7:73328061-74727726	Coe et al 2014 BPs	73328061	74727726	1399666	maternal	N/A	0.494013098	1.928688097	0.256139445	-1.362033276	0
7	7q11.23	7q11.23	7q11.23 deletion	9637430	deletion	chr7:73328061-74727726	N/A	N/A	chr7:73328061-74727726	Coe et al 2014 BPs	73328061	74727726	1399666	maternal	N/A	0.494013098	1.928688097	0.256139445	-1.362033276	0
7	7q11.23	7q11.23	7q11.23 deletion	9637430	deletion	chr7:73328061-74727726	N/A	N/A	chr7:73328061-74727726	Coe et al 2014 BPs	73328061	74727726	1399666	maternal	N/A	0.494013098	1.928688097	0.256139445	-1.362033276	0
7	7q11.23	7q11.23	7q11.23 deletion	9637430	deletion	chr7:73328061-74727726	N/A	N/A	chr7:73328061-74727726	Coe et al 2014 BPs	73328061	74727726	1399666	paternal	N/A	0.494013098	1.928688097	0.256139445	-1.362033276	1
7	7q11.23	7q11.23	7q11.23 deletion	9637430	deletion	chr7:73328061-74727726	N/A	N/A	chr7:73328061-74727726	Coe et al 2014 BPs	73328061	74727726	1399666	paternal	N/A	0.494013098	1.928688097	0.256139445	-1.362033276	1
7	7q11.23	7q11.23	7q11.23 deletion	9637430	deletion	chr7:73328061-74727726	N/A	N/A	chr7:73328061-74727726	Coe et al 2014 BPs	73328061	74727726	1399666	paternal	N/A	0.494013098	1.928688097	0.256139445	-1.362033276	1
7	7q11.23	7q11.23	7q11.23 deletion	9637430	deletion	chr7:73328061-74727726	N/A	N/A	chr7:73328061-74727726	Coe et al 2014 BPs	73328061	74727726	1399666	paternal	N/A	0.494013098	1.928688097	0.256139445	-1.362033276	1
7	7q11.23	7q11.23	7q11.23 deletion	9637430	deletion	chr7:73328061-74727726	N/A	N/A	chr7:73328061-74727726	Coe et al 2014 BPs	73328061	74727726	1399666	paternal	N/A	0.494013098	1.928688097	0.256139445	-1.362033276	1
7	7q11.23	7q11.23	7q11.23 deletion	9637430	deletion	chr7:73328061-74727726	N/A	N/A	chr7:73328061-74727726	Coe et al 2014 BPs	73328061	74727726	1399666	paternal	N/A	0.494013098	1.928688097	0.256139445	-1.362033276	1
7	7q11.23	7q11.23	7q11.23 deletion	9637430	deletion	chr7:73328061-74727726	N/A	N/A	chr7:73328061-74727726	Coe et al 2014 BPs	73328061	74727726	1399666	paternal	N/A	0.494013098	1.928688097	0.256139445	-1.362033276	1
7	7q11.23	7q11.23	7q11.23 deletion	9637430	deletion	chr7:73328061-74727726	N/A	N/A	chr7:73328061-74727726	Coe et al 2014 BPs	73328061	74727726	1399666	paternal	N/A	0.494013098	1.928688097	0.256139445	-1.362033276	1
7	7q11.23	7q11.23	7q11.23 deletion	9637430	deletion	chr7:73328061-74727726	N/A	N/A	chr7:73328061-74727726	Coe et al 2014 BPs	73328061	74727726	1399666	paternal	N/A	0.494013098	1.928688097	0.256139445	-1.362033276	1
7	7q11.23	7q11.23	7q11.23 deletion	9637430	deletion	chr7:73328061-74727726	N/A	N/A	chr7:73328061-74727726	Coe et al 2014 BPs	73328061	74727726	1399666	paternal	N/A	0.494013098	1.928688097	0.256139445	-1.362033276	1
7	7q11.23	7q11.23	7q11.23 deletion	9637430	deletion	chr7:73328061-74727726	N/A	N/A	chr7:73328061-74727726	Coe et al 2014 BPs	73328061	74727726	1399666	paternal	N/A	0.494013098	1.928688097	0.256139445	-1.362033276	1
7	7q11.23	7q11.23	7q11.23 deletion	9637430	deletion	chr7:73328061-74727726	N/A	N/A	chr7:73328061-74727726	Coe et al 2014 BPs	73328061	74727726	1399666	paternal	N/A	0.494013098	1.928688097	0.256139445	-1.362033276	1
7	7q11.23	7q11.23	7q11.23 deletion	9637430	deletion	chr7:73328061-74727726	N/A	N/A	chr7:73328061-74727726	Coe et al 2014 BPs	73328061	74727726	1399666	paternal	N/A	0.494013098	1.928688097	0.256139445	-1.362033276	1
7	7q11.23	7q11.23	7q11.23 deletion	9637430	deletion	chr7:73328061-74727726	N/A	N/A	chr7:73328061-74727726	Coe et al 2014 BPs	73328061	74727726	1399666	paternal	N/A	0.494013098	1.928688097	0.256139445	-1.362033276	1
7	7q11.23	7q11.23	7q11.23 deletion	9637430	deletion	chr7:73328061-74727726	N/A	N/A	chr7:73328061-74727726	Coe et al 2014 BPs	73328061	74727726	1399666	paternal	N/A	0.494013098	1.928688097	0.256139445	-1.362033276	1
7	7q11.23	7q11.23	7q11.23 deletion	9637430	deletion	chr7:73328061-74727726	N/A	N/A	chr7:73328061-74727726	Coe et al 2014 BPs	73328061	74727726	1399666	paternal	N/A	0.494013098	1.928688097	0.256139445	-1.362033276	1
7	7q11.23	7q11.23	7q11.23 deletion	9637430	deletion	chr7:73328061-74727726	N/A	N/A	chr7:73328061-74727726	Coe et al 2014 BPs	73328061	74727726	1399666	paternal	N/A	0.494013098	1.928688097	0.256139445	-1.362033276	1
7	7q11.23	7q11.23	7q11.23 deletion	9637430	deletion	chr7:73328061-74727726	N/A	N/A	chr7:73328061-74727726	Coe et al 2014 BPs	73328061	74727726	1399666	paternal	N/A	0.494013098	1.928688097	0.256139445	-1.362033276	1
7	7q11.23	7q11.23	7q11.23 deletion	9637430	deletion	chr7:73328061-74727726	N/A	N/A	chr7:73328061-74727726	Coe et al 2014 BPs	73328061	74727726	1399666	paternal	N/A	0.494013098	1.928688097	0.256139445	-1.362033276	1
7	7q11.23	7q11.23	7q11.23 deletion	9637430	deletion	chr7:73328061-74727726	N/A	N/A	chr7:73328061-74727726	Coe et al 2014 BPs	73328061	74727726	1399666	paternal	N/A	0.494013098	1.928688097	0.256139445	-1.362033276	1
7	7q11.23	7q11.23	7q11.23 deletion	9637430	deletion	chr7:73328061-74727726	N/A	N/A	chr7:73328061-74727726	Coe et al 2014 BPs	73328061	74727726	1399666	paternal	N/A	0.494013098	1.928688097	0.256139445	-1.362033276	1
7	7q11.23	7q11.23	7q11.23 deletion	9637430	deletion	chr7:73328061-74727726	N/A	N/A	chr7:73328061-74727726	Coe et al 2014 BPs	73328061	74727726	1399666	paternal	N/A	0.494013098	1.928688097	0.256139445	-1.362033276	1
7	7q11.23	7q11.23	7q11.23 deletion	12796854	deletion	chr7:73328061-74727726	N/A	N/A	chr7:73328061-74727726	Coe et al 2014 BPs	73328061	74727726	1399666	maternal	N/A	0.494013098	1.928688097	0.256139445	-1.362033276	0
7	7q11.23	7q11.23	7q11.23 deletion	12796854	deletion	chr7:73328061-74727726	N/A	N/A	chr7:73328061-74727726	Coe et al 2014 BPs	73328061	74727726	1399666	maternal	N/A	0.494013098	1.928688097	0.256139445	-1.362033276	0
7	7q11.23	7q11.23	7q11.23 deletion	12796854	deletion	chr7:73328061-74727726	N/A	N/A	chr7:73328061-74727726	Coe et al 2014 BPs	73328061	74727726	1399666	maternal	N/A	0.494013098	1.928688097	0.256139445	-1.362033276	0
7	7q11.23	7q11.23	7q11.23 deletion	12796854	deletion	chr7:73328061-74727726	N/A	N/A	chr7:73328061-74727726	Coe et al 2014 BPs	73328061	74727726	1399666	maternal	N/A	0.494013098	1.928688097	0.256139445	-1.362033276	0
7	7q11.23	7q11.23	7q11.23 deletion	12796854	deletion	chr7:73328061-74727726	N/A	N/A	chr7:73328061-74727726	Coe et al 2014 BPs	73328061	74727726	1399666	maternal	N/A	0.494013098	1.928688097	0.256139445	-1.362033276	0
7	7q11.23	7q11.23	7q11.23 deletion	12796854	deletion	chr7:73328061-74727726	N/A	N/A	chr7:73328061-74727726	Coe et al 2014 BPs	73328061	74727726	1399666	maternal	N/A	0.494013098	1.928688097	0.256139445	-1.362033276	0
7	7q11.23	7q11.23	7q11.23 deletion	12796854	deletion	chr7:73328061-74727726	N/A	N/A	chr7:73328061-74727726	Coe et al 2014 BPs	73328061	74727726	1399666	maternal	N/A	0.494013098	1.928688097	0.256139445	-1.362033276	0
7	7q11.23	7q11.23	7q11.23 deletion	12796854	deletion	chr7:73328061-74727726	N/A	N/A	chr7:73328061-74727726	Coe et al 2014 BPs	73328061	74727726	1399666	maternal	N/A	0.494013098	1.928688097	0.256139445	-1.362033276	0
7	7q11.23	7q11.23	7q11.23 deletion	12796854	deletion	chr7:73328061-74727726	N/A	N/A	chr7:73328061-74727726	Coe et al 2014 BPs	73328061	74727726	1399666	maternal	N/A	0.494013098	1.928688097	0.256139445	-1.362033276	0
7	7q11.23	7q11.23	7q11.23 deletion	12796854	deletion	chr7:73328061-74727726	N/A	N/A	chr7:73328061-74727726	Coe et al 2014 BPs	73328061	74727726	1399666	maternal	N/A	0.494013098	1.928688097	0.256139445	-1.362033276	0
7	7q11.23	7q11.23	7q11.23 deletion	12796854	deletion	chr7:73328061-74727726	N/A	N/A	chr7:73328061-74727726	Coe et al 2014 BPs	73328061	74727726	1399666	maternal	N/A	0.494013098	1.928688097	0.256139445	-1.362033276	0
7	7q11.23	7q11.23	7q11.23 deletion	12796854	deletion	chr7:73328061-74727726	N/A	N/A	chr7:73328061-74727726	Coe et al 2014 BPs	73328061	74727726	1399666	maternal	N/A	0.494013098	1.928688097	0.256139445	-1.362033276	0
7	7q11.23	7q11.23	7q11.23 deletion	12796854	deletion	chr7:73328061-74727726	N/A	N/A	chr7:73328061-74727726	Coe et al 2014 BPs	73328061	74727726	1399666	maternal	N/A	0.494013098	1.928688097	0.256139445	-1.362033276	0
7	7q11.23	7q11.23	7q11.23 deletion	12796854	deletion	chr7:73328061-74727726	N/A	N/A	chr7:73328061-74727726	Coe et al 2014 BPs	73328061	74727726	1399666	maternal	N/A	0.494013098	1.928688097	0.256139445	-1.362033276	0
7	7q11.23	7q11.23	7q11.23 deletion	12796854	deletion	chr7:73328061-74727726	N/A	N/A	chr7:73328061-74727726	Coe et al 2014 BPs	73328061	74727726	1399666	maternal	N/A	0.494013098	1.928688097	0.256139445	-1.362033276	0
7	7q11.23	7q11.23	7q11.23 deletion	12796854	deletion	chr7:73328061-74727726	N/A	N/A	chr7:73328061-74727726	Coe et al 2014 BPs	73328061	74727726	1399666	maternal	N/A	0.494013098	1.928688097	0.256139445	-1.362033276	0
7	7q11.23	7q11.23	7q11.23 deletion	12796854	deletion	chr7:73328061-74727726	N/A	N/A	chr7:73328061-74727726	Coe et al 2014 BPs	73328061	74727726	1399666	maternal	N/A	0.494013098	1.928688097	0.256139445	-1.362033276	0
7	7q11.23	7q11.23	7q11.23 deletion	12796854	deletion	chr7:73328061-74727726	N/A	N/A	chr7:73328061-74727726	Coe et al 2014 BPs	73328061	74727726	1399666	maternal	N/A	0.494013098	1.928688097	0.256139445	-1.362033276	0
7	7q11.23	7q11.23	7q11.23 deletion	12796854	deletion	chr7:73328061-74727726	N/A	N/A	chr7:73328061-74727726	Coe et al 2014 BPs	73328061	74727726	1399666	maternal	N/A	0.494013098	1.928688097	0.256139445	-1.362033276	0
7	7q11.23	7q11.23	7q11.23 deletion	12796854	deletion	chr7:73328061-74727726	N/A	N/A	chr7:73328061-74727726	Coe et al 2014 BPs	73328061	74727726	1399666	maternal	N/A	0.494013098	1.928688097	0.256139445	-1.362033276	0
7	7q11.23	7q11.23	7q11.23 deletion	12796854	deletion	chr7:73328061-74727726	N/A	N/A	chr7:73328061-74727726	Coe et al 2014 BPs	73328061	74727726	1399666	maternal	N/A	0.494013098	1.928688097	0.256139445	-1.362033276	0
7	7q11.23	7q11.23	7q11.23 deletion	12796854	deletion	chr7:73328061-74727726	N/A	N/A	chr7:73328061-74727726	Coe et al 2014 BPs	73328061	74727726	1399666	maternal	N/A	0.494013098	1.928688097	0.256139445	-1.362033276	0
7	7q11.23	7q11.23	7q11.23 deletion	12796854	deletion	chr7:73328061-74727726	N/A	N/A	chr7:73328061-74727726	Coe et al 2014 BPs	73328061	74727726	1399666	maternal	N/A	0.494013098	1.928688097	0.256139445	-1.362033276	0
7	7q11.23	7q11.23	7q11.23 deletion	12796854	deletion	chr7:73328061-74727726	N/A	N/A	chr7:73328061-74727726	Coe et al 2014 BPs	73328061	74727726	1399666	maternal	N/A	0.494013098	1.928688097	0.256139445	-1.362033276	0
7	7q11.23	7q11.23	7q11.23 deletion	12796854	deletion	chr7:73328061-74727726	N/A	N/A	chr7:73328061-74727726	Coe et al 2014 BPs	73328061	74727726	1399666	maternal	N/A	0.494013098	1.928688097	0.256139445	-1.362033276	0
7	7q11.23	7q11.23	7q11.23 deletion	12796854	deletion	chr7:73328061-74727726	N/A	N/A	chr7:73328061-74727726	Coe et al 2014 BPs	73328061	74727726	1399666	maternal	N/A	0.494013098	1.928688097	0.256139445	-1.362033276	0
7	7q11.23	7q11.23	7q11.23 deletion	12796854	deletion	chr7:73328061-74727726	N/A	N/A	chr7:73328061-74727726	Coe et al 2014 BPs	73328061	74727726	1399666	maternal	N/A	0.494013098	1.928688097	0.256139445	-1.362033276	0
7	7q11.23	7q11.23	7q11.23 deletion	12796854	deletion	chr7:73328061-74727726	N/A	N/A	chr7:73328061-74727726	Coe et al 2014 BPs	73328061	74727726	1399666	maternal	N/A	0.494013098	1.928688097	0.256139445	-1.362033276	0
7	7q11.23	7q11.23	7q11.23 deletion	12796854	deletion	chr7:73328061-74727726	N/A	N/A	chr7:73328061-74727726	Coe et al 2014 BPs	73328061	74727726	1399666	maternal	N/A	0.494013098	1.928688097	0.256139445	-1.362033276	0
7	7q11.23	7q11.23	7q11.23 deletion	12796854	deletion	chr7:73328061-74727726	N/A	N/A	chr7:73328061-74727726	Coe et al 2014 BPs	73328061	74727726	1399666	maternal	N/A	0.494013098	1.928688097	0.256139445	-1.362033276	0
7	7q11.23	7q11.23	7q11.23 deletion	12796854	deletion	chr7:73328061-74727726	N/A	N/A	chr7:73328061-74727726	Coe et al 2014 BPs	73328061	74727726	1399666	paternal	N/A	0.494013098	1.928688097	0.256139445	-1.362033276	1
7	7q11.23	7q11.23	7q11.23 deletion	12796854	deletion	chr7:73328061-74727726	N/A	N/A	chr7:73328061-74727726	Coe et al 2014 BPs	73328061	74727726	1399666	paternal	N/A	0.494013098	1.928688097	0.256139445	-1.362033276	1
7	7q11.23	7q11.23	7q11.23 deletion	12796854	deletion	chr7:73328061-74727726	N/A	N/A	chr7:73328061-74727726	Coe et al 2014 BPs	73328061	74727726	1399666	paternal	N/A	0.494013098	1.928688097	0.256139445	-1.362033276	1
7	7q11.23	7q11.23	7q11.23 deletion	12796854	deletion	chr7:73328061-74727726	N/A	N/A	chr7:73328061-74727726	Coe et al 2014 BPs	73328061	74727726	1399666	paternal	N/A	0.494013098	1.928688097	0.256139445	-1.362033276	1
7	7q11.23	7q11.23	7q11.23 deletion	12796854	deletion	chr7:73328061-74727726	N/A	N/A	chr7:73328061-74727726	Coe et al 2014 BPs	73328061	74727726	1399666	paternal	N/A	0.494013098	1.928688097	0.256139445	-1.362033276	1
7	7q11.23	7q11.23	7q11.23 deletion	12796854	deletion	chr7:73328061-74727726	N/A	N/A	chr7:73328061-74727726	Coe et al 2014 BPs	73328061	74727726	1399666	paternal	N/A	0.494013098	1.928688097	0.256139445	-1.362033276	1
7	7q11.23	7q11.23	7q11.23 deletion	12796854	deletion	chr7:73328061-74727726	N/A	N/A	chr7:73328061-74727726	Coe et al 2014 BPs	73328061	74727726	1399666	paternal	N/A	0.494013098	1.928688097	0.256139445	-1.362033276	1
7	7q11.23	7q11.23	7q11.23 deletion	12796854	deletion	chr7:73328061-74727726	N/A	N/A	chr7:73328061-74727726	Coe et al 2014 BPs	73328061	74727726	1399666	paternal	N/A	0.494013098	1.928688097	0.256139445	-1.362033276	1
7	7q11.23	7q11.23	7q11.23 deletion	12796854	deletion	chr7:73328061-74727726	N/A	N/A	chr7:73328061-74727726	Coe et al 2014 BPs	73328061	74727726	1399666	paternal	N/A	0.494013098	1.928688097	0.256139445	-1.362033276	1
7	7q11.23	7q11.23	7q11.23 deletion	12796854	deletion	chr7:73328061-74727726	N/A	N/A	chr7:73328061-74727726	Coe et al 2014 BPs	73328061	74727726	1399666	paternal	N/A	0.494013098	1.928688097	0.256139445	-1.362033276	1
7	7q11.23	7q11.23	7q11.23 deletion	12796854	deletion	chr7:73328061-74727726	N/A	N/A	chr7:73328061-74727726	Coe et al 2014 BPs	73328061	74727726	1399666	paternal	N/A	0.494013098	1.928688097	0.256139445	-1.362033276	1
7	7q11.23	7q11.23	7q11.23 deletion	12796854	deletion	chr7:73328061-74727726	N/A	N/A	chr7:73328061-74727726	Coe et al 2014 BPs	73328061	74727726	1399666	paternal	N/A	0.494013098	1.928688097	0.256139445	-1.362033276	1
7	7q11.23	7q11.23	7q11.23 deletion	12796854	deletion	chr7:73328061-74727726	N/A	N/A	chr7:73328061-74727726	Coe et al 2014 BPs	73328061	74727726	1399666	paternal	N/A	0.494013098	1.928688097	0.256139445	-1.362033276	1
7	7q11.23	7q11.23	7q11.23 deletion	12796854	deletion	chr7:73328061-74727726	N/A	N/A	chr7:73328061-74727726	Coe et al 2014 BPs	73328061	74727726	1399666	paternal	N/A	0.494013098	1.928688097	0.256139445	-1.362033276	1
7	7q11.23	7q11.23	7q11.23 deletion	12796854	deletion	chr7:73328061-74727726	N/A	N/A	chr7:73328061-74727726	Coe et al 2014 BPs	73328061	74727726	1399666	paternal	N/A	0.494013098	1.928688097	0.256139445	-1.362033276	1
7	7q11.23	7q11.23	7q11.23 deletion	12796854	deletion	chr7:73328061-74727726	N/A	N/A	chr7:73328061-74727726	Coe et al 2014 BPs	73328061	74727726	1399666	paternal	N/A	0.494013098	1.928688097	0.256139445	-1.362033276	1
7	7q11.23	7q11.23	7q11.23 deletion	12796854	deletion	chr7:73328061-74727726	N/A	N/A	chr7:73328061-74727726	Coe et al 2014 BPs	73328061	74727726	1399666	paternal	N/A	0.494013098	1.928688097	0.256139445	-1.362033276	1
7	7q11.23	7q11.23	7q11.23 deletion	12796854	deletion	chr7:73328061-74727726	N/A	N/A	chr7:73328061-74727726	Coe et al 2014 BPs	73328061	74727726	1399666	paternal	N/A	0.494013098	1.928688097	0.256139445	-1.362033276	1
7	7q11.23	7q11.23	7q11.23 deletion	12796854	deletion	chr7:73328061-74727726	N/A	N/A	chr7:73328061-74727726	Coe et al 2014 BPs	73328061	74727726	1399666	paternal	N/A	0.494013098	1.928688097	0.256139445	-1.362033276	1
7	7q11.23	7q11.23	7q11.23 deletion	12796854	deletion	chr7:73328061-74727726	N/A	N/A	chr7:73328061-74727726	Coe et al 2014 BPs	73328061	74727726	1399666	paternal	N/A	0.494013098	1.928688097	0.256139445	-1.362033276	1
7	7q11.23	7q11.23	7q11.23 deletion	12796854	deletion	chr7:73328061-74727726	N/A	N/A	chr7:73328061-74727726	Coe et al 2014 BPs	73328061	74727726	1399666	paternal	N/A	0.494013098	1.928688097	0.256139445	-1.362033276	1
7	7q11.23	7q11.23	7q11.23 deletion	12796854	deletion	chr7:73328061-74727726	N/A	N/A	chr7:73328061-74727726	Coe et al 2014 BPs	73328061	74727726	1399666	paternal	N/A	0.494013098	1.928688097	0.256139445	-1.362033276	1
7	7q11.23	7q11.23	7q11.23 deletion	12796854	deletion	chr7:73328061-74727726	N/A	N/A	chr7:73328061-74727726	Coe et al 2014 BPs	73328061	74727726	1399666	paternal	N/A	0.494013098	1.928688097	0.256139445	-1.362033276	1
7	7q11.23	7q11.23	7q11.23 deletion	12796854	deletion	chr7:73328061-74727726	N/A	N/A	chr7:73328061-74727726	Coe et al 2014 BPs	73328061	74727726	1399666	paternal	N/A	0.494013098	1.928688097	0.256139445	-1.362033276	1
7	7q11.23	7q11.23	7q11.23 deletion	12796854	deletion	chr7:73328061-74727726	N/A	N/A	chr7:73328061-74727726	Coe et al 2014 BPs	73328061	74727726	1399666	paternal	N/A	0.494013098	1.928688097	0.256139445	-1.362033276	1
7	7q11.23	7q11.23	7q11.23 deletion	12796854	deletion	chr7:73328061-74727726	N/A	N/A	chr7:73328061-74727726	Coe et al 2014 BPs	73328061	74727726	1399666	paternal	N/A	0.494013098	1.928688097	0.256139445	-1.362033276	1
7	7q11.23	7q11.23	7q11.23 deletion	12796854	deletion	chr7:73328061-74727726	N/A	N/A	chr7:73328061-74727726	Coe et al 2014 BPs	73328061	74727726	1399666	paternal	N/A	0.494013098	1.928688097	0.256139445	-1.362033276	1
7	7q11.23	7q11.23	7q11.23 deletion	12796854	deletion	chr7:73328061-74727726	N/A	N/A	chr7:73328061-74727726	Coe et al 2014 BPs	73328061	74727726	1399666	paternal	N/A	0.494013098	1.928688097	0.256139445	-1.362033276	1
7	7q11.23	7q11.23	7q11.23 deletion	12796854	deletion	chr7:73328061-74727726	N/A	N/A	chr7:73328061-74727726	Coe et al 2014 BPs	73328061	74727726	1399666	paternal	N/A	0.494013098	1.928688097	0.256139445	-1.362033276	1
7	7q11.23	7q11.23	7q11.23 deletion	12796854	deletion	chr7:73328061-74727726	N/A	N/A	chr7:73328061-74727726	Coe et al 2014 BPs	73328061	74727726	1399666	paternal	N/A	0.494013098	1.928688097	0.256139445	-1.362033276	1
7	7q11.23	7q11.23	7q11.23 deletion	12796854	deletion	chr7:73328061-74727726	N/A	N/A	chr7:73328061-74727726	Coe et al 2014 BPs	73328061	74727726	1399666	paternal	N/A	0.494013098	1.928688097	0.256139445	-1.362033276	1
7	7q11.23	7q11.23	7q11.23 deletion	12796854	deletion	chr7:73328061-74727726	N/A	N/A	chr7:73328061-74727726	Coe et al 2014 BPs	73328061	74727726	1399666	paternal	N/A	0.494013098	1.928688097	0.256139445	-1.362033276	1
7	7q11.23	7q11.23	7q11.23 deletion	12796854	deletion	chr7:73328061-74727726	N/A	N/A	chr7:73328061-74727726	Coe et al 2014 BPs	73328061	74727726	1399666	paternal	N/A	0.494013098	1.928688097	0.256139445	-1.362033276	1
7	7q11.23	7q11.23	7q11.23 deletion	12796854	deletion	chr7:73328061-74727726	N/A	N/A	chr7:73328061-74727726	Coe et al 2014 BPs	73328061	74727726	1399666	paternal	N/A	0.494013098	1.928688097	0.256139445	-1.362033276	1
7	7q11.23	7q11.23	7q11.23 deletion	12796854	deletion	chr7:73328061-74727726	N/A	N/A	chr7:73328061-74727726	Coe et al 2014 BPs	73328061	74727726	1399666	paternal	N/A	0.494013098	1.928688097	0.256139445	-1.362033276	1
7	7q11.23	7q11.23	7q11.23 deletion	12796854	deletion	chr7:73328061-74727726	N/A	N/A	chr7:73328061-74727726	Coe et al 2014 BPs	73328061	74727726	1399666	paternal	N/A	0.494013098	1.928688097	0.256139445	-1.362033276	1
7	7q11.23	7q11.23	7q11.23 deletion	12796854	deletion	chr7:73328061-74727726	N/A	N/A	chr7:73328061-74727726	Coe et al 2014 BPs	73328061	74727726	1399666	paternal	N/A	0.494013098	1.928688097	0.256139445	-1.362033276	1
7	7q11.23	7q11.23	7q11.23 deletion	16617304	deletion	chr7:73328061-74727726	N/A	N/A	chr7:73328061-74727726	Coe et al 2014 BPs	73328061	74727726	1399666	maternal	N/A	0.494013098	1.928688097	0.256139445	-1.362033276	0
7	7q11.23	7q11.23	7q11.23 deletion	16617304	deletion	chr7:73328061-74727726	N/A	N/A	chr7:73328061-74727726	Coe et al 2014 BPs	73328061	74727726	1399666	maternal	N/A	0.494013098	1.928688097	0.256139445	-1.362033276	0
7	7q11.23	7q11.23	7q11.23 deletion	16617304	deletion	chr7:73328061-74727726	N/A	N/A	chr7:73328061-74727726	Coe et al 2014 BPs	73328061	74727726	1399666	maternal	N/A	0.494013098	1.928688097	0.256139445	-1.362033276	0
7	7q11.23	7q11.23	7q11.23 deletion	16617304	deletion	chr7:73328061-74727726	N/A	N/A	chr7:73328061-74727726	Coe et al 2014 BPs	73328061	74727726	1399666	maternal	N/A	0.494013098	1.928688097	0.256139445	-1.362033276	0
7	7q11.23	7q11.23	7q11.23 deletion	16617304	deletion	chr7:73328061-74727726	N/A	N/A	chr7:73328061-74727726	Coe et al 2014 BPs	73328061	74727726	1399666	maternal	N/A	0.494013098	1.928688097	0.256139445	-1.362033276	0
7	7q11.23	7q11.23	7q11.23 deletion	16617304	deletion	chr7:73328061-74727726	N/A	N/A	chr7:73328061-74727726	Coe et al 2014 BPs	73328061	74727726	1399666	maternal	N/A	0.494013098	1.928688097	0.256139445	-1.362033276	0
7	7q11.23	7q11.23	7q11.23 deletion	16617304	deletion	chr7:73328061-74727726	N/A	N/A	chr7:73328061-74727726	Coe et al 2014 BPs	73328061	74727726	1399666	maternal	N/A	0.494013098	1.928688097	0.256139445	-1.362033276	0
7	7q11.23	7q11.23	7q11.23 deletion	16617304	deletion	chr7:73328061-74727726	N/A	N/A	chr7:73328061-74727726	Coe et al 2014 BPs	73328061	74727726	1399666	maternal	N/A	0.494013098	1.928688097	0.256139445	-1.362033276	0
7	7q11.23	7q11.23	7q11.23 deletion	16617304	deletion	chr7:73328061-74727726	N/A	N/A	chr7:73328061-74727726	Coe et al 2014 BPs	73328061	74727726	1399666	maternal	N/A	0.494013098	1.928688097	0.256139445	-1.362033276	0
7	7q11.23	7q11.23	7q11.23 deletion	16617304	deletion	chr7:73328061-74727726	N/A	N/A	chr7:73328061-74727726	Coe et al 2014 BPs	73328061	74727726	1399666	maternal	N/A	0.494013098	1.928688097	0.256139445	-1.362033276	0
7	7q11.23	7q11.23	7q11.23 deletion	16617304	deletion	chr7:73328061-74727726	N/A	N/A	chr7:73328061-74727726	Coe et al 2014 BPs	73328061	74727726	1399666	maternal	N/A	0.494013098	1.928688097	0.256139445	-1.362033276	0
7	7q11.23	7q11.23	7q11.23 deletion	16617304	deletion	chr7:73328061-74727726	N/A	N/A	chr7:73328061-74727726	Coe et al 2014 BPs	73328061	74727726	1399666	maternal	N/A	0.494013098	1.928688097	0.256139445	-1.362033276	0
7	7q11.23	7q11.23	7q11.23 deletion	16617304	deletion	chr7:73328061-74727726	N/A	N/A	chr7:73328061-74727726	Coe et al 2014 BPs	73328061	74727726	1399666	paternal	N/A	0.494013098	1.928688097	0.256139445	-1.362033276	1
7	7q11.23	7q11.23	7q11.23 deletion	16617304	deletion	chr7:73328061-74727726	N/A	N/A	chr7:73328061-74727726	Coe et al 2014 BPs	73328061	74727726	1399666	paternal	N/A	0.494013098	1.928688097	0.256139445	-1.362033276	1
7	7q11.23	7q11.23	7q11.23 deletion	16617304	deletion	chr7:73328061-74727726	N/A	N/A	chr7:73328061-74727726	Coe et al 2014 BPs	73328061	74727726	1399666	paternal	N/A	0.494013098	1.928688097	0.256139445	-1.362033276	1
7	7q11.23	7q11.23	7q11.23 deletion	16617304	deletion	chr7:73328061-74727726	N/A	N/A	chr7:73328061-74727726	Coe et al 2014 BPs	73328061	74727726	1399666	paternal	N/A	0.494013098	1.928688097	0.256139445	-1.362033276	1
7	7q11.23	7q11.23	7q11.23 deletion	16617304	deletion	chr7:73328061-74727726	N/A	N/A	chr7:73328061-74727726	Coe et al 2014 BPs	73328061	74727726	1399666	paternal	N/A	0.494013098	1.928688097	0.256139445	-1.362033276	1
7	7q11.23	7q11.23	7q11.23 deletion	16617304	deletion	chr7:73328061-74727726	N/A	N/A	chr7:73328061-74727726	Coe et al 2014 BPs	73328061	74727726	1399666	paternal	N/A	0.494013098	1.928688097	0.256139445	-1.362033276	1
7	7q11.23	7q11.23	7q11.23 deletion	16617304	deletion	chr7:73328061-74727726	N/A	N/A	chr7:73328061-74727726	Coe et al 2014 BPs	73328061	74727726	1399666	paternal	N/A	0.494013098	1.928688097	0.256139445	-1.362033276	1
7	7q11.23	7q11.23	7q11.23 deletion	16617304	deletion	chr7:73328061-74727726	N/A	N/A	chr7:73328061-74727726	Coe et al 2014 BPs	73328061	74727726	1399666	paternal	N/A	0.494013098	1.928688097	0.256139445	-1.362033276	1
7	7q11.23	7q11.23	7q11.23 deletion	16617304	deletion	chr7:73328061-74727726	N/A	N/A	chr7:73328061-74727726	Coe et al 2014 BPs	73328061	74727726	1399666	paternal	N/A	0.494013098	1.928688097	0.256139445	-1.362033276	1
7	7q11.23	7q11.23	7q11.23 deletion	16617304	deletion	chr7:73328061-74727726	N/A	N/A	chr7:73328061-74727726	Coe et al 2014 BPs	73328061	74727726	1399666	paternal	N/A	0.494013098	1.928688097	0.256139445	-1.362033276	1
7	7q11.23	7q11.23	7q11.23 deletion	16617304	deletion	chr7:73328061-74727726	N/A	N/A	chr7:73328061-74727726	Coe et al 2014 BPs	73328061	74727726	1399666	paternal	N/A	0.494013098	1.928688097	0.256139445	-1.362033276	1
7	7q11.23	7q11.23	7q11.23 deletion	16617304	deletion	chr7:73328061-74727726	N/A	N/A	chr7:73328061-74727726	Coe et al 2014 BPs	73328061	74727726	1399666	paternal	N/A	0.494013098	1.928688097	0.256139445	-1.362033276	1
7	7q11.23	7q11.23	7q11.23 deletion	16617304	deletion	chr7:73328061-74727726	N/A	N/A	chr7:73328061-74727726	Coe et al 2014 BPs	73328061	74727726	1399666	paternal	N/A	0.494013098	1.928688097	0.256139445	-1.362033276	1
7	7q11.23	7q11.23	7q11.23 deletion	16617304	deletion	chr7:73328061-74727726	N/A	N/A	chr7:73328061-74727726	Coe et al 2014 BPs	73328061	74727726	1399666	paternal	N/A	0.494013098	1.928688097	0.256139445	-1.362033276	1
7	7q11.23	7q11.23	7q11.23 deletion	16617304	deletion	chr7:73328061-74727726	N/A	N/A	chr7:73328061-74727726	Coe et al 2014 BPs	73328061	74727726	1399666	paternal	N/A	0.494013098	1.928688097	0.256139445	-1.362033276	1
7	7q11.23	7q11.23	7q11.23 duplication	17400790	duplication	chr7:73328061-74727726	N/A	N/A	chr7:73328061-74727726	Coe et al 2014 BPs	73328061	74727726	1399666	paternal	N/A	0.494013098	1.928688097	0.256139445	-1.362033276	1
7	7q11.23	7q11.23	7q11.23 deletion	20425783	deletion	chr7:73328061-74727726	N/A	N/A	chr7:73328061-74727726	Coe et al 2014 BPs	73328061	74727726	1399666	maternal	N/A	0.494013098	1.928688097	0.256139445	-1.362033276	0
7	7q11.23	7q11.23	7q11.23 deletion	20425783	deletion	chr7:73328061-74727726	N/A	N/A	chr7:73328061-74727726	Coe et al 2014 BPs	73328061	74727726	1399666	maternal	N/A	0.494013098	1.928688097	0.256139445	-1.362033276	0
7	7q11.23	7q11.23	7q11.23 deletion	20425783	deletion	chr7:73328061-74727726	N/A	N/A	chr7:73328061-74727726	Coe et al 2014 BPs	73328061	74727726	1399666	maternal	N/A	0.494013098	1.928688097	0.256139445	-1.362033276	0
7	7q11.23	7q11.23	7q11.23 deletion	20425783	deletion	chr7:73328061-74727726	N/A	N/A	chr7:73328061-74727726	Coe et al 2014 BPs	73328061	74727726	1399666	maternal	N/A	0.494013098	1.928688097	0.256139445	-1.362033276	0
7	7q11.23	7q11.23	7q11.23 deletion	20425783	deletion	chr7:73328061-74727726	N/A	N/A	chr7:73328061-74727726	Coe et al 2014 BPs	73328061	74727726	1399666	maternal	N/A	0.494013098	1.928688097	0.256139445	-1.362033276	0
7	7q11.23	7q11.23	7q11.23 deletion	20425783	deletion	chr7:73328061-74727726	N/A	N/A	chr7:73328061-74727726	Coe et al 2014 BPs	73328061	74727726	1399666	maternal	N/A	0.494013098	1.928688097	0.256139445	-1.362033276	0
7	7q11.23	7q11.23	7q11.23 deletion	20425783	deletion	chr7:73328061-74727726	N/A	N/A	chr7:73328061-74727726	Coe et al 2014 BPs	73328061	74727726	1399666	maternal	N/A	0.494013098	1.928688097	0.256139445	-1.362033276	0
7	7q11.23	7q11.23	7q11.23 deletion	20425783	deletion	chr7:73328061-74727726	N/A	N/A	chr7:73328061-74727726	Coe et al 2014 BPs	73328061	74727726	1399666	maternal	N/A	0.494013098	1.928688097	0.256139445	-1.362033276	0
7	7q11.23	7q11.23	7q11.23 deletion	20425783	deletion	chr7:73328061-74727726	N/A	N/A	chr7:73328061-74727726	Coe et al 2014 BPs	73328061	74727726	1399666	maternal	N/A	0.494013098	1.928688097	0.256139445	-1.362033276	0
7	7q11.23	7q11.23	7q11.23 deletion	20425783	deletion	chr7:73328061-74727726	N/A	N/A	chr7:73328061-74727726	Coe et al 2014 BPs	73328061	74727726	1399666	maternal	N/A	0.494013098	1.928688097	0.256139445	-1.362033276	0
7	7q11.23	7q11.23	7q11.23 deletion	20425783	deletion	chr7:73328061-74727726	N/A	N/A	chr7:73328061-74727726	Coe et al 2014 BPs	73328061	74727726	1399666	maternal	N/A	0.494013098	1.928688097	0.256139445	-1.362033276	0
7	7q11.23	7q11.23	7q11.23 deletion	20425783	deletion	chr7:73328061-74727726	N/A	N/A	chr7:73328061-74727726	Coe et al 2014 BPs	73328061	74727726	1399666	maternal	N/A	0.494013098	1.928688097	0.256139445	-1.362033276	0
7	7q11.23	7q11.23	7q11.23 deletion	20425783	deletion	chr7:73328061-74727726	N/A	N/A	chr7:73328061-74727726	Coe et al 2014 BPs	73328061	74727726	1399666	maternal	N/A	0.494013098	1.928688097	0.256139445	-1.362033276	0
7	7q11.23	7q11.23	7q11.23 deletion	20425783	deletion	chr7:73328061-74727726	N/A	N/A	chr7:73328061-74727726	Coe et al 2014 BPs	73328061	74727726	1399666	maternal	N/A	0.494013098	1.928688097	0.256139445	-1.362033276	0
7	7q11.23	7q11.23	7q11.23 deletion	20425783	deletion	chr7:73328061-74727726	N/A	N/A	chr7:73328061-74727726	Coe et al 2014 BPs	73328061	74727726	1399666	maternal	N/A	0.494013098	1.928688097	0.256139445	-1.362033276	0
7	7q11.23	7q11.23	7q11.23 deletion	20425783	deletion	chr7:73328061-74727726	N/A	N/A	chr7:73328061-74727726	Coe et al 2014 BPs	73328061	74727726	1399666	maternal	N/A	0.494013098	1.928688097	0.256139445	-1.362033276	0
7	7q11.23	7q11.23	7q11.23 deletion	20425783	deletion	chr7:73328061-74727726	N/A	N/A	chr7:73328061-74727726	Coe et al 2014 BPs	73328061	74727726	1399666	maternal	N/A	0.494013098	1.928688097	0.256139445	-1.362033276	0
7	7q11.23	7q11.23	7q11.23 deletion	20425783	deletion	chr7:73328061-74727726	N/A	N/A	chr7:73328061-74727726	Coe et al 2014 BPs	73328061	74727726	1399666	maternal	N/A	0.494013098	1.928688097	0.256139445	-1.362033276	0
7	7q11.23	7q11.23	7q11.23 deletion	20425783	deletion	chr7:73328061-74727726	N/A	N/A	chr7:73328061-74727726	Coe et al 2014 BPs	73328061	74727726	1399666	maternal	N/A	0.494013098	1.928688097	0.256139445	-1.362033276	0
7	7q11.23	7q11.23	7q11.23 deletion	20425783	deletion	chr7:73328061-74727726	N/A	N/A	chr7:73328061-74727726	Coe et al 2014 BPs	73328061	74727726	1399666	maternal	N/A	0.494013098	1.928688097	0.256139445	-1.362033276	0
7	7q11.23	7q11.23	7q11.23 deletion	20425783	deletion	chr7:73328061-74727726	N/A	N/A	chr7:73328061-74727726	Coe et al 2014 BPs	73328061	74727726	1399666	maternal	N/A	0.494013098	1.928688097	0.256139445	-1.362033276	0
7	7q11.23	7q11.23	7q11.23 deletion	20425783	deletion	chr7:73328061-74727726	N/A	N/A	chr7:73328061-74727726	Coe et al 2014 BPs	73328061	74727726	1399666	maternal	N/A	0.494013098	1.928688097	0.256139445	-1.362033276	0
7	7q11.23	7q11.23	7q11.23 deletion	20425783	deletion	chr7:73328061-74727726	N/A	N/A	chr7:73328061-74727726	Coe et al 2014 BPs	73328061	74727726	1399666	maternal	N/A	0.494013098	1.928688097	0.256139445	-1.362033276	0
7	7q11.23	7q11.23	7q11.23 deletion	20425783	deletion	chr7:73328061-74727726	N/A	N/A	chr7:73328061-74727726	Coe et al 2014 BPs	73328061	74727726	1399666	maternal	N/A	0.494013098	1.928688097	0.256139445	-1.362033276	0
7	7q11.23	7q11.23	7q11.23 deletion	20425783	deletion	chr7:73328061-74727726	N/A	N/A	chr7:73328061-74727726	Coe et al 2014 BPs	73328061	74727726	1399666	maternal	N/A	0.494013098	1.928688097	0.256139445	-1.362033276	0
7	7q11.23	7q11.23	7q11.23 deletion	20425783	deletion	chr7:73328061-74727726	N/A	N/A	chr7:73328061-74727726	Coe et al 2014 BPs	73328061	74727726	1399666	maternal	N/A	0.494013098	1.928688097	0.256139445	-1.362033276	0
7	7q11.23	7q11.23	7q11.23 deletion	20425783	deletion	chr7:73328061-74727726	N/A	N/A	chr7:73328061-74727726	Coe et al 2014 BPs	73328061	74727726	1399666	maternal	N/A	0.494013098	1.928688097	0.256139445	-1.362033276	0
7	7q11.23	7q11.23	7q11.23 deletion	20425783	deletion	chr7:73328061-74727726	N/A	N/A	chr7:73328061-74727726	Coe et al 2014 BPs	73328061	74727726	1399666	maternal	N/A	0.494013098	1.928688097	0.256139445	-1.362033276	0
7	7q11.23	7q11.23	7q11.23 deletion	20425783	deletion	chr7:73328061-74727726	N/A	N/A	chr7:73328061-74727726	Coe et al 2014 BPs	73328061	74727726	1399666	maternal	N/A	0.494013098	1.928688097	0.256139445	-1.362033276	0
7	7q11.23	7q11.23	7q11.23 deletion	20425783	deletion	chr7:73328061-74727726	N/A	N/A	chr7:73328061-74727726	Coe et al 2014 BPs	73328061	74727726	1399666	maternal	N/A	0.494013098	1.928688097	0.256139445	-1.362033276	0
7	7q11.23	7q11.23	7q11.23 deletion	20425783	deletion	chr7:73328061-74727726	N/A	N/A	chr7:73328061-74727726	Coe et al 2014 BPs	73328061	74727726	1399666	maternal	N/A	0.494013098	1.928688097	0.256139445	-1.362033276	0
7	7q11.23	7q11.23	7q11.23 deletion	20425783	deletion	chr7:73328061-74727726	N/A	N/A	chr7:73328061-74727726	Coe et al 2014 BPs	73328061	74727726	1399666	maternal	N/A	0.494013098	1.928688097	0.256139445	-1.362033276	0
7	7q11.23	7q11.23	7q11.23 deletion	20425783	deletion	chr7:73328061-74727726	N/A	N/A	chr7:73328061-74727726	Coe et al 2014 BPs	73328061	74727726	1399666	maternal	N/A	0.494013098	1.928688097	0.256139445	-1.362033276	0
7	7q11.23	7q11.23	7q11.23 deletion	20425783	deletion	chr7:73328061-74727726	N/A	N/A	chr7:73328061-74727726	Coe et al 2014 BPs	73328061	74727726	1399666	maternal	N/A	0.494013098	1.928688097	0.256139445	-1.362033276	0
7	7q11.23	7q11.23	7q11.23 deletion	20425783	deletion	chr7:73328061-74727726	N/A	N/A	chr7:73328061-74727726	Coe et al 2014 BPs	73328061	74727726	1399666	maternal	N/A	0.494013098	1.928688097	0.256139445	-1.362033276	0
7	7q11.23	7q11.23	7q11.23 deletion	20425783	deletion	chr7:73328061-74727726	N/A	N/A	chr7:73328061-74727726	Coe et al 2014 BPs	73328061	74727726	1399666	maternal	N/A	0.494013098	1.928688097	0.256139445	-1.362033276	0
7	7q11.23	7q11.23	7q11.23 deletion	20425783	deletion	chr7:73328061-74727726	N/A	N/A	chr7:73328061-74727726	Coe et al 2014 BPs	73328061	74727726	1399666	maternal	N/A	0.494013098	1.928688097	0.256139445	-1.362033276	0
7	7q11.23	7q11.23	7q11.23 deletion	20425783	deletion	chr7:73328061-74727726	N/A	N/A	chr7:73328061-74727726	Coe et al 2014 BPs	73328061	74727726	1399666	maternal	N/A	0.494013098	1.928688097	0.256139445	-1.362033276	0
7	7q11.23	7q11.23	7q11.23 deletion	20425783	deletion	chr7:73328061-74727726	N/A	N/A	chr7:73328061-74727726	Coe et al 2014 BPs	73328061	74727726	1399666	maternal	N/A	0.494013098	1.928688097	0.256139445	-1.362033276	0
7	7q11.23	7q11.23	7q11.23 deletion	20425783	deletion	chr7:73328061-74727726	N/A	N/A	chr7:73328061-74727726	Coe et al 2014 BPs	73328061	74727726	1399666	maternal	N/A	0.494013098	1.928688097	0.256139445	-1.362033276	0
7	7q11.23	7q11.23	7q11.23 deletion	20425783	deletion	chr7:73328061-74727726	N/A	N/A	chr7:73328061-74727726	Coe et al 2014 BPs	73328061	74727726	1399666	maternal	N/A	0.494013098	1.928688097	0.256139445	-1.362033276	0
7	7q11.23	7q11.23	7q11.23 deletion	20425783	deletion	chr7:73328061-74727726	N/A	N/A	chr7:73328061-74727726	Coe et al 2014 BPs	73328061	74727726	1399666	maternal	N/A	0.494013098	1.928688097	0.256139445	-1.362033276	0
7	7q11.23	7q11.23	7q11.23 deletion	20425783	deletion	chr7:73328061-74727726	N/A	N/A	chr7:73328061-74727726	Coe et al 2014 BPs	73328061	74727726	1399666	maternal	N/A	0.494013098	1.928688097	0.256139445	-1.362033276	0
7	7q11.23	7q11.23	7q11.23 deletion	20425783	deletion	chr7:73328061-74727726	N/A	N/A	chr7:73328061-74727726	Coe et al 2014 BPs	73328061	74727726	1399666	maternal	N/A	0.494013098	1.928688097	0.256139445	-1.362033276	0
7	7q11.23	7q11.23	7q11.23 deletion	20425783	deletion	chr7:73328061-74727726	N/A	N/A	chr7:73328061-74727726	Coe et al 2014 BPs	73328061	74727726	1399666	maternal	N/A	0.494013098	1.928688097	0.256139445	-1.362033276	0
7	7q11.23	7q11.23	7q11.23 deletion	20425783	deletion	chr7:73328061-74727726	N/A	N/A	chr7:73328061-74727726	Coe et al 2014 BPs	73328061	74727726	1399666	maternal	N/A	0.494013098	1.928688097	0.256139445	-1.362033276	0
7	7q11.23	7q11.23	7q11.23 deletion	20425783	deletion	chr7:73328061-74727726	N/A	N/A	chr7:73328061-74727726	Coe et al 2014 BPs	73328061	74727726	1399666	maternal	N/A	0.494013098	1.928688097	0.256139445	-1.362033276	0
7	7q11.23	7q11.23	7q11.23 deletion	20425783	deletion	chr7:73328061-74727726	N/A	N/A	chr7:73328061-74727726	Coe et al 2014 BPs	73328061	74727726	1399666	maternal	N/A	0.494013098	1.928688097	0.256139445	-1.362033276	0
7	7q11.23	7q11.23	7q11.23 deletion	20425783	deletion	chr7:73328061-74727726	N/A	N/A	chr7:73328061-74727726	Coe et al 2014 BPs	73328061	74727726	1399666	maternal	N/A	0.494013098	1.928688097	0.256139445	-1.362033276	0
7	7q11.23	7q11.23	7q11.23 deletion	20425783	deletion	chr7:73328061-74727726	N/A	N/A	chr7:73328061-74727726	Coe et al 2014 BPs	73328061	74727726	1399666	maternal	N/A	0.494013098	1.928688097	0.256139445	-1.362033276	0
7	7q11.23	7q11.23	7q11.23 deletion	20425783	deletion	chr7:73328061-74727726	N/A	N/A	chr7:73328061-74727726	Coe et al 2014 BPs	73328061	74727726	1399666	maternal	N/A	0.494013098	1.928688097	0.256139445	-1.362033276	0
7	7q11.23	7q11.23	7q11.23 deletion	20425783	deletion	chr7:73328061-74727726	N/A	N/A	chr7:73328061-74727726	Coe et al 2014 BPs	73328061	74727726	1399666	maternal	N/A	0.494013098	1.928688097	0.256139445	-1.362033276	0
7	7q11.23	7q11.23	7q11.23 deletion	20425783	deletion	chr7:73328061-74727726	N/A	N/A	chr7:73328061-74727726	Coe et al 2014 BPs	73328061	74727726	1399666	maternal	N/A	0.494013098	1.928688097	0.256139445	-1.362033276	0
7	7q11.23	7q11.23	7q11.23 deletion	20425783	deletion	chr7:73328061-74727726	N/A	N/A	chr7:73328061-74727726	Coe et al 2014 BPs	73328061	74727726	1399666	maternal	N/A	0.494013098	1.928688097	0.256139445	-1.362033276	0
7	7q11.23	7q11.23	7q11.23 deletion	20425783	deletion	chr7:73328061-74727726	N/A	N/A	chr7:73328061-74727726	Coe et al 2014 BPs	73328061	74727726	1399666	maternal	N/A	0.494013098	1.928688097	0.256139445	-1.362033276	0
7	7q11.23	7q11.23	7q11.23 deletion	20425783	deletion	chr7:73328061-74727726	N/A	N/A	chr7:73328061-74727726	Coe et al 2014 BPs	73328061	74727726	1399666	maternal	N/A	0.494013098	1.928688097	0.256139445	-1.362033276	0
7	7q11.23	7q11.23	7q11.23 deletion	20425783	deletion	chr7:73328061-74727726	N/A	N/A	chr7:73328061-74727726	Coe et al 2014 BPs	73328061	74727726	1399666	maternal	N/A	0.494013098	1.928688097	0.256139445	-1.362033276	0
7	7q11.23	7q11.23	7q11.23 deletion	20425783	deletion	chr7:73328061-74727726	N/A	N/A	chr7:73328061-74727726	Coe et al 2014 BPs	73328061	74727726	1399666	maternal	N/A	0.494013098	1.928688097	0.256139445	-1.362033276	0
7	7q11.23	7q11.23	7q11.23 deletion	20425783	deletion	chr7:73328061-74727726	N/A	N/A	chr7:73328061-74727726	Coe et al 2014 BPs	73328061	74727726	1399666	maternal	N/A	0.494013098	1.928688097	0.256139445	-1.362033276	0
7	7q11.23	7q11.23	7q11.23 deletion	20425783	deletion	chr7:73328061-74727726	N/A	N/A	chr7:73328061-74727726	Coe et al 2014 BPs	73328061	74727726	1399666	maternal	N/A	0.494013098	1.928688097	0.256139445	-1.362033276	0
7	7q11.23	7q11.23	7q11.23 deletion	20425783	deletion	chr7:73328061-74727726	N/A	N/A	chr7:73328061-74727726	Coe et al 2014 BPs	73328061	74727726	1399666	maternal	N/A	0.494013098	1.928688097	0.256139445	-1.362033276	0
7	7q11.23	7q11.23	7q11.23 deletion	20425783	deletion	chr7:73328061-74727726	N/A	N/A	chr7:73328061-74727726	Coe et al 2014 BPs	73328061	74727726	1399666	maternal	N/A	0.494013098	1.928688097	0.256139445	-1.362033276	0
7	7q11.23	7q11.23	7q11.23 deletion	20425783	deletion	chr7:73328061-74727726	N/A	N/A	chr7:73328061-74727726	Coe et al 2014 BPs	73328061	74727726	1399666	maternal	N/A	0.494013098	1.928688097	0.256139445	-1.362033276	0
7	7q11.23	7q11.23	7q11.23 deletion	20425783	deletion	chr7:73328061-74727726	N/A	N/A	chr7:73328061-74727726	Coe et al 2014 BPs	73328061	74727726	1399666	maternal	N/A	0.494013098	1.928688097	0.256139445	-1.362033276	0
7	7q11.23	7q11.23	7q11.23 deletion	20425783	deletion	chr7:73328061-74727726	N/A	N/A	chr7:73328061-74727726	Coe et al 2014 BPs	73328061	74727726	1399666	maternal	N/A	0.494013098	1.928688097	0.256139445	-1.362033276	0
7	7q11.23	7q11.23	7q11.23 deletion	20425783	deletion	chr7:73328061-74727726	N/A	N/A	chr7:73328061-74727726	Coe et al 2014 BPs	73328061	74727726	1399666	maternal	N/A	0.494013098	1.928688097	0.256139445	-1.362033276	0
7	7q11.23	7q11.23	7q11.23 deletion	20425783	deletion	chr7:73328061-74727726	N/A	N/A	chr7:73328061-74727726	Coe et al 2014 BPs	73328061	74727726	1399666	maternal	N/A	0.494013098	1.928688097	0.256139445	-1.362033276	0
7	7q11.23	7q11.23	7q11.23 deletion	20425783	deletion	chr7:73328061-74727726	N/A	N/A	chr7:73328061-74727726	Coe et al 2014 BPs	73328061	74727726	1399666	maternal	N/A	0.494013098	1.928688097	0.256139445	-1.362033276	0
7	7q11.23	7q11.23	7q11.23 deletion	20425783	deletion	chr7:73328061-74727726	N/A	N/A	chr7:73328061-74727726	Coe et al 2014 BPs	73328061	74727726	1399666	maternal	N/A	0.494013098	1.928688097	0.256139445	-1.362033276	0
7	7q11.23	7q11.23	7q11.23 deletion	20425783	deletion	chr7:73328061-74727726	N/A	N/A	chr7:73328061-74727726	Coe et al 2014 BPs	73328061	74727726	1399666	maternal	N/A	0.494013098	1.928688097	0.256139445	-1.362033276	0
7	7q11.23	7q11.23	7q11.23 deletion	20425783	deletion	chr7:73328061-74727726	N/A	N/A	chr7:73328061-74727726	Coe et al 2014 BPs	73328061	74727726	1399666	maternal	N/A	0.494013098	1.928688097	0.256139445	-1.362033276	0
7	7q11.23	7q11.23	7q11.23 deletion	20425783	deletion	chr7:73328061-74727726	N/A	N/A	chr7:73328061-74727726	Coe et al 2014 BPs	73328061	74727726	1399666	maternal	N/A	0.494013098	1.928688097	0.256139445	-1.362033276	0
7	7q11.23	7q11.23	7q11.23 deletion	20425783	deletion	chr7:73328061-74727726	N/A	N/A	chr7:73328061-74727726	Coe et al 2014 BPs	73328061	74727726	1399666	maternal	N/A	0.494013098	1.928688097	0.256139445	-1.362033276	0
7	7q11.23	7q11.23	7q11.23 deletion	20425783	deletion	chr7:73328061-74727726	N/A	N/A	chr7:73328061-74727726	Coe et al 2014 BPs	73328061	74727726	1399666	maternal	N/A	0.494013098	1.928688097	0.256139445	-1.362033276	0
7	7q11.23	7q11.23	7q11.23 deletion	20425783	deletion	chr7:73328061-74727726	N/A	N/A	chr7:73328061-74727726	Coe et al 2014 BPs	73328061	74727726	1399666	maternal	N/A	0.494013098	1.928688097	0.256139445	-1.362033276	0
7	7q11.23	7q11.23	7q11.23 deletion	20425783	deletion	chr7:73328061-74727726	N/A	N/A	chr7:73328061-74727726	Coe et al 2014 BPs	73328061	74727726	1399666	maternal	N/A	0.494013098	1.928688097	0.256139445	-1.362033276	0
7	7q11.23	7q11.23	7q11.23 deletion	20425783	deletion	chr7:73328061-74727726	N/A	N/A	chr7:73328061-74727726	Coe et al 2014 BPs	73328061	74727726	1399666	maternal	N/A	0.494013098	1.928688097	0.256139445	-1.362033276	0
7	7q11.23	7q11.23	7q11.23 deletion	20425783	deletion	chr7:73328061-74727726	N/A	N/A	chr7:73328061-74727726	Coe et al 2014 BPs	73328061	74727726	1399666	maternal	N/A	0.494013098	1.928688097	0.256139445	-1.362033276	0
7	7q11.23	7q11.23	7q11.23 deletion	20425783	deletion	chr7:73328061-74727726	N/A	N/A	chr7:73328061-74727726	Coe et al 2014 BPs	73328061	74727726	1399666	maternal	N/A	0.494013098	1.928688097	0.256139445	-1.362033276	0
7	7q11.23	7q11.23	7q11.23 deletion	20425783	deletion	chr7:73328061-74727726	N/A	N/A	chr7:73328061-74727726	Coe et al 2014 BPs	73328061	74727726	1399666	maternal	N/A	0.494013098	1.928688097	0.256139445	-1.362033276	0
7	7q11.23	7q11.23	7q11.23 deletion	20425783	deletion	chr7:73328061-74727726	N/A	N/A	chr7:73328061-74727726	Coe et al 2014 BPs	73328061	74727726	1399666	maternal	N/A	0.494013098	1.928688097	0.256139445	-1.362033276	0
7	7q11.23	7q11.23	7q11.23 deletion	20425783	deletion	chr7:73328061-74727726	N/A	N/A	chr7:73328061-74727726	Coe et al 2014 BPs	73328061	74727726	1399666	maternal	N/A	0.494013098	1.928688097	0.256139445	-1.362033276	0
7	7q11.23	7q11.23	7q11.23 deletion	20425783	deletion	chr7:73328061-74727726	N/A	N/A	chr7:73328061-74727726	Coe et al 2014 BPs	73328061	74727726	1399666	maternal	N/A	0.494013098	1.928688097	0.256139445	-1.362033276	0
7	7q11.23	7q11.23	7q11.23 deletion	20425783	deletion	chr7:73328061-74727726	N/A	N/A	chr7:73328061-74727726	Coe et al 2014 BPs	73328061	74727726	1399666	maternal	N/A	0.494013098	1.928688097	0.256139445	-1.362033276	0
7	7q11.23	7q11.23	7q11.23 deletion	20425783	deletion	chr7:73328061-74727726	N/A	N/A	chr7:73328061-74727726	Coe et al 2014 BPs	73328061	74727726	1399666	maternal	N/A	0.494013098	1.928688097	0.256139445	-1.362033276	0
7	7q11.23	7q11.23	7q11.23 deletion	20425783	deletion	chr7:73328061-74727726	N/A	N/A	chr7:73328061-74727726	Coe et al 2014 BPs	73328061	74727726	1399666	maternal	N/A	0.494013098	1.928688097	0.256139445	-1.362033276	0
7	7q11.23	7q11.23	7q11.23 deletion	20425783	deletion	chr7:73328061-74727726	N/A	N/A	chr7:73328061-74727726	Coe et al 2014 BPs	73328061	74727726	1399666	maternal	N/A	0.494013098	1.928688097	0.256139445	-1.362033276	0
7	7q11.23	7q11.23	7q11.23 deletion	20425783	deletion	chr7:73328061-74727726	N/A	N/A	chr7:73328061-74727726	Coe et al 2014 BPs	73328061	74727726	1399666	maternal	N/A	0.494013098	1.928688097	0.256139445	-1.362033276	0
7	7q11.23	7q11.23	7q11.23 deletion	20425783	deletion	chr7:73328061-74727726	N/A	N/A	chr7:73328061-74727726	Coe et al 2014 BPs	73328061	74727726	1399666	maternal	N/A	0.494013098	1.928688097	0.256139445	-1.362033276	0
7	7q11.23	7q11.23	7q11.23 deletion	20425783	deletion	chr7:73328061-74727726	N/A	N/A	chr7:73328061-74727726	Coe et al 2014 BPs	73328061	74727726	1399666	maternal	N/A	0.494013098	1.928688097	0.256139445	-1.362033276	0
7	7q11.23	7q11.23	7q11.23 deletion	20425783	deletion	chr7:73328061-74727726	N/A	N/A	chr7:73328061-74727726	Coe et al 2014 BPs	73328061	74727726	1399666	maternal	N/A	0.494013098	1.928688097	0.256139445	-1.362033276	0
7	7q11.23	7q11.23	7q11.23 deletion	20425783	deletion	chr7:73328061-74727726	N/A	N/A	chr7:73328061-74727726	Coe et al 2014 BPs	73328061	74727726	1399666	maternal	N/A	0.494013098	1.928688097	0.256139445	-1.362033276	0
7	7q11.23	7q11.23	7q11.23 deletion	20425783	deletion	chr7:73328061-74727726	N/A	N/A	chr7:73328061-74727726	Coe et al 2014 BPs	73328061	74727726	1399666	maternal	N/A	0.494013098	1.928688097	0.256139445	-1.362033276	0
7	7q11.23	7q11.23	7q11.23 deletion	20425783	deletion	chr7:73328061-74727726	N/A	N/A	chr7:73328061-74727726	Coe et al 2014 BPs	73328061	74727726	1399666	maternal	N/A	0.494013098	1.928688097	0.256139445	-1.362033276	0
7	7q11.23	7q11.23	7q11.23 deletion	20425783	deletion	chr7:73328061-74727726	N/A	N/A	chr7:73328061-74727726	Coe et al 2014 BPs	73328061	74727726	1399666	maternal	N/A	0.494013098	1.928688097	0.256139445	-1.362033276	0
7	7q11.23	7q11.23	7q11.23 deletion	20425783	deletion	chr7:73328061-74727726	N/A	N/A	chr7:73328061-74727726	Coe et al 2014 BPs	73328061	74727726	1399666	maternal	N/A	0.494013098	1.928688097	0.256139445	-1.362033276	0
7	7q11.23	7q11.23	7q11.23 deletion	20425783	deletion	chr7:73328061-74727726	N/A	N/A	chr7:73328061-74727726	Coe et al 2014 BPs	73328061	74727726	1399666	maternal	N/A	0.494013098	1.928688097	0.256139445	-1.362033276	0
7	7q11.23	7q11.23	7q11.23 deletion	20425783	deletion	chr7:73328061-74727726	N/A	N/A	chr7:73328061-74727726	Coe et al 2014 BPs	73328061	74727726	1399666	maternal	N/A	0.494013098	1.928688097	0.256139445	-1.362033276	0
7	7q11.23	7q11.23	7q11.23 deletion	20425783	deletion	chr7:73328061-74727726	N/A	N/A	chr7:73328061-74727726	Coe et al 2014 BPs	73328061	74727726	1399666	maternal	N/A	0.494013098	1.928688097	0.256139445	-1.362033276	0
7	7q11.23	7q11.23	7q11.23 deletion	20425783	deletion	chr7:73328061-74727726	N/A	N/A	chr7:73328061-74727726	Coe et al 2014 BPs	73328061	74727726	1399666	maternal	N/A	0.494013098	1.928688097	0.256139445	-1.362033276	0
7	7q11.23	7q11.23	7q11.23 deletion	20425783	deletion	chr7:73328061-74727726	N/A	N/A	chr7:73328061-74727726	Coe et al 2014 BPs	73328061	74727726	1399666	maternal	N/A	0.494013098	1.928688097	0.256139445	-1.362033276	0
7	7q11.23	7q11.23	7q11.23 deletion	20425783	deletion	chr7:73328061-74727726	N/A	N/A	chr7:73328061-74727726	Coe et al 2014 BPs	73328061	74727726	1399666	maternal	N/A	0.494013098	1.928688097	0.256139445	-1.362033276	0
7	7q11.23	7q11.23	7q11.23 deletion	20425783	deletion	chr7:73328061-74727726	N/A	N/A	chr7:73328061-74727726	Coe et al 2014 BPs	73328061	74727726	1399666	maternal	N/A	0.494013098	1.928688097	0.256139445	-1.362033276	0
7	7q11.23	7q11.23	7q11.23 deletion	20425783	deletion	chr7:73328061-74727726	N/A	N/A	chr7:73328061-74727726	Coe et al 2014 BPs	73328061	74727726	1399666	maternal	N/A	0.494013098	1.928688097	0.256139445	-1.362033276	0
7	7q11.23	7q11.23	7q11.23 deletion	20425783	deletion	chr7:73328061-74727726	N/A	N/A	chr7:73328061-74727726	Coe et al 2014 BPs	73328061	74727726	1399666	maternal	N/A	0.494013098	1.928688097	0.256139445	-1.362033276	0
7	7q11.23	7q11.23	7q11.23 deletion	20425783	deletion	chr7:73328061-74727726	N/A	N/A	chr7:73328061-74727726	Coe et al 2014 BPs	73328061	74727726	1399666	maternal	N/A	0.494013098	1.928688097	0.256139445	-1.362033276	0
7	7q11.23	7q11.23	7q11.23 deletion	20425783	deletion	chr7:73328061-74727726	N/A	N/A	chr7:73328061-74727726	Coe et al 2014 BPs	73328061	74727726	1399666	maternal	N/A	0.494013098	1.928688097	0.256139445	-1.362033276	0
7	7q11.23	7q11.23	7q11.23 deletion	20425783	deletion	chr7:73328061-74727726	N/A	N/A	chr7:73328061-74727726	Coe et al 2014 BPs	73328061	74727726	1399666	maternal	N/A	0.494013098	1.928688097	0.256139445	-1.362033276	0
7	7q11.23	7q11.23	7q11.23 deletion	20425783	deletion	chr7:73328061-74727726	N/A	N/A	chr7:73328061-74727726	Coe et al 2014 BPs	73328061	74727726	1399666	maternal	N/A	0.494013098	1.928688097	0.256139445	-1.362033276	0
7	7q11.23	7q11.23	7q11.23 deletion	20425783	deletion	chr7:73328061-74727726	N/A	N/A	chr7:73328061-74727726	Coe et al 2014 BPs	73328061	74727726	1399666	maternal	N/A	0.494013098	1.928688097	0.256139445	-1.362033276	0
7	7q11.23	7q11.23	7q11.23 deletion	20425783	deletion	chr7:73328061-74727726	N/A	N/A	chr7:73328061-74727726	Coe et al 2014 BPs	73328061	74727726	1399666	maternal	N/A	0.494013098	1.928688097	0.256139445	-1.362033276	0
7	7q11.23	7q11.23	7q11.23 deletion	20425783	deletion	chr7:73328061-74727726	N/A	N/A	chr7:73328061-74727726	Coe et al 2014 BPs	73328061	74727726	1399666	maternal	N/A	0.494013098	1.928688097	0.256139445	-1.362033276	0
7	7q11.23	7q11.23	7q11.23 deletion	20425783	deletion	chr7:73328061-74727726	N/A	N/A	chr7:73328061-74727726	Coe et al 2014 BPs	73328061	74727726	1399666	maternal	N/A	0.494013098	1.928688097	0.256139445	-1.362033276	0
7	7q11.23	7q11.23	7q11.23 deletion	20425783	deletion	chr7:73328061-74727726	N/A	N/A	chr7:73328061-74727726	Coe et al 2014 BPs	73328061	74727726	1399666	maternal	N/A	0.494013098	1.928688097	0.256139445	-1.362033276	0
7	7q11.23	7q11.23	7q11.23 deletion	20425783	deletion	chr7:73328061-74727726	N/A	N/A	chr7:73328061-74727726	Coe et al 2014 BPs	73328061	74727726	1399666	maternal	N/A	0.494013098	1.928688097	0.256139445	-1.362033276	0
7	7q11.23	7q11.23	7q11.23 deletion	20425783	deletion	chr7:73328061-74727726	N/A	N/A	chr7:73328061-74727726	Coe et al 2014 BPs	73328061	74727726	1399666	maternal	N/A	0.494013098	1.928688097	0.256139445	-1.362033276	0
7	7q11.23	7q11.23	7q11.23 deletion	20425783	deletion	chr7:73328061-74727726	N/A	N/A	chr7:73328061-74727726	Coe et al 2014 BPs	73328061	74727726	1399666	maternal	N/A	0.494013098	1.928688097	0.256139445	-1.362033276	0
7	7q11.23	7q11.23	7q11.23 deletion	20425783	deletion	chr7:73328061-74727726	N/A	N/A	chr7:73328061-74727726	Coe et al 2014 BPs	73328061	74727726	1399666	maternal	N/A	0.494013098	1.928688097	0.256139445	-1.362033276	0
7	7q11.23	7q11.23	7q11.23 deletion	20425783	deletion	chr7:73328061-74727726	N/A	N/A	chr7:73328061-74727726	Coe et al 2014 BPs	73328061	74727726	1399666	maternal	N/A	0.494013098	1.928688097	0.256139445	-1.362033276	0
7	7q11.23	7q11.23	7q11.23 deletion	20425783	deletion	chr7:73328061-74727726	N/A	N/A	chr7:73328061-74727726	Coe et al 2014 BPs	73328061	74727726	1399666	maternal	N/A	0.494013098	1.928688097	0.256139445	-1.362033276	0
7	7q11.23	7q11.23	7q11.23 deletion	20425783	deletion	chr7:73328061-74727726	N/A	N/A	chr7:73328061-74727726	Coe et al 2014 BPs	73328061	74727726	1399666	maternal	N/A	0.494013098	1.928688097	0.256139445	-1.362033276	0
7	7q11.23	7q11.23	7q11.23 deletion	20425783	deletion	chr7:73328061-74727726	N/A	N/A	chr7:73328061-74727726	Coe et al 2014 BPs	73328061	74727726	1399666	maternal	N/A	0.494013098	1.928688097	0.256139445	-1.362033276	0
7	7q11.23	7q11.23	7q11.23 deletion	20425783	deletion	chr7:73328061-74727726	N/A	N/A	chr7:73328061-74727726	Coe et al 2014 BPs	73328061	74727726	1399666	maternal	N/A	0.494013098	1.928688097	0.256139445	-1.362033276	0
7	7q11.23	7q11.23	7q11.23 deletion	20425783	deletion	chr7:73328061-74727726	N/A	N/A	chr7:73328061-74727726	Coe et al 2014 BPs	73328061	74727726	1399666	maternal	N/A	0.494013098	1.928688097	0.256139445	-1.362033276	0
7	7q11.23	7q11.23	7q11.23 deletion	20425783	deletion	chr7:73328061-74727726	N/A	N/A	chr7:73328061-74727726	Coe et al 2014 BPs	73328061	74727726	1399666	maternal	N/A	0.494013098	1.928688097	0.256139445	-1.362033276	0
7	7q11.23	7q11.23	7q11.23 deletion	20425783	deletion	chr7:73328061-74727726	N/A	N/A	chr7:73328061-74727726	Coe et al 2014 BPs	73328061	74727726	1399666	maternal	N/A	0.494013098	1.928688097	0.256139445	-1.362033276	0
7	7q11.23	7q11.23	7q11.23 deletion	20425783	deletion	chr7:73328061-74727726	N/A	N/A	chr7:73328061-74727726	Coe et al 2014 BPs	73328061	74727726	1399666	maternal	N/A	0.494013098	1.928688097	0.256139445	-1.362033276	0
7	7q11.23	7q11.23	7q11.23 deletion	20425783	deletion	chr7:73328061-74727726	N/A	N/A	chr7:73328061-74727726	Coe et al 2014 BPs	73328061	74727726	1399666	maternal	N/A	0.494013098	1.928688097	0.256139445	-1.362033276	0
7	7q11.23	7q11.23	7q11.23 deletion	20425783	deletion	chr7:73328061-74727726	N/A	N/A	chr7:73328061-74727726	Coe et al 2014 BPs	73328061	74727726	1399666	maternal	N/A	0.494013098	1.928688097	0.256139445	-1.362033276	0
7	7q11.23	7q11.23	7q11.23 deletion	20425783	deletion	chr7:73328061-74727726	N/A	N/A	chr7:73328061-74727726	Coe et al 2014 BPs	73328061	74727726	1399666	maternal	N/A	0.494013098	1.928688097	0.256139445	-1.362033276	0
7	7q11.23	7q11.23	7q11.23 deletion	20425783	deletion	chr7:73328061-74727726	N/A	N/A	chr7:73328061-74727726	Coe et al 2014 BPs	73328061	74727726	1399666	paternal	N/A	0.494013098	1.928688097	0.256139445	-1.362033276	1
7	7q11.23	7q11.23	7q11.23 deletion	20425783	deletion	chr7:73328061-74727726	N/A	N/A	chr7:73328061-74727726	Coe et al 2014 BPs	73328061	74727726	1399666	paternal	N/A	0.494013098	1.928688097	0.256139445	-1.362033276	1
7	7q11.23	7q11.23	7q11.23 deletion	20425783	deletion	chr7:73328061-74727726	N/A	N/A	chr7:73328061-74727726	Coe et al 2014 BPs	73328061	74727726	1399666	paternal	N/A	0.494013098	1.928688097	0.256139445	-1.362033276	1
7	7q11.23	7q11.23	7q11.23 deletion	20425783	deletion	chr7:73328061-74727726	N/A	N/A	chr7:73328061-74727726	Coe et al 2014 BPs	73328061	74727726	1399666	paternal	N/A	0.494013098	1.928688097	0.256139445	-1.362033276	1
7	7q11.23	7q11.23	7q11.23 deletion	20425783	deletion	chr7:73328061-74727726	N/A	N/A	chr7:73328061-74727726	Coe et al 2014 BPs	73328061	74727726	1399666	paternal	N/A	0.494013098	1.928688097	0.256139445	-1.362033276	1
7	7q11.23	7q11.23	7q11.23 deletion	20425783	deletion	chr7:73328061-74727726	N/A	N/A	chr7:73328061-74727726	Coe et al 2014 BPs	73328061	74727726	1399666	paternal	N/A	0.494013098	1.928688097	0.256139445	-1.362033276	1
7	7q11.23	7q11.23	7q11.23 deletion	20425783	deletion	chr7:73328061-74727726	N/A	N/A	chr7:73328061-74727726	Coe et al 2014 BPs	73328061	74727726	1399666	paternal	N/A	0.494013098	1.928688097	0.256139445	-1.362033276	1
7	7q11.23	7q11.23	7q11.23 deletion	20425783	deletion	chr7:73328061-74727726	N/A	N/A	chr7:73328061-74727726	Coe et al 2014 BPs	73328061	74727726	1399666	paternal	N/A	0.494013098	1.928688097	0.256139445	-1.362033276	1
7	7q11.23	7q11.23	7q11.23 deletion	20425783	deletion	chr7:73328061-74727726	N/A	N/A	chr7:73328061-74727726	Coe et al 2014 BPs	73328061	74727726	1399666	paternal	N/A	0.494013098	1.928688097	0.256139445	-1.362033276	1
7	7q11.23	7q11.23	7q11.23 deletion	20425783	deletion	chr7:73328061-74727726	N/A	N/A	chr7:73328061-74727726	Coe et al 2014 BPs	73328061	74727726	1399666	paternal	N/A	0.494013098	1.928688097	0.256139445	-1.362033276	1
7	7q11.23	7q11.23	7q11.23 deletion	20425783	deletion	chr7:73328061-74727726	N/A	N/A	chr7:73328061-74727726	Coe et al 2014 BPs	73328061	74727726	1399666	paternal	N/A	0.494013098	1.928688097	0.256139445	-1.362033276	1
7	7q11.23	7q11.23	7q11.23 deletion	20425783	deletion	chr7:73328061-74727726	N/A	N/A	chr7:73328061-74727726	Coe et al 2014 BPs	73328061	74727726	1399666	paternal	N/A	0.494013098	1.928688097	0.256139445	-1.362033276	1
7	7q11.23	7q11.23	7q11.23 deletion	20425783	deletion	chr7:73328061-74727726	N/A	N/A	chr7:73328061-74727726	Coe et al 2014 BPs	73328061	74727726	1399666	paternal	N/A	0.494013098	1.928688097	0.256139445	-1.362033276	1
7	7q11.23	7q11.23	7q11.23 deletion	20425783	deletion	chr7:73328061-74727726	N/A	N/A	chr7:73328061-74727726	Coe et al 2014 BPs	73328061	74727726	1399666	paternal	N/A	0.494013098	1.928688097	0.256139445	-1.362033276	1
7	7q11.23	7q11.23	7q11.23 deletion	20425783	deletion	chr7:73328061-74727726	N/A	N/A	chr7:73328061-74727726	Coe et al 2014 BPs	73328061	74727726	1399666	paternal	N/A	0.494013098	1.928688097	0.256139445	-1.362033276	1
7	7q11.23	7q11.23	7q11.23 deletion	20425783	deletion	chr7:73328061-74727726	N/A	N/A	chr7:73328061-74727726	Coe et al 2014 BPs	73328061	74727726	1399666	paternal	N/A	0.494013098	1.928688097	0.256139445	-1.362033276	1
7	7q11.23	7q11.23	7q11.23 deletion	20425783	deletion	chr7:73328061-74727726	N/A	N/A	chr7:73328061-74727726	Coe et al 2014 BPs	73328061	74727726	1399666	paternal	N/A	0.494013098	1.928688097	0.256139445	-1.362033276	1
7	7q11.23	7q11.23	7q11.23 deletion	20425783	deletion	chr7:73328061-74727726	N/A	N/A	chr7:73328061-74727726	Coe et al 2014 BPs	73328061	74727726	1399666	paternal	N/A	0.494013098	1.928688097	0.256139445	-1.362033276	1
7	7q11.23	7q11.23	7q11.23 deletion	20425783	deletion	chr7:73328061-74727726	N/A	N/A	chr7:73328061-74727726	Coe et al 2014 BPs	73328061	74727726	1399666	paternal	N/A	0.494013098	1.928688097	0.256139445	-1.362033276	1
7	7q11.23	7q11.23	7q11.23 deletion	20425783	deletion	chr7:73328061-74727726	N/A	N/A	chr7:73328061-74727726	Coe et al 2014 BPs	73328061	74727726	1399666	paternal	N/A	0.494013098	1.928688097	0.256139445	-1.362033276	1
7	7q11.23	7q11.23	7q11.23 deletion	20425783	deletion	chr7:73328061-74727726	N/A	N/A	chr7:73328061-74727726	Coe et al 2014 BPs	73328061	74727726	1399666	paternal	N/A	0.494013098	1.928688097	0.256139445	-1.362033276	1
7	7q11.23	7q11.23	7q11.23 deletion	20425783	deletion	chr7:73328061-74727726	N/A	N/A	chr7:73328061-74727726	Coe et al 2014 BPs	73328061	74727726	1399666	paternal	N/A	0.494013098	1.928688097	0.256139445	-1.362033276	1
7	7q11.23	7q11.23	7q11.23 deletion	20425783	deletion	chr7:73328061-74727726	N/A	N/A	chr7:73328061-74727726	Coe et al 2014 BPs	73328061	74727726	1399666	paternal	N/A	0.494013098	1.928688097	0.256139445	-1.362033276	1
7	7q11.23	7q11.23	7q11.23 deletion	20425783	deletion	chr7:73328061-74727726	N/A	N/A	chr7:73328061-74727726	Coe et al 2014 BPs	73328061	74727726	1399666	paternal	N/A	0.494013098	1.928688097	0.256139445	-1.362033276	1
7	7q11.23	7q11.23	7q11.23 deletion	20425783	deletion	chr7:73328061-74727726	N/A	N/A	chr7:73328061-74727726	Coe et al 2014 BPs	73328061	74727726	1399666	paternal	N/A	0.494013098	1.928688097	0.256139445	-1.362033276	1
7	7q11.23	7q11.23	7q11.23 deletion	20425783	deletion	chr7:73328061-74727726	N/A	N/A	chr7:73328061-74727726	Coe et al 2014 BPs	73328061	74727726	1399666	paternal	N/A	0.494013098	1.928688097	0.256139445	-1.362033276	1
7	7q11.23	7q11.23	7q11.23 deletion	20425783	deletion	chr7:73328061-74727726	N/A	N/A	chr7:73328061-74727726	Coe et al 2014 BPs	73328061	74727726	1399666	paternal	N/A	0.494013098	1.928688097	0.256139445	-1.362033276	1
7	7q11.23	7q11.23	7q11.23 deletion	20425783	deletion	chr7:73328061-74727726	N/A	N/A	chr7:73328061-74727726	Coe et al 2014 BPs	73328061	74727726	1399666	paternal	N/A	0.494013098	1.928688097	0.256139445	-1.362033276	1
7	7q11.23	7q11.23	7q11.23 deletion	20425783	deletion	chr7:73328061-74727726	N/A	N/A	chr7:73328061-74727726	Coe et al 2014 BPs	73328061	74727726	1399666	paternal	N/A	0.494013098	1.928688097	0.256139445	-1.362033276	1
7	7q11.23	7q11.23	7q11.23 deletion	20425783	deletion	chr7:73328061-74727726	N/A	N/A	chr7:73328061-74727726	Coe et al 2014 BPs	73328061	74727726	1399666	paternal	N/A	0.494013098	1.928688097	0.256139445	-1.362033276	1
7	7q11.23	7q11.23	7q11.23 deletion	20425783	deletion	chr7:73328061-74727726	N/A	N/A	chr7:73328061-74727726	Coe et al 2014 BPs	73328061	74727726	1399666	paternal	N/A	0.494013098	1.928688097	0.256139445	-1.362033276	1
7	7q11.23	7q11.23	7q11.23 deletion	20425783	deletion	chr7:73328061-74727726	N/A	N/A	chr7:73328061-74727726	Coe et al 2014 BPs	73328061	74727726	1399666	paternal	N/A	0.494013098	1.928688097	0.256139445	-1.362033276	1
7	7q11.23	7q11.23	7q11.23 deletion	20425783	deletion	chr7:73328061-74727726	N/A	N/A	chr7:73328061-74727726	Coe et al 2014 BPs	73328061	74727726	1399666	paternal	N/A	0.494013098	1.928688097	0.256139445	-1.362033276	1
7	7q11.23	7q11.23	7q11.23 deletion	20425783	deletion	chr7:73328061-74727726	N/A	N/A	chr7:73328061-74727726	Coe et al 2014 BPs	73328061	74727726	1399666	paternal	N/A	0.494013098	1.928688097	0.256139445	-1.362033276	1
7	7q11.23	7q11.23	7q11.23 deletion	20425783	deletion	chr7:73328061-74727726	N/A	N/A	chr7:73328061-74727726	Coe et al 2014 BPs	73328061	74727726	1399666	paternal	N/A	0.494013098	1.928688097	0.256139445	-1.362033276	1
7	7q11.23	7q11.23	7q11.23 deletion	20425783	deletion	chr7:73328061-74727726	N/A	N/A	chr7:73328061-74727726	Coe et al 2014 BPs	73328061	74727726	1399666	paternal	N/A	0.494013098	1.928688097	0.256139445	-1.362033276	1
7	7q11.23	7q11.23	7q11.23 deletion	20425783	deletion	chr7:73328061-74727726	N/A	N/A	chr7:73328061-74727726	Coe et al 2014 BPs	73328061	74727726	1399666	paternal	N/A	0.494013098	1.928688097	0.256139445	-1.362033276	1
7	7q11.23	7q11.23	7q11.23 deletion	20425783	deletion	chr7:73328061-74727726	N/A	N/A	chr7:73328061-74727726	Coe et al 2014 BPs	73328061	74727726	1399666	paternal	N/A	0.494013098	1.928688097	0.256139445	-1.362033276	1
7	7q11.23	7q11.23	7q11.23 deletion	20425783	deletion	chr7:73328061-74727726	N/A	N/A	chr7:73328061-74727726	Coe et al 2014 BPs	73328061	74727726	1399666	paternal	N/A	0.494013098	1.928688097	0.256139445	-1.362033276	1
7	7q11.23	7q11.23	7q11.23 deletion	20425783	deletion	chr7:73328061-74727726	N/A	N/A	chr7:73328061-74727726	Coe et al 2014 BPs	73328061	74727726	1399666	paternal	N/A	0.494013098	1.928688097	0.256139445	-1.362033276	1
7	7q11.23	7q11.23	7q11.23 deletion	20425783	deletion	chr7:73328061-74727726	N/A	N/A	chr7:73328061-74727726	Coe et al 2014 BPs	73328061	74727726	1399666	paternal	N/A	0.494013098	1.928688097	0.256139445	-1.362033276	1
7	7q11.23	7q11.23	7q11.23 deletion	20425783	deletion	chr7:73328061-74727726	N/A	N/A	chr7:73328061-74727726	Coe et al 2014 BPs	73328061	74727726	1399666	paternal	N/A	0.494013098	1.928688097	0.256139445	-1.362033276	1
7	7q11.23	7q11.23	7q11.23 deletion	20425783	deletion	chr7:73328061-74727726	N/A	N/A	chr7:73328061-74727726	Coe et al 2014 BPs	73328061	74727726	1399666	paternal	N/A	0.494013098	1.928688097	0.256139445	-1.362033276	1
7	7q11.23	7q11.23	7q11.23 deletion	20425783	deletion	chr7:73328061-74727726	N/A	N/A	chr7:73328061-74727726	Coe et al 2014 BPs	73328061	74727726	1399666	paternal	N/A	0.494013098	1.928688097	0.256139445	-1.362033276	1
7	7q11.23	7q11.23	7q11.23 deletion	20425783	deletion	chr7:73328061-74727726	N/A	N/A	chr7:73328061-74727726	Coe et al 2014 BPs	73328061	74727726	1399666	paternal	N/A	0.494013098	1.928688097	0.256139445	-1.362033276	1
7	7q11.23	7q11.23	7q11.23 deletion	20425783	deletion	chr7:73328061-74727726	N/A	N/A	chr7:73328061-74727726	Coe et al 2014 BPs	73328061	74727726	1399666	paternal	N/A	0.494013098	1.928688097	0.256139445	-1.362033276	1
7	7q11.23	7q11.23	7q11.23 deletion	20425783	deletion	chr7:73328061-74727726	N/A	N/A	chr7:73328061-74727726	Coe et al 2014 BPs	73328061	74727726	1399666	paternal	N/A	0.494013098	1.928688097	0.256139445	-1.362033276	1
7	7q11.23	7q11.23	7q11.23 deletion	20425783	deletion	chr7:73328061-74727726	N/A	N/A	chr7:73328061-74727726	Coe et al 2014 BPs	73328061	74727726	1399666	paternal	N/A	0.494013098	1.928688097	0.256139445	-1.362033276	1
7	7q11.23	7q11.23	7q11.23 deletion	20425783	deletion	chr7:73328061-74727726	N/A	N/A	chr7:73328061-74727726	Coe et al 2014 BPs	73328061	74727726	1399666	paternal	N/A	0.494013098	1.928688097	0.256139445	-1.362033276	1
7	7q11.23	7q11.23	7q11.23 deletion	20425783	deletion	chr7:73328061-74727726	N/A	N/A	chr7:73328061-74727726	Coe et al 2014 BPs	73328061	74727726	1399666	paternal	N/A	0.494013098	1.928688097	0.256139445	-1.362033276	1
7	7q11.23	7q11.23	7q11.23 deletion	20425783	deletion	chr7:73328061-74727726	N/A	N/A	chr7:73328061-74727726	Coe et al 2014 BPs	73328061	74727726	1399666	paternal	N/A	0.494013098	1.928688097	0.256139445	-1.362033276	1
7	7q11.23	7q11.23	7q11.23 deletion	20425783	deletion	chr7:73328061-74727726	N/A	N/A	chr7:73328061-74727726	Coe et al 2014 BPs	73328061	74727726	1399666	paternal	N/A	0.494013098	1.928688097	0.256139445	-1.362033276	1
7	7q11.23	7q11.23	7q11.23 deletion	20425783	deletion	chr7:73328061-74727726	N/A	N/A	chr7:73328061-74727726	Coe et al 2014 BPs	73328061	74727726	1399666	paternal	N/A	0.494013098	1.928688097	0.256139445	-1.362033276	1
7	7q11.23	7q11.23	7q11.23 deletion	20425783	deletion	chr7:73328061-74727726	N/A	N/A	chr7:73328061-74727726	Coe et al 2014 BPs	73328061	74727726	1399666	paternal	N/A	0.494013098	1.928688097	0.256139445	-1.362033276	1
7	7q11.23	7q11.23	7q11.23 deletion	20425783	deletion	chr7:73328061-74727726	N/A	N/A	chr7:73328061-74727726	Coe et al 2014 BPs	73328061	74727726	1399666	paternal	N/A	0.494013098	1.928688097	0.256139445	-1.362033276	1
7	7q11.23	7q11.23	7q11.23 deletion	20425783	deletion	chr7:73328061-74727726	N/A	N/A	chr7:73328061-74727726	Coe et al 2014 BPs	73328061	74727726	1399666	paternal	N/A	0.494013098	1.928688097	0.256139445	-1.362033276	1
7	7q11.23	7q11.23	7q11.23 deletion	20425783	deletion	chr7:73328061-74727726	N/A	N/A	chr7:73328061-74727726	Coe et al 2014 BPs	73328061	74727726	1399666	paternal	N/A	0.494013098	1.928688097	0.256139445	-1.362033276	1
7	7q11.23	7q11.23	7q11.23 deletion	20425783	deletion	chr7:73328061-74727726	N/A	N/A	chr7:73328061-74727726	Coe et al 2014 BPs	73328061	74727726	1399666	paternal	N/A	0.494013098	1.928688097	0.256139445	-1.362033276	1
7	7q11.23	7q11.23	7q11.23 deletion	20425783	deletion	chr7:73328061-74727726	N/A	N/A	chr7:73328061-74727726	Coe et al 2014 BPs	73328061	74727726	1399666	paternal	N/A	0.494013098	1.928688097	0.256139445	-1.362033276	1
7	7q11.23	7q11.23	7q11.23 deletion	20425783	deletion	chr7:73328061-74727726	N/A	N/A	chr7:73328061-74727726	Coe et al 2014 BPs	73328061	74727726	1399666	paternal	N/A	0.494013098	1.928688097	0.256139445	-1.362033276	1
7	7q11.23	7q11.23	7q11.23 deletion	20425783	deletion	chr7:73328061-74727726	N/A	N/A	chr7:73328061-74727726	Coe et al 2014 BPs	73328061	74727726	1399666	paternal	N/A	0.494013098	1.928688097	0.256139445	-1.362033276	1
7	7q11.23	7q11.23	7q11.23 deletion	20425783	deletion	chr7:73328061-74727726	N/A	N/A	chr7:73328061-74727726	Coe et al 2014 BPs	73328061	74727726	1399666	paternal	N/A	0.494013098	1.928688097	0.256139445	-1.362033276	1
7	7q11.23	7q11.23	7q11.23 deletion	20425783	deletion	chr7:73328061-74727726	N/A	N/A	chr7:73328061-74727726	Coe et al 2014 BPs	73328061	74727726	1399666	paternal	N/A	0.494013098	1.928688097	0.256139445	-1.362033276	1
7	7q11.23	7q11.23	7q11.23 deletion	20425783	deletion	chr7:73328061-74727726	N/A	N/A	chr7:73328061-74727726	Coe et al 2014 BPs	73328061	74727726	1399666	paternal	N/A	0.494013098	1.928688097	0.256139445	-1.362033276	1
7	7q11.23	7q11.23	7q11.23 deletion	20425783	deletion	chr7:73328061-74727726	N/A	N/A	chr7:73328061-74727726	Coe et al 2014 BPs	73328061	74727726	1399666	paternal	N/A	0.494013098	1.928688097	0.256139445	-1.362033276	1
7	7q11.23	7q11.23	7q11.23 deletion	20425783	deletion	chr7:73328061-74727726	N/A	N/A	chr7:73328061-74727726	Coe et al 2014 BPs	73328061	74727726	1399666	paternal	N/A	0.494013098	1.928688097	0.256139445	-1.362033276	1
7	7q11.23	7q11.23	7q11.23 deletion	20425783	deletion	chr7:73328061-74727726	N/A	N/A	chr7:73328061-74727726	Coe et al 2014 BPs	73328061	74727726	1399666	paternal	N/A	0.494013098	1.928688097	0.256139445	-1.362033276	1
7	7q11.23	7q11.23	7q11.23 deletion	20425783	deletion	chr7:73328061-74727726	N/A	N/A	chr7:73328061-74727726	Coe et al 2014 BPs	73328061	74727726	1399666	paternal	N/A	0.494013098	1.928688097	0.256139445	-1.362033276	1
7	7q11.23	7q11.23	7q11.23 deletion	20425783	deletion	chr7:73328061-74727726	N/A	N/A	chr7:73328061-74727726	Coe et al 2014 BPs	73328061	74727726	1399666	paternal	N/A	0.494013098	1.928688097	0.256139445	-1.362033276	1
7	7q11.23	7q11.23	7q11.23 deletion	20425783	deletion	chr7:73328061-74727726	N/A	N/A	chr7:73328061-74727726	Coe et al 2014 BPs	73328061	74727726	1399666	paternal	N/A	0.494013098	1.928688097	0.256139445	-1.362033276	1
7	7q11.23	7q11.23	7q11.23 deletion	20425783	deletion	chr7:73328061-74727726	N/A	N/A	chr7:73328061-74727726	Coe et al 2014 BPs	73328061	74727726	1399666	paternal	N/A	0.494013098	1.928688097	0.256139445	-1.362033276	1
7	7q11.23	7q11.23	7q11.23 deletion	20425783	deletion	chr7:73328061-74727726	N/A	N/A	chr7:73328061-74727726	Coe et al 2014 BPs	73328061	74727726	1399666	paternal	N/A	0.494013098	1.928688097	0.256139445	-1.362033276	1
7	7q11.23	7q11.23	7q11.23 deletion	20425783	deletion	chr7:73328061-74727726	N/A	N/A	chr7:73328061-74727726	Coe et al 2014 BPs	73328061	74727726	1399666	paternal	N/A	0.494013098	1.928688097	0.256139445	-1.362033276	1
7	7q11.23	7q11.23	7q11.23 deletion	20425783	deletion	chr7:73328061-74727726	N/A	N/A	chr7:73328061-74727726	Coe et al 2014 BPs	73328061	74727726	1399666	paternal	N/A	0.494013098	1.928688097	0.256139445	-1.362033276	1
7	7q11.23	7q11.23	7q11.23 deletion	20425783	deletion	chr7:73328061-74727726	N/A	N/A	chr7:73328061-74727726	Coe et al 2014 BPs	73328061	74727726	1399666	paternal	N/A	0.494013098	1.928688097	0.256139445	-1.362033276	1
7	7q11.23	7q11.23	7q11.23 deletion	20425783	deletion	chr7:73328061-74727726	N/A	N/A	chr7:73328061-74727726	Coe et al 2014 BPs	73328061	74727726	1399666	paternal	N/A	0.494013098	1.928688097	0.256139445	-1.362033276	1
7	7q11.23	7q11.23	7q11.23 deletion	20425783	deletion	chr7:73328061-74727726	N/A	N/A	chr7:73328061-74727726	Coe et al 2014 BPs	73328061	74727726	1399666	paternal	N/A	0.494013098	1.928688097	0.256139445	-1.362033276	1
7	7q11.23	7q11.23	7q11.23 deletion	20425783	deletion	chr7:73328061-74727726	N/A	N/A	chr7:73328061-74727726	Coe et al 2014 BPs	73328061	74727726	1399666	paternal	N/A	0.494013098	1.928688097	0.256139445	-1.362033276	1
7	7q11.23	7q11.23	7q11.23 deletion	20425783	deletion	chr7:73328061-74727726	N/A	N/A	chr7:73328061-74727726	Coe et al 2014 BPs	73328061	74727726	1399666	paternal	N/A	0.494013098	1.928688097	0.256139445	-1.362033276	1
7	7q11.23	7q11.23	7q11.23 deletion	20425783	deletion	chr7:73328061-74727726	N/A	N/A	chr7:73328061-74727726	Coe et al 2014 BPs	73328061	74727726	1399666	paternal	N/A	0.494013098	1.928688097	0.256139445	-1.362033276	1
7	7q11.23	7q11.23	7q11.23 deletion	20425783	deletion	chr7:73328061-74727726	N/A	N/A	chr7:73328061-74727726	Coe et al 2014 BPs	73328061	74727726	1399666	paternal	N/A	0.494013098	1.928688097	0.256139445	-1.362033276	1
7	7q11.23	7q11.23	7q11.23 deletion	20425783	deletion	chr7:73328061-74727726	N/A	N/A	chr7:73328061-74727726	Coe et al 2014 BPs	73328061	74727726	1399666	paternal	N/A	0.494013098	1.928688097	0.256139445	-1.362033276	1
7	7q11.23	7q11.23	7q11.23 deletion	20425783	deletion	chr7:73328061-74727726	N/A	N/A	chr7:73328061-74727726	Coe et al 2014 BPs	73328061	74727726	1399666	paternal	N/A	0.494013098	1.928688097	0.256139445	-1.362033276	1
7	7q11.23	7q11.23	7q11.23 deletion	20425783	deletion	chr7:73328061-74727726	N/A	N/A	chr7:73328061-74727726	Coe et al 2014 BPs	73328061	74727726	1399666	paternal	N/A	0.494013098	1.928688097	0.256139445	-1.362033276	1
7	7q11.23	7q11.23	7q11.23 deletion	20425783	deletion	chr7:73328061-74727726	N/A	N/A	chr7:73328061-74727726	Coe et al 2014 BPs	73328061	74727726	1399666	paternal	N/A	0.494013098	1.928688097	0.256139445	-1.362033276	1
7	7q11.23	7q11.23	7q11.23 deletion	20425783	deletion	chr7:73328061-74727726	N/A	N/A	chr7:73328061-74727726	Coe et al 2014 BPs	73328061	74727726	1399666	paternal	N/A	0.494013098	1.928688097	0.256139445	-1.362033276	1
7	7q11.23	7q11.23	7q11.23 deletion	20425783	deletion	chr7:73328061-74727726	N/A	N/A	chr7:73328061-74727726	Coe et al 2014 BPs	73328061	74727726	1399666	paternal	N/A	0.494013098	1.928688097	0.256139445	-1.362033276	1
7	7q11.23	7q11.23	7q11.23 deletion	20425783	deletion	chr7:73328061-74727726	N/A	N/A	chr7:73328061-74727726	Coe et al 2014 BPs	73328061	74727726	1399666	paternal	N/A	0.494013098	1.928688097	0.256139445	-1.362033276	1
7	7q11.23	7q11.23	7q11.23 deletion	20425783	deletion	chr7:73328061-74727726	N/A	N/A	chr7:73328061-74727726	Coe et al 2014 BPs	73328061	74727726	1399666	paternal	N/A	0.494013098	1.928688097	0.256139445	-1.362033276	1
7	7q11.23	7q11.23	7q11.23 deletion	20425783	deletion	chr7:73328061-74727726	N/A	N/A	chr7:73328061-74727726	Coe et al 2014 BPs	73328061	74727726	1399666	paternal	N/A	0.494013098	1.928688097	0.256139445	-1.362033276	1
7	7q11.23	7q11.23	7q11.23 deletion	20425783	deletion	chr7:73328061-74727726	N/A	N/A	chr7:73328061-74727726	Coe et al 2014 BPs	73328061	74727726	1399666	paternal	N/A	0.494013098	1.928688097	0.256139445	-1.362033276	1
7	7q11.23	7q11.23	7q11.23 deletion	20425783	deletion	chr7:73328061-74727726	N/A	N/A	chr7:73328061-74727726	Coe et al 2014 BPs	73328061	74727726	1399666	paternal	N/A	0.494013098	1.928688097	0.256139445	-1.362033276	1
7	7q11.23	7q11.23	7q11.23 deletion	20425783	deletion	chr7:73328061-74727726	N/A	N/A	chr7:73328061-74727726	Coe et al 2014 BPs	73328061	74727726	1399666	paternal	N/A	0.494013098	1.928688097	0.256139445	-1.362033276	1
7	7q11.23	7q11.23	7q11.23 deletion	20425783	deletion	chr7:73328061-74727726	N/A	N/A	chr7:73328061-74727726	Coe et al 2014 BPs	73328061	74727726	1399666	paternal	N/A	0.494013098	1.928688097	0.256139445	-1.362033276	1
7	7q11.23	7q11.23	7q11.23 deletion	20425783	deletion	chr7:73328061-74727726	N/A	N/A	chr7:73328061-74727726	Coe et al 2014 BPs	73328061	74727726	1399666	paternal	N/A	0.494013098	1.928688097	0.256139445	-1.362033276	1
7	7q11.23	7q11.23	7q11.23 deletion	20425783	deletion	chr7:73328061-74727726	N/A	N/A	chr7:73328061-74727726	Coe et al 2014 BPs	73328061	74727726	1399666	paternal	N/A	0.494013098	1.928688097	0.256139445	-1.362033276	1
7	7q11.23	7q11.23	7q11.23 deletion	20425783	deletion	chr7:73328061-74727726	N/A	N/A	chr7:73328061-74727726	Coe et al 2014 BPs	73328061	74727726	1399666	paternal	N/A	0.494013098	1.928688097	0.256139445	-1.362033276	1
7	7q11.23	7q11.23	7q11.23 deletion	20425783	deletion	chr7:73328061-74727726	N/A	N/A	chr7:73328061-74727726	Coe et al 2014 BPs	73328061	74727726	1399666	paternal	N/A	0.494013098	1.928688097	0.256139445	-1.362033276	1
7	7q11.23	7q11.23	7q11.23 deletion	20425783	deletion	chr7:73328061-74727726	N/A	N/A	chr7:73328061-74727726	Coe et al 2014 BPs	73328061	74727726	1399666	paternal	N/A	0.494013098	1.928688097	0.256139445	-1.362033276	1
7	7q11.23	7q11.23	7q11.23 deletion	20425783	deletion	chr7:73328061-74727726	N/A	N/A	chr7:73328061-74727726	Coe et al 2014 BPs	73328061	74727726	1399666	paternal	N/A	0.494013098	1.928688097	0.256139445	-1.362033276	1
7	7q11.23	7q11.23	7q11.23 deletion	20425783	deletion	chr7:73328061-74727726	N/A	N/A	chr7:73328061-74727726	Coe et al 2014 BPs	73328061	74727726	1399666	paternal	N/A	0.494013098	1.928688097	0.256139445	-1.362033276	1
7	7q11.23	7q11.23	7q11.23 deletion	20425783	deletion	chr7:73328061-74727726	N/A	N/A	chr7:73328061-74727726	Coe et al 2014 BPs	73328061	74727726	1399666	paternal	N/A	0.494013098	1.928688097	0.256139445	-1.362033276	1
7	7q11.23	7q11.23	7q11.23 deletion	20425783	deletion	chr7:73328061-74727726	N/A	N/A	chr7:73328061-74727726	Coe et al 2014 BPs	73328061	74727726	1399666	paternal	N/A	0.494013098	1.928688097	0.256139445	-1.362033276	1
7	7q11.23	7q11.23	7q11.23 deletion	20425783	deletion	chr7:73328061-74727726	N/A	N/A	chr7:73328061-74727726	Coe et al 2014 BPs	73328061	74727726	1399666	paternal	N/A	0.494013098	1.928688097	0.256139445	-1.362033276	1
7	7q11.23	7q11.23	7q11.23 deletion	20425783	deletion	chr7:73328061-74727726	N/A	N/A	chr7:73328061-74727726	Coe et al 2014 BPs	73328061	74727726	1399666	paternal	N/A	0.494013098	1.928688097	0.256139445	-1.362033276	1
7	7q11.23	7q11.23	7q11.23 deletion	20425783	deletion	chr7:73328061-74727726	N/A	N/A	chr7:73328061-74727726	Coe et al 2014 BPs	73328061	74727726	1399666	paternal	N/A	0.494013098	1.928688097	0.256139445	-1.362033276	1
7	7q11.23	7q11.23	7q11.23 deletion	20425783	deletion	chr7:73328061-74727726	N/A	N/A	chr7:73328061-74727726	Coe et al 2014 BPs	73328061	74727726	1399666	paternal	N/A	0.494013098	1.928688097	0.256139445	-1.362033276	1
7	7q11.23	7q11.23	7q11.23 deletion	20425783	deletion	chr7:73328061-74727726	N/A	N/A	chr7:73328061-74727726	Coe et al 2014 BPs	73328061	74727726	1399666	paternal	N/A	0.494013098	1.928688097	0.256139445	-1.362033276	1
7	7q11.23	7q11.23	7q11.23 deletion	20425783	deletion	chr7:73328061-74727726	N/A	N/A	chr7:73328061-74727726	Coe et al 2014 BPs	73328061	74727726	1399666	paternal	N/A	0.494013098	1.928688097	0.256139445	-1.362033276	1
7	7q11.23	7q11.23	7q11.23 deletion	20425783	deletion	chr7:73328061-74727726	N/A	N/A	chr7:73328061-74727726	Coe et al 2014 BPs	73328061	74727726	1399666	paternal	N/A	0.494013098	1.928688097	0.256139445	-1.362033276	1
7	7q11.23	7q11.23	7q11.23 deletion	20425783	deletion	chr7:73328061-74727726	N/A	N/A	chr7:73328061-74727726	Coe et al 2014 BPs	73328061	74727726	1399666	paternal	N/A	0.494013098	1.928688097	0.256139445	-1.362033276	1
7	7q11.23	7q11.23	7q11.23 deletion	20425783	deletion	chr7:73328061-74727726	N/A	N/A	chr7:73328061-74727726	Coe et al 2014 BPs	73328061	74727726	1399666	paternal	N/A	0.494013098	1.928688097	0.256139445	-1.362033276	1
7	7q11.23	7q11.23	7q11.23 deletion	20425783	deletion	chr7:73328061-74727726	N/A	N/A	chr7:73328061-74727726	Coe et al 2014 BPs	73328061	74727726	1399666	paternal	N/A	0.494013098	1.928688097	0.256139445	-1.362033276	1
7	7q11.23	7q11.23	7q11.23 deletion	20425783	deletion	chr7:73328061-74727726	N/A	N/A	chr7:73328061-74727726	Coe et al 2014 BPs	73328061	74727726	1399666	paternal	N/A	0.494013098	1.928688097	0.256139445	-1.362033276	1
7	7q11.23	7q11.23	7q11.23 deletion	20425783	deletion	chr7:73328061-74727726	N/A	N/A	chr7:73328061-74727726	Coe et al 2014 BPs	73328061	74727726	1399666	paternal	N/A	0.494013098	1.928688097	0.256139445	-1.362033276	1
7	7q11.23	7q11.23	7q11.23 deletion	20425783	deletion	chr7:73328061-74727726	N/A	N/A	chr7:73328061-74727726	Coe et al 2014 BPs	73328061	74727726	1399666	paternal	N/A	0.494013098	1.928688097	0.256139445	-1.362033276	1
7	7q11.23	7q11.23	7q11.23 deletion	20425783	deletion	chr7:73328061-74727726	N/A	N/A	chr7:73328061-74727726	Coe et al 2014 BPs	73328061	74727726	1399666	paternal	N/A	0.494013098	1.928688097	0.256139445	-1.362033276	1
7	7q11.23	7q11.23	7q11.23 deletion	20425783	deletion	chr7:73328061-74727726	N/A	N/A	chr7:73328061-74727726	Coe et al 2014 BPs	73328061	74727726	1399666	paternal	N/A	0.494013098	1.928688097	0.256139445	-1.362033276	1
7	7q11.23	7q11.23	7q11.23 deletion	20425783	deletion	chr7:73328061-74727726	N/A	N/A	chr7:73328061-74727726	Coe et al 2014 BPs	73328061	74727726	1399666	paternal	N/A	0.494013098	1.928688097	0.256139445	-1.362033276	1
7	7q11.23	7q11.23	7q11.23 deletion	20425783	deletion	chr7:73328061-74727726	N/A	N/A	chr7:73328061-74727726	Coe et al 2014 BPs	73328061	74727726	1399666	paternal	N/A	0.494013098	1.928688097	0.256139445	-1.362033276	1
7	7q11.23	7q11.23	7q11.23 deletion	20425783	deletion	chr7:73328061-74727726	N/A	N/A	chr7:73328061-74727726	Coe et al 2014 BPs	73328061	74727726	1399666	paternal	N/A	0.494013098	1.928688097	0.256139445	-1.362033276	1
7	7q11.23	7q11.23	7q11.23 deletion	20425783	deletion	chr7:73328061-74727726	N/A	N/A	chr7:73328061-74727726	Coe et al 2014 BPs	73328061	74727726	1399666	paternal	N/A	0.494013098	1.928688097	0.256139445	-1.362033276	1
7	7q11.23	7q11.23	7q11.23 deletion	20425783	deletion	chr7:73328061-74727726	N/A	N/A	chr7:73328061-74727726	Coe et al 2014 BPs	73328061	74727726	1399666	paternal	N/A	0.494013098	1.928688097	0.256139445	-1.362033276	1
7	7q11.23	7q11.23	7q11.23 deletion	20425783	deletion	chr7:73328061-74727726	N/A	N/A	chr7:73328061-74727726	Coe et al 2014 BPs	73328061	74727726	1399666	paternal	N/A	0.494013098	1.928688097	0.256139445	-1.362033276	1
7	7q11.23	7q11.23	7q11.23 deletion	20425783	deletion	chr7:73328061-74727726	N/A	N/A	chr7:73328061-74727726	Coe et al 2014 BPs	73328061	74727726	1399666	paternal	N/A	0.494013098	1.928688097	0.256139445	-1.362033276	1
7	7q11.23	7q11.23	7q11.23 deletion	20425783	deletion	chr7:73328061-74727726	N/A	N/A	chr7:73328061-74727726	Coe et al 2014 BPs	73328061	74727726	1399666	paternal	N/A	0.494013098	1.928688097	0.256139445	-1.362033276	1
7	7q11.23	7q11.23	7q11.23 deletion	20425783	deletion	chr7:73328061-74727726	N/A	N/A	chr7:73328061-74727726	Coe et al 2014 BPs	73328061	74727726	1399666	paternal	N/A	0.494013098	1.928688097	0.256139445	-1.362033276	1
7	7q11.23	7q11.23	7q11.23 deletion	21808859	deletion	chr7:73328061-74727726	N/A	N/A	chr7:73328061-74727726	Coe et al 2014 BPs	73328061	74727726	1399666	maternal	N/A	0.494013098	1.928688097	0.256139445	-1.362033276	0
7	7q11.23	7q11.23	7q11.23 deletion	21808859	deletion	chr7:73328061-74727726	N/A	N/A	chr7:73328061-74727726	Coe et al 2014 BPs	73328061	74727726	1399666	maternal	N/A	0.494013098	1.928688097	0.256139445	-1.362033276	0
7	7q11.23	7q11.23	7q11.23 deletion	21808859	deletion	chr7:73328061-74727726	N/A	N/A	chr7:73328061-74727726	Coe et al 2014 BPs	73328061	74727726	1399666	maternal	N/A	0.494013098	1.928688097	0.256139445	-1.362033276	0
7	7q11.23	7q11.23	7q11.23 deletion	21808859	deletion	chr7:73328061-74727726	N/A	N/A	chr7:73328061-74727726	Coe et al 2014 BPs	73328061	74727726	1399666	maternal	N/A	0.494013098	1.928688097	0.256139445	-1.362033276	0
7	7q11.23	7q11.23	7q11.23 deletion	21808859	deletion	chr7:73328061-74727726	N/A	N/A	chr7:73328061-74727726	Coe et al 2014 BPs	73328061	74727726	1399666	maternal	N/A	0.494013098	1.928688097	0.256139445	-1.362033276	0
7	7q11.23	7q11.23	7q11.23 deletion	21808859	deletion	chr7:73328061-74727726	N/A	N/A	chr7:73328061-74727726	Coe et al 2014 BPs	73328061	74727726	1399666	maternal	N/A	0.494013098	1.928688097	0.256139445	-1.362033276	0
7	7q11.23	7q11.23	7q11.23 deletion	21808859	deletion	chr7:73328061-74727726	N/A	N/A	chr7:73328061-74727726	Coe et al 2014 BPs	73328061	74727726	1399666	maternal	N/A	0.494013098	1.928688097	0.256139445	-1.362033276	0
7	7q11.23	7q11.23	7q11.23 deletion	21808859	deletion	chr7:73328061-74727726	N/A	N/A	chr7:73328061-74727726	Coe et al 2014 BPs	73328061	74727726	1399666	maternal	N/A	0.494013098	1.928688097	0.256139445	-1.362033276	0
7	7q11.23	7q11.23	7q11.23 deletion	21808859	deletion	chr7:73328061-74727726	N/A	N/A	chr7:73328061-74727726	Coe et al 2014 BPs	73328061	74727726	1399666	maternal	N/A	0.494013098	1.928688097	0.256139445	-1.362033276	0
7	7q11.23	7q11.23	7q11.23 deletion	21808859	deletion	chr7:73328061-74727726	N/A	N/A	chr7:73328061-74727726	Coe et al 2014 BPs	73328061	74727726	1399666	maternal	N/A	0.494013098	1.928688097	0.256139445	-1.362033276	0
7	7q11.23	7q11.23	7q11.23 deletion	21808859	deletion	chr7:73328061-74727726	N/A	N/A	chr7:73328061-74727726	Coe et al 2014 BPs	73328061	74727726	1399666	maternal	N/A	0.494013098	1.928688097	0.256139445	-1.362033276	0
7	7q11.23	7q11.23	7q11.23 deletion	21808859	deletion	chr7:73328061-74727726	N/A	N/A	chr7:73328061-74727726	Coe et al 2014 BPs	73328061	74727726	1399666	maternal	N/A	0.494013098	1.928688097	0.256139445	-1.362033276	0
7	7q11.23	7q11.23	7q11.23 deletion	21808859	deletion	chr7:73328061-74727726	N/A	N/A	chr7:73328061-74727726	Coe et al 2014 BPs	73328061	74727726	1399666	maternal	N/A	0.494013098	1.928688097	0.256139445	-1.362033276	0
7	7q11.23	7q11.23	7q11.23 deletion	21808859	deletion	chr7:73328061-74727726	N/A	N/A	chr7:73328061-74727726	Coe et al 2014 BPs	73328061	74727726	1399666	maternal	N/A	0.494013098	1.928688097	0.256139445	-1.362033276	0
7	7q11.23	7q11.23	7q11.23 deletion	21808859	deletion	chr7:73328061-74727726	N/A	N/A	chr7:73328061-74727726	Coe et al 2014 BPs	73328061	74727726	1399666	maternal	N/A	0.494013098	1.928688097	0.256139445	-1.362033276	0
7	7q11.23	7q11.23	7q11.23 deletion	21808859	deletion	chr7:73328061-74727726	N/A	N/A	chr7:73328061-74727726	Coe et al 2014 BPs	73328061	74727726	1399666	maternal	N/A	0.494013098	1.928688097	0.256139445	-1.362033276	0
7	7q11.23	7q11.23	7q11.23 deletion	21808859	deletion	chr7:73328061-74727726	N/A	N/A	chr7:73328061-74727726	Coe et al 2014 BPs	73328061	74727726	1399666	maternal	N/A	0.494013098	1.928688097	0.256139445	-1.362033276	0
7	7q11.23	7q11.23	7q11.23 deletion	21808859	deletion	chr7:73328061-74727726	N/A	N/A	chr7:73328061-74727726	Coe et al 2014 BPs	73328061	74727726	1399666	maternal	N/A	0.494013098	1.928688097	0.256139445	-1.362033276	0
7	7q11.23	7q11.23	7q11.23 deletion	21808859	deletion	chr7:73328061-74727726	N/A	N/A	chr7:73328061-74727726	Coe et al 2014 BPs	73328061	74727726	1399666	maternal	N/A	0.494013098	1.928688097	0.256139445	-1.362033276	0
7	7q11.23	7q11.23	7q11.23 deletion	21808859	deletion	chr7:73328061-74727726	N/A	N/A	chr7:73328061-74727726	Coe et al 2014 BPs	73328061	74727726	1399666	maternal	N/A	0.494013098	1.928688097	0.256139445	-1.362033276	0
7	7q11.23	7q11.23	7q11.23 deletion	21808859	deletion	chr7:73328061-74727726	N/A	N/A	chr7:73328061-74727726	Coe et al 2014 BPs	73328061	74727726	1399666	maternal	N/A	0.494013098	1.928688097	0.256139445	-1.362033276	0
7	7q11.23	7q11.23	7q11.23 deletion	21808859	deletion	chr7:73328061-74727726	N/A	N/A	chr7:73328061-74727726	Coe et al 2014 BPs	73328061	74727726	1399666	maternal	N/A	0.494013098	1.928688097	0.256139445	-1.362033276	0
7	7q11.23	7q11.23	7q11.23 deletion	21808859	deletion	chr7:73328061-74727726	N/A	N/A	chr7:73328061-74727726	Coe et al 2014 BPs	73328061	74727726	1399666	maternal	N/A	0.494013098	1.928688097	0.256139445	-1.362033276	0
7	7q11.23	7q11.23	7q11.23 deletion	21808859	deletion	chr7:73328061-74727726	N/A	N/A	chr7:73328061-74727726	Coe et al 2014 BPs	73328061	74727726	1399666	maternal	N/A	0.494013098	1.928688097	0.256139445	-1.362033276	0
7	7q11.23	7q11.23	7q11.23 deletion	21808859	deletion	chr7:73328061-74727726	N/A	N/A	chr7:73328061-74727726	Coe et al 2014 BPs	73328061	74727726	1399666	maternal	N/A	0.494013098	1.928688097	0.256139445	-1.362033276	0
7	7q11.23	7q11.23	7q11.23 deletion	21808859	deletion	chr7:73328061-74727726	N/A	N/A	chr7:73328061-74727726	Coe et al 2014 BPs	73328061	74727726	1399666	maternal	N/A	0.494013098	1.928688097	0.256139445	-1.362033276	0
7	7q11.23	7q11.23	7q11.23 deletion	21808859	deletion	chr7:73328061-74727726	N/A	N/A	chr7:73328061-74727726	Coe et al 2014 BPs	73328061	74727726	1399666	maternal	N/A	0.494013098	1.928688097	0.256139445	-1.362033276	0
7	7q11.23	7q11.23	7q11.23 deletion	21808859	deletion	chr7:73328061-74727726	N/A	N/A	chr7:73328061-74727726	Coe et al 2014 BPs	73328061	74727726	1399666	maternal	N/A	0.494013098	1.928688097	0.256139445	-1.362033276	0
7	7q11.23	7q11.23	7q11.23 deletion	21808859	deletion	chr7:73328061-74727726	N/A	N/A	chr7:73328061-74727726	Coe et al 2014 BPs	73328061	74727726	1399666	maternal	N/A	0.494013098	1.928688097	0.256139445	-1.362033276	0
7	7q11.23	7q11.23	7q11.23 deletion	21808859	deletion	chr7:73328061-74727726	N/A	N/A	chr7:73328061-74727726	Coe et al 2014 BPs	73328061	74727726	1399666	maternal	N/A	0.494013098	1.928688097	0.256139445	-1.362033276	0
7	7q11.23	7q11.23	7q11.23 deletion	21808859	deletion	chr7:73328061-74727726	N/A	N/A	chr7:73328061-74727726	Coe et al 2014 BPs	73328061	74727726	1399666	maternal	N/A	0.494013098	1.928688097	0.256139445	-1.362033276	0
7	7q11.23	7q11.23	7q11.23 deletion	21808859	deletion	chr7:73328061-74727726	N/A	N/A	chr7:73328061-74727726	Coe et al 2014 BPs	73328061	74727726	1399666	maternal	N/A	0.494013098	1.928688097	0.256139445	-1.362033276	0
7	7q11.23	7q11.23	7q11.23 deletion	21808859	deletion	chr7:73328061-74727726	N/A	N/A	chr7:73328061-74727726	Coe et al 2014 BPs	73328061	74727726	1399666	maternal	N/A	0.494013098	1.928688097	0.256139445	-1.362033276	0
7	7q11.23	7q11.23	7q11.23 deletion	21808859	deletion	chr7:73328061-74727726	N/A	N/A	chr7:73328061-74727726	Coe et al 2014 BPs	73328061	74727726	1399666	maternal	N/A	0.494013098	1.928688097	0.256139445	-1.362033276	0
7	7q11.23	7q11.23	7q11.23 deletion	21808859	deletion	chr7:73328061-74727726	N/A	N/A	chr7:73328061-74727726	Coe et al 2014 BPs	73328061	74727726	1399666	maternal	N/A	0.494013098	1.928688097	0.256139445	-1.362033276	0
7	7q11.23	7q11.23	7q11.23 deletion	21808859	deletion	chr7:73328061-74727726	N/A	N/A	chr7:73328061-74727726	Coe et al 2014 BPs	73328061	74727726	1399666	maternal	N/A	0.494013098	1.928688097	0.256139445	-1.362033276	0
7	7q11.23	7q11.23	7q11.23 deletion	21808859	deletion	chr7:73328061-74727726	N/A	N/A	chr7:73328061-74727726	Coe et al 2014 BPs	73328061	74727726	1399666	maternal	N/A	0.494013098	1.928688097	0.256139445	-1.362033276	0
7	7q11.23	7q11.23	7q11.23 deletion	21808859	deletion	chr7:73328061-74727726	N/A	N/A	chr7:73328061-74727726	Coe et al 2014 BPs	73328061	74727726	1399666	maternal	N/A	0.494013098	1.928688097	0.256139445	-1.362033276	0
7	7q11.23	7q11.23	7q11.23 deletion	21808859	deletion	chr7:73328061-74727726	N/A	N/A	chr7:73328061-74727726	Coe et al 2014 BPs	73328061	74727726	1399666	maternal	N/A	0.494013098	1.928688097	0.256139445	-1.362033276	0
7	7q11.23	7q11.23	7q11.23 deletion	21808859	deletion	chr7:73328061-74727726	N/A	N/A	chr7:73328061-74727726	Coe et al 2014 BPs	73328061	74727726	1399666	maternal	N/A	0.494013098	1.928688097	0.256139445	-1.362033276	0
7	7q11.23	7q11.23	7q11.23 deletion	21808859	deletion	chr7:73328061-74727726	N/A	N/A	chr7:73328061-74727726	Coe et al 2014 BPs	73328061	74727726	1399666	maternal	N/A	0.494013098	1.928688097	0.256139445	-1.362033276	0
7	7q11.23	7q11.23	7q11.23 deletion	21808859	deletion	chr7:73328061-74727726	N/A	N/A	chr7:73328061-74727726	Coe et al 2014 BPs	73328061	74727726	1399666	maternal	N/A	0.494013098	1.928688097	0.256139445	-1.362033276	0
7	7q11.23	7q11.23	7q11.23 deletion	21808859	deletion	chr7:73328061-74727726	N/A	N/A	chr7:73328061-74727726	Coe et al 2014 BPs	73328061	74727726	1399666	maternal	N/A	0.494013098	1.928688097	0.256139445	-1.362033276	0
7	7q11.23	7q11.23	7q11.23 deletion	21808859	deletion	chr7:73328061-74727726	N/A	N/A	chr7:73328061-74727726	Coe et al 2014 BPs	73328061	74727726	1399666	maternal	N/A	0.494013098	1.928688097	0.256139445	-1.362033276	0
7	7q11.23	7q11.23	7q11.23 deletion	21808859	deletion	chr7:73328061-74727726	N/A	N/A	chr7:73328061-74727726	Coe et al 2014 BPs	73328061	74727726	1399666	paternal	N/A	0.494013098	1.928688097	0.256139445	-1.362033276	1
7	7q11.23	7q11.23	7q11.23 deletion	21808859	deletion	chr7:73328061-74727726	N/A	N/A	chr7:73328061-74727726	Coe et al 2014 BPs	73328061	74727726	1399666	paternal	N/A	0.494013098	1.928688097	0.256139445	-1.362033276	1
7	7q11.23	7q11.23	7q11.23 deletion	21808859	deletion	chr7:73328061-74727726	N/A	N/A	chr7:73328061-74727726	Coe et al 2014 BPs	73328061	74727726	1399666	paternal	N/A	0.494013098	1.928688097	0.256139445	-1.362033276	1
7	7q11.23	7q11.23	7q11.23 deletion	21808859	deletion	chr7:73328061-74727726	N/A	N/A	chr7:73328061-74727726	Coe et al 2014 BPs	73328061	74727726	1399666	paternal	N/A	0.494013098	1.928688097	0.256139445	-1.362033276	1
7	7q11.23	7q11.23	7q11.23 deletion	21808859	deletion	chr7:73328061-74727726	N/A	N/A	chr7:73328061-74727726	Coe et al 2014 BPs	73328061	74727726	1399666	paternal	N/A	0.494013098	1.928688097	0.256139445	-1.362033276	1
7	7q11.23	7q11.23	7q11.23 deletion	21808859	deletion	chr7:73328061-74727726	N/A	N/A	chr7:73328061-74727726	Coe et al 2014 BPs	73328061	74727726	1399666	paternal	N/A	0.494013098	1.928688097	0.256139445	-1.362033276	1
7	7q11.23	7q11.23	7q11.23 deletion	21808859	deletion	chr7:73328061-74727726	N/A	N/A	chr7:73328061-74727726	Coe et al 2014 BPs	73328061	74727726	1399666	paternal	N/A	0.494013098	1.928688097	0.256139445	-1.362033276	1
7	7q11.23	7q11.23	7q11.23 deletion	21808859	deletion	chr7:73328061-74727726	N/A	N/A	chr7:73328061-74727726	Coe et al 2014 BPs	73328061	74727726	1399666	paternal	N/A	0.494013098	1.928688097	0.256139445	-1.362033276	1
7	7q11.23	7q11.23	7q11.23 deletion	21808859	deletion	chr7:73328061-74727726	N/A	N/A	chr7:73328061-74727726	Coe et al 2014 BPs	73328061	74727726	1399666	paternal	N/A	0.494013098	1.928688097	0.256139445	-1.362033276	1
7	7q11.23	7q11.23	7q11.23 deletion	21808859	deletion	chr7:73328061-74727726	N/A	N/A	chr7:73328061-74727726	Coe et al 2014 BPs	73328061	74727726	1399666	paternal	N/A	0.494013098	1.928688097	0.256139445	-1.362033276	1
7	7q11.23	7q11.23	7q11.23 deletion	21808859	deletion	chr7:73328061-74727726	N/A	N/A	chr7:73328061-74727726	Coe et al 2014 BPs	73328061	74727726	1399666	paternal	N/A	0.494013098	1.928688097	0.256139445	-1.362033276	1
7	7q11.23	7q11.23	7q11.23 deletion	21808859	deletion	chr7:73328061-74727726	N/A	N/A	chr7:73328061-74727726	Coe et al 2014 BPs	73328061	74727726	1399666	paternal	N/A	0.494013098	1.928688097	0.256139445	-1.362033276	1
7	7q11.23	7q11.23	7q11.23 deletion	21808859	deletion	chr7:73328061-74727726	N/A	N/A	chr7:73328061-74727726	Coe et al 2014 BPs	73328061	74727726	1399666	paternal	N/A	0.494013098	1.928688097	0.256139445	-1.362033276	1
7	7q11.23	7q11.23	7q11.23 deletion	21808859	deletion	chr7:73328061-74727726	N/A	N/A	chr7:73328061-74727726	Coe et al 2014 BPs	73328061	74727726	1399666	paternal	N/A	0.494013098	1.928688097	0.256139445	-1.362033276	1
7	7q11.23	7q11.23	7q11.23 deletion	21808859	deletion	chr7:73328061-74727726	N/A	N/A	chr7:73328061-74727726	Coe et al 2014 BPs	73328061	74727726	1399666	paternal	N/A	0.494013098	1.928688097	0.256139445	-1.362033276	1
7	7q11.23	7q11.23	7q11.23 deletion	21808859	deletion	chr7:73328061-74727726	N/A	N/A	chr7:73328061-74727726	Coe et al 2014 BPs	73328061	74727726	1399666	paternal	N/A	0.494013098	1.928688097	0.256139445	-1.362033276	1
7	7q11.23	7q11.23	7q11.23 deletion	21808859	deletion	chr7:73328061-74727726	N/A	N/A	chr7:73328061-74727726	Coe et al 2014 BPs	73328061	74727726	1399666	paternal	N/A	0.494013098	1.928688097	0.256139445	-1.362033276	1
7	7q11.23	7q11.23	7q11.23 deletion	21808859	deletion	chr7:73328061-74727726	N/A	N/A	chr7:73328061-74727726	Coe et al 2014 BPs	73328061	74727726	1399666	paternal	N/A	0.494013098	1.928688097	0.256139445	-1.362033276	1
7	7q11.23	7q11.23	7q11.23 deletion	21808859	deletion	chr7:73328061-74727726	N/A	N/A	chr7:73328061-74727726	Coe et al 2014 BPs	73328061	74727726	1399666	paternal	N/A	0.494013098	1.928688097	0.256139445	-1.362033276	1
7	7q11.23	7q11.23	7q11.23 deletion	21808859	deletion	chr7:73328061-74727726	N/A	N/A	chr7:73328061-74727726	Coe et al 2014 BPs	73328061	74727726	1399666	paternal	N/A	0.494013098	1.928688097	0.256139445	-1.362033276	1
7	7q11.23	7q11.23	7q11.23 deletion	21808859	deletion	chr7:73328061-74727726	N/A	N/A	chr7:73328061-74727726	Coe et al 2014 BPs	73328061	74727726	1399666	paternal	N/A	0.494013098	1.928688097	0.256139445	-1.362033276	1
7	7q11.23	7q11.23	7q11.23 deletion	21808859	deletion	chr7:73328061-74727726	N/A	N/A	chr7:73328061-74727726	Coe et al 2014 BPs	73328061	74727726	1399666	paternal	N/A	0.494013098	1.928688097	0.256139445	-1.362033276	1
7	7q11.23	7q11.23	7q11.23 deletion	21808859	deletion	chr7:73328061-74727726	N/A	N/A	chr7:73328061-74727726	Coe et al 2014 BPs	73328061	74727726	1399666	paternal	N/A	0.494013098	1.928688097	0.256139445	-1.362033276	1
7	7q11.23	7q11.23	7q11.23 deletion	21808859	deletion	chr7:73328061-74727726	N/A	N/A	chr7:73328061-74727726	Coe et al 2014 BPs	73328061	74727726	1399666	paternal	N/A	0.494013098	1.928688097	0.256139445	-1.362033276	1
7	7q11.23	7q11.23	7q11.23 deletion	21808859	deletion	chr7:73328061-74727726	N/A	N/A	chr7:73328061-74727726	Coe et al 2014 BPs	73328061	74727726	1399666	paternal	N/A	0.494013098	1.928688097	0.256139445	-1.362033276	1
7	7q11.23	7q11.23	7q11.23 deletion	21808859	deletion	chr7:73328061-74727726	N/A	N/A	chr7:73328061-74727726	Coe et al 2014 BPs	73328061	74727726	1399666	paternal	N/A	0.494013098	1.928688097	0.256139445	-1.362033276	1
7	7q11.23	7q11.23	7q11.23 deletion	21808859	deletion	chr7:73328061-74727726	N/A	N/A	chr7:73328061-74727726	Coe et al 2014 BPs	73328061	74727726	1399666	paternal	N/A	0.494013098	1.928688097	0.256139445	-1.362033276	1
7	7q11.23	7q11.23	7q11.23 deletion	21808859	deletion	chr7:73328061-74727726	N/A	N/A	chr7:73328061-74727726	Coe et al 2014 BPs	73328061	74727726	1399666	paternal	N/A	0.494013098	1.928688097	0.256139445	-1.362033276	1
7	7q11.23	7q11.23	7q11.23 deletion	21808859	deletion	chr7:73328061-74727726	N/A	N/A	chr7:73328061-74727726	Coe et al 2014 BPs	73328061	74727726	1399666	paternal	N/A	0.494013098	1.928688097	0.256139445	-1.362033276	1
7	7q11.23	7q11.23	7q11.23 deletion	21808859	deletion	chr7:73328061-74727726	N/A	N/A	chr7:73328061-74727726	Coe et al 2014 BPs	73328061	74727726	1399666	paternal	N/A	0.494013098	1.928688097	0.256139445	-1.362033276	1
7	7q11.23	7q11.23	7q11.23 deletion	21808859	deletion	chr7:73328061-74727726	N/A	N/A	chr7:73328061-74727726	Coe et al 2014 BPs	73328061	74727726	1399666	paternal	N/A	0.494013098	1.928688097	0.256139445	-1.362033276	1
7	7q11.23	7q11.23	7q11.23 deletion	21808859	deletion	chr7:73328061-74727726	N/A	N/A	chr7:73328061-74727726	Coe et al 2014 BPs	73328061	74727726	1399666	paternal	N/A	0.494013098	1.928688097	0.256139445	-1.362033276	1
7	7q11.23	7q11.23	7q11.23 deletion	21808859	deletion	chr7:73328061-74727726	N/A	N/A	chr7:73328061-74727726	Coe et al 2014 BPs	73328061	74727726	1399666	paternal	N/A	0.494013098	1.928688097	0.256139445	-1.362033276	1
7	7q11.23	7q11.23	7q11.23 deletion	21808859	deletion	chr7:73328061-74727726	N/A	N/A	chr7:73328061-74727726	Coe et al 2014 BPs	73328061	74727726	1399666	paternal	N/A	0.494013098	1.928688097	0.256139445	-1.362033276	1
7	7q11.23	7q11.23	7q11.23 deletion	21808859	deletion	chr7:73328061-74727726	N/A	N/A	chr7:73328061-74727726	Coe et al 2014 BPs	73328061	74727726	1399666	paternal	N/A	0.494013098	1.928688097	0.256139445	-1.362033276	1
7	7q11.23	7q11.23	7q11.23 deletion	21808859	deletion	chr7:73328061-74727726	N/A	N/A	chr7:73328061-74727726	Coe et al 2014 BPs	73328061	74727726	1399666	paternal	N/A	0.494013098	1.928688097	0.256139445	-1.362033276	1
7	7q11.23	7q11.23	7q11.23 deletion	21808859	deletion	chr7:73328061-74727726	N/A	N/A	chr7:73328061-74727726	Coe et al 2014 BPs	73328061	74727726	1399666	paternal	N/A	0.494013098	1.928688097	0.256139445	-1.362033276	1
7	7q11.23	7q11.23	7q11.23 deletion	21808859	deletion	chr7:73328061-74727726	N/A	N/A	chr7:73328061-74727726	Coe et al 2014 BPs	73328061	74727726	1399666	paternal	N/A	0.494013098	1.928688097	0.256139445	-1.362033276	1
7	7q11.23	7q11.23	7q11.23 deletion	21808859	deletion	chr7:73328061-74727726	N/A	N/A	chr7:73328061-74727726	Coe et al 2014 BPs	73328061	74727726	1399666	paternal	N/A	0.494013098	1.928688097	0.256139445	-1.362033276	1
7	7q11.23	7q11.23	7q11.23 deletion	21808859	deletion	chr7:73328061-74727726	N/A	N/A	chr7:73328061-74727726	Coe et al 2014 BPs	73328061	74727726	1399666	paternal	N/A	0.494013098	1.928688097	0.256139445	-1.362033276	1
7	7q11.23	7q11.23	7q11.23 deletion	25431039	deletion	chr7:73328061-74727726	N/A	N/A	chr7:73328061-74727726	Coe et al 2014 BPs	73328061	74727726	1399666	paternal	N/A	0.494013098	1.928688097	0.256139445	-1.362033276	1
7	7q11.23	7q11.23	7q11.23 deletion	25431039	deletion	chr7:73328061-74727726	N/A	N/A	chr7:73328061-74727726	Coe et al 2014 BPs	73328061	74727726	1399666	paternal	N/A	0.494013098	1.928688097	0.256139445	-1.362033276	1
7	7q11.23	7q11.23	7q11.23 deletion	25431039	deletion	chr7:73328061-74727726	N/A	N/A	chr7:73328061-74727726	Coe et al 2014 BPs	73328061	74727726	1399666	paternal	N/A	0.494013098	1.928688097	0.256139445	-1.362033276	1
7	7q11.23	7q11.23	7q11.23 deletion	25431039	deletion	chr7:73328061-74727726	N/A	N/A	chr7:73328061-74727726	Coe et al 2014 BPs	73328061	74727726	1399666	paternal	N/A	0.494013098	1.928688097	0.256139445	-1.362033276	1
7	7q11.23	7q11.23	7q11.23 deletion	25431039	deletion	chr7:73328061-74727726	N/A	N/A	chr7:73328061-74727726	Coe et al 2014 BPs	73328061	74727726	1399666	paternal	N/A	0.494013098	1.928688097	0.256139445	-1.362033276	1
7	7q11.23	7q11.23	7q11.23 deletion	25431039	deletion	chr7:73328061-74727726	N/A	N/A	chr7:73328061-74727726	Coe et al 2014 BPs	73328061	74727726	1399666	paternal	N/A	0.494013098	1.928688097	0.256139445	-1.362033276	1
7	7q11.23	7q11.23	7q11.23 deletion	25431039	deletion	chr7:73328061-74727726	N/A	N/A	chr7:73328061-74727726	Coe et al 2014 BPs	73328061	74727726	1399666	paternal	N/A	0.494013098	1.928688097	0.256139445	-1.362033276	1
7	7q11.23	7q11.23	7q11.23 deletion	25431039	deletion	chr7:73328061-74727726	N/A	N/A	chr7:73328061-74727726	Coe et al 2014 BPs	73328061	74727726	1399666	paternal	N/A	0.494013098	1.928688097	0.256139445	-1.362033276	1
7	7q11.23	7q11.23	7q11.23 deletion	25431039	deletion	chr7:73328061-74727726	N/A	N/A	chr7:73328061-74727726	Coe et al 2014 BPs	73328061	74727726	1399666	paternal	N/A	0.494013098	1.928688097	0.256139445	-1.362033276	1
7	7q11.23	7q11.23	7q11.23 deletion	25431039	deletion	chr7:73328061-74727726	N/A	N/A	chr7:73328061-74727726	Coe et al 2014 BPs	73328061	74727726	1399666	paternal	N/A	0.494013098	1.928688097	0.256139445	-1.362033276	1
7	7q11.23	7q11.23	7q11.23 deletion	25431039	deletion	chr7:73328061-74727726	N/A	N/A	chr7:73328061-74727726	Coe et al 2014 BPs	73328061	74727726	1399666	paternal	N/A	0.494013098	1.928688097	0.256139445	-1.362033276	1
7	7q11.23	7q11.23	7q11.23 deletion	25431039	deletion	chr7:73328061-74727726	N/A	N/A	chr7:73328061-74727726	Coe et al 2014 BPs	73328061	74727726	1399666	paternal	N/A	0.494013098	1.928688097	0.256139445	-1.362033276	1
7	7q11.23	7q11.23	7q11.23 deletion	25431039	deletion	chr7:73328061-74727726	N/A	N/A	chr7:73328061-74727726	Coe et al 2014 BPs	73328061	74727726	1399666	paternal	N/A	0.494013098	1.928688097	0.256139445	-1.362033276	1
7	7q11.23	7q11.23	7q11.23 deletion	25431039	deletion	chr7:73328061-74727726	N/A	N/A	chr7:73328061-74727726	Coe et al 2014 BPs	73328061	74727726	1399666	paternal	N/A	0.494013098	1.928688097	0.256139445	-1.362033276	1
7	7q11.23	7q11.23	7q11.23 deletion	25431039	deletion	chr7:73328061-74727726	N/A	N/A	chr7:73328061-74727726	Coe et al 2014 BPs	73328061	74727726	1399666	paternal	N/A	0.494013098	1.928688097	0.256139445	-1.362033276	1
7	7q11.23	7q11.23	7q11.23 deletion	25431039	deletion	chr7:73328061-74727726	N/A	N/A	chr7:73328061-74727726	Coe et al 2014 BPs	73328061	74727726	1399666	paternal	N/A	0.494013098	1.928688097	0.256139445	-1.362033276	1
7	7q11.23	7q11.23	7q11.23 deletion	25431039	deletion	chr7:73328061-74727726	N/A	N/A	chr7:73328061-74727726	Coe et al 2014 BPs	73328061	74727726	1399666	paternal	N/A	0.494013098	1.928688097	0.256139445	-1.362033276	1
7	7q11.23	7q11.23	7q11.23 deletion	25431039	deletion	chr7:73328061-74727726	N/A	N/A	chr7:73328061-74727726	Coe et al 2014 BPs	73328061	74727726	1399666	paternal	N/A	0.494013098	1.928688097	0.256139445	-1.362033276	1
7	7q11.23	7q11.23	7q11.23 deletion	25431039	deletion	chr7:73328061-74727726	N/A	N/A	chr7:73328061-74727726	Coe et al 2014 BPs	73328061	74727726	1399666	paternal	N/A	0.494013098	1.928688097	0.256139445	-1.362033276	1
7	7q11.23	7q11.23	7q11.23 deletion	25431039	deletion	chr7:73328061-74727726	N/A	N/A	chr7:73328061-74727726	Coe et al 2014 BPs	73328061	74727726	1399666	paternal	N/A	0.494013098	1.928688097	0.256139445	-1.362033276	1
7	7q11.23	7q11.23	7q11.23 deletion	25431039	deletion	chr7:73328061-74727726	N/A	N/A	chr7:73328061-74727726	Coe et al 2014 BPs	73328061	74727726	1399666	maternal	N/A	0.494013098	1.928688097	0.256139445	-1.362033276	0
7	7q11.23	7q11.23	7q11.23 deletion	25431039	deletion	chr7:73328061-74727726	N/A	N/A	chr7:73328061-74727726	Coe et al 2014 BPs	73328061	74727726	1399666	maternal	N/A	0.494013098	1.928688097	0.256139445	-1.362033276	0
7	7q11.23	7q11.23	7q11.23 deletion	25431039	deletion	chr7:73328061-74727726	N/A	N/A	chr7:73328061-74727726	Coe et al 2014 BPs	73328061	74727726	1399666	maternal	N/A	0.494013098	1.928688097	0.256139445	-1.362033276	0
7	7q11.23	7q11.23	7q11.23 deletion	25431039	deletion	chr7:73328061-74727726	N/A	N/A	chr7:73328061-74727726	Coe et al 2014 BPs	73328061	74727726	1399666	maternal	N/A	0.494013098	1.928688097	0.256139445	-1.362033276	0
7	7q11.23	7q11.23	7q11.23 deletion	25431039	deletion	chr7:73328061-74727726	N/A	N/A	chr7:73328061-74727726	Coe et al 2014 BPs	73328061	74727726	1399666	maternal	N/A	0.494013098	1.928688097	0.256139445	-1.362033276	0
7	7q11.23	7q11.23	7q11.23 deletion	25431039	deletion	chr7:73328061-74727726	N/A	N/A	chr7:73328061-74727726	Coe et al 2014 BPs	73328061	74727726	1399666	maternal	N/A	0.494013098	1.928688097	0.256139445	-1.362033276	0
7	7q11.23	7q11.23	7q11.23 deletion	25431039	deletion	chr7:73328061-74727726	N/A	N/A	chr7:73328061-74727726	Coe et al 2014 BPs	73328061	74727726	1399666	maternal	N/A	0.494013098	1.928688097	0.256139445	-1.362033276	0
7	7q11.23	7q11.23	7q11.23 deletion	25431039	deletion	chr7:73328061-74727726	N/A	N/A	chr7:73328061-74727726	Coe et al 2014 BPs	73328061	74727726	1399666	maternal	N/A	0.494013098	1.928688097	0.256139445	-1.362033276	0
7	7q11.23	7q11.23	7q11.23 deletion	25431039	deletion	chr7:73328061-74727726	N/A	N/A	chr7:73328061-74727726	Coe et al 2014 BPs	73328061	74727726	1399666	maternal	N/A	0.494013098	1.928688097	0.256139445	-1.362033276	0
7	7q11.23	7q11.23	7q11.23 deletion	25431039	deletion	chr7:73328061-74727726	N/A	N/A	chr7:73328061-74727726	Coe et al 2014 BPs	73328061	74727726	1399666	maternal	N/A	0.494013098	1.928688097	0.256139445	-1.362033276	0
7	7q11.23	7q11.23	7q11.23 deletion	25431039	deletion	chr7:73328061-74727726	N/A	N/A	chr7:73328061-74727726	Coe et al 2014 BPs	73328061	74727726	1399666	maternal	N/A	0.494013098	1.928688097	0.256139445	-1.362033276	0
7	7q11.23	7q11.23	7q11.23 deletion	25431039	deletion	chr7:73328061-74727726	N/A	N/A	chr7:73328061-74727726	Coe et al 2014 BPs	73328061	74727726	1399666	maternal	N/A	0.494013098	1.928688097	0.256139445	-1.362033276	0
7	7q11.23	7q11.23	7q11.23 deletion	25431039	deletion	chr7:73328061-74727726	N/A	N/A	chr7:73328061-74727726	Coe et al 2014 BPs	73328061	74727726	1399666	maternal	N/A	0.494013098	1.928688097	0.256139445	-1.362033276	0
7	7q11.23	7q11.23	7q11.23 deletion	25431039	deletion	chr7:73328061-74727726	N/A	N/A	chr7:73328061-74727726	Coe et al 2014 BPs	73328061	74727726	1399666	maternal	N/A	0.494013098	1.928688097	0.256139445	-1.362033276	0
7	7q11.23	7q11.23	7q11.23 deletion	25431039	deletion	chr7:73328061-74727726	N/A	N/A	chr7:73328061-74727726	Coe et al 2014 BPs	73328061	74727726	1399666	maternal	N/A	0.494013098	1.928688097	0.256139445	-1.362033276	0
7	7q11.23	7q11.23	7q11.23 deletion	25431039	deletion	chr7:73328061-74727726	N/A	N/A	chr7:73328061-74727726	Coe et al 2014 BPs	73328061	74727726	1399666	maternal	N/A	0.494013098	1.928688097	0.256139445	-1.362033276	0
7	7q11.23	7q11.23	7q11.23 deletion	25431039	deletion	chr7:73328061-74727726	N/A	N/A	chr7:73328061-74727726	Coe et al 2014 BPs	73328061	74727726	1399666	maternal	N/A	0.494013098	1.928688097	0.256139445	-1.362033276	0
7	7q11.23	7q11.23	7q11.23 deletion	25431039	deletion	chr7:73328061-74727726	N/A	N/A	chr7:73328061-74727726	Coe et al 2014 BPs	73328061	74727726	1399666	maternal	N/A	0.494013098	1.928688097	0.256139445	-1.362033276	0
7	7q11.23	7q11.23	7q11.23 deletion	25431039	deletion	chr7:73328061-74727726	N/A	N/A	chr7:73328061-74727726	Coe et al 2014 BPs	73328061	74727726	1399666	maternal	N/A	0.494013098	1.928688097	0.256139445	-1.362033276	0
7	7q11.23	7q11.23	7q11.23 deletion	25431039	deletion	chr7:73328061-74727726	N/A	N/A	chr7:73328061-74727726	Coe et al 2014 BPs	73328061	74727726	1399666	maternal	N/A	0.494013098	1.928688097	0.256139445	-1.362033276	0
7	7q11.23	7q11.23	7q11.23 deletion	25431039	deletion	chr7:73328061-74727726	N/A	N/A	chr7:73328061-74727726	Coe et al 2014 BPs	73328061	74727726	1399666	maternal	N/A	0.494013098	1.928688097	0.256139445	-1.362033276	0
7	7q11.23	7q11.23	7q11.23 deletion	25431039	deletion	chr7:73328061-74727726	N/A	N/A	chr7:73328061-74727726	Coe et al 2014 BPs	73328061	74727726	1399666	maternal	N/A	0.494013098	1.928688097	0.256139445	-1.362033276	0
7	7q11.23	7q11.23	7q11.23 deletion	25431039	deletion	chr7:73328061-74727726	N/A	N/A	chr7:73328061-74727726	Coe et al 2014 BPs	73328061	74727726	1399666	maternal	N/A	0.494013098	1.928688097	0.256139445	-1.362033276	0
7	7q11.23	7q11.23	7q11.23 deletion	25431039	deletion	chr7:73328061-74727726	N/A	N/A	chr7:73328061-74727726	Coe et al 2014 BPs	73328061	74727726	1399666	maternal	N/A	0.494013098	1.928688097	0.256139445	-1.362033276	0
7	7q11.23	7q11.23	7q11.23 deletion	25431039	deletion	chr7:73328061-74727726	N/A	N/A	chr7:73328061-74727726	Coe et al 2014 BPs	73328061	74727726	1399666	maternal	N/A	0.494013098	1.928688097	0.256139445	-1.362033276	0
7	7q11.23	7q11.23	7q11.23 deletion	25431039	deletion	chr7:73328061-74727726	N/A	N/A	chr7:73328061-74727726	Coe et al 2014 BPs	73328061	74727726	1399666	maternal	N/A	0.494013098	1.928688097	0.256139445	-1.362033276	0
7	7q11.23	7q11.23	7q11.23 deletion	25431039	deletion	chr7:73328061-74727726	N/A	N/A	chr7:73328061-74727726	Coe et al 2014 BPs	73328061	74727726	1399666	maternal	N/A	0.494013098	1.928688097	0.256139445	-1.362033276	0
7	7q11.23	7q11.23	7q11.23 deletion	25431039	deletion	chr7:73328061-74727726	N/A	N/A	chr7:73328061-74727726	Coe et al 2014 BPs	73328061	74727726	1399666	maternal	N/A	0.494013098	1.928688097	0.256139445	-1.362033276	0
7	7q11.23	7q11.23	7q11.23 deletion	25431039	deletion	chr7:73328061-74727726	N/A	N/A	chr7:73328061-74727726	Coe et al 2014 BPs	73328061	74727726	1399666	maternal	N/A	0.494013098	1.928688097	0.256139445	-1.362033276	0
7	7q11.23	7q11.23	7q11.23 deletion	25431039	deletion	chr7:73328061-74727726	N/A	N/A	chr7:73328061-74727726	Coe et al 2014 BPs	73328061	74727726	1399666	maternal	N/A	0.494013098	1.928688097	0.256139445	-1.362033276	0
7	7q11.23	7q11.23	7q11.23 deletion	25431039	deletion	chr7:73328061-74727726	N/A	N/A	chr7:73328061-74727726	Coe et al 2014 BPs	73328061	74727726	1399666	maternal	N/A	0.494013098	1.928688097	0.256139445	-1.362033276	0
7	7q11.23	7q11.23	7q11.23 deletion	25431039	deletion	chr7:73328061-74727726	N/A	N/A	chr7:73328061-74727726	Coe et al 2014 BPs	73328061	74727726	1399666	maternal	N/A	0.494013098	1.928688097	0.256139445	-1.362033276	0
7	7q11.23	7q11.23	7q11.23 deletion	25431039	deletion	chr7:73328061-74727726	N/A	N/A	chr7:73328061-74727726	Coe et al 2014 BPs	73328061	74727726	1399666	maternal	N/A	0.494013098	1.928688097	0.256139445	-1.362033276	0
7	7q11.23	7q11.23	7q11.23 deletion	25431039	deletion	chr7:73328061-74727726	N/A	N/A	chr7:73328061-74727726	Coe et al 2014 BPs	73328061	74727726	1399666	maternal	N/A	0.494013098	1.928688097	0.256139445	-1.362033276	0
7	7q11.23	7q11.23	7q11.23 deletion	25431039	deletion	chr7:73328061-74727726	N/A	N/A	chr7:73328061-74727726	Coe et al 2014 BPs	73328061	74727726	1399666	maternal	N/A	0.494013098	1.928688097	0.256139445	-1.362033276	0
7	7q11.23	7q11.23	7q11.23 deletion	25431039	deletion	chr7:73328061-74727726	N/A	N/A	chr7:73328061-74727726	Coe et al 2014 BPs	73328061	74727726	1399666	maternal	N/A	0.494013098	1.928688097	0.256139445	-1.362033276	0
7	7q11.23	7q11.23	7q11.23 deletion	25431039	deletion	chr7:73328061-74727726	N/A	N/A	chr7:73328061-74727726	Coe et al 2014 BPs	73328061	74727726	1399666	maternal	N/A	0.494013098	1.928688097	0.256139445	-1.362033276	0
7	7q11.23	7q11.23	7q11.23 duplication	26402605	duplication	chr7:73328061-74727726	chr7:72717647-74144177	hg19	chr7:73303650-74729839	Individual BPs	73303650	74729839	1426190	maternal	N/A	0.487496658	1.901985834	0.2563093	-1.361370361	0
7	7q11.23	7q11.23	7q11.23 duplication	26402605	duplication	chr7:73328061-74727726	chr7:72722981-74144177	hg19	chr7:73308984-74729839	Individual BPs	73308984	74729839	1420856	maternal	N/A	0.487964767	1.90381432	0.256309012	-1.361371484	0
7	7q11.23	7q11.23	7q11.23 duplication	26402605	duplication	chr7:73328061-74727726	chr7:72722981-74144177	hg19	chr7:73308984-74729839	Individual BPs	73308984	74729839	1420856	paternal	N/A	0.487964767	1.90381432	0.256309012	-1.361371484	1
7	7q11.23	7q11.23	7q11.23 duplication	26402605	duplication	chr7:73328061-74727726	chr7:72773570-74144177	hg19	chr7:73359561-74729839	Individual BPs	73359561	74729839	1370279	maternal	N/A	0.504609254	1.970050846	0.256140219	-1.362030254	0
7	7q11.23	7q11.23	7q11.23 deletion	30155880	deletion	chr7:73328061-74727726	N/A	N/A	chr7:73328061-74727726	Coe et al 2014 BPs	73328061	74727726	1399666	maternal	N/A	0.494013098	1.928688097	0.256139445	-1.362033276	0
7	7q11.23	7q11.23	7q11.23 deletion	30155880	deletion	chr7:73328061-74727726	N/A	N/A	chr7:73328061-74727726	Coe et al 2014 BPs	73328061	74727726	1399666	maternal	N/A	0.494013098	1.928688097	0.256139445	-1.362033276	0
7	7q11.23	7q11.23	7q11.23 deletion	30155880	deletion	chr7:73328061-74727726	N/A	N/A	chr7:73328061-74727726	Coe et al 2014 BPs	73328061	74727726	1399666	maternal	N/A	0.494013098	1.928688097	0.256139445	-1.362033276	0
7	7q11.23	7q11.23	7q11.23 deletion	30155880	deletion	chr7:73328061-74727726	N/A	N/A	chr7:73328061-74727726	Coe et al 2014 BPs	73328061	74727726	1399666	maternal	N/A	0.494013098	1.928688097	0.256139445	-1.362033276	0
7	7q11.23	7q11.23	7q11.23 deletion	30155880	deletion	chr7:73328061-74727726	N/A	N/A	chr7:73328061-74727726	Coe et al 2014 BPs	73328061	74727726	1399666	paternal	N/A	0.494013098	1.928688097	0.256139445	-1.362033276	1
7	7q11.23	7q11.23	7q11.23 deletion	31151468	deletion	chr7:73328061-74727726	N/A	N/A	chr7:73328061-74727726	Coe et al 2014 BPs	73328061	74727726	1399666	maternal	N/A	0.494013098	1.928688097	0.256139445	-1.362033276	0
7	7q11.23	7q11.23	7q11.23 deletion	31151468	deletion	chr7:73328061-74727726	N/A	N/A	chr7:73328061-74727726	Coe et al 2014 BPs	73328061	74727726	1399666	maternal	N/A	0.494013098	1.928688097	0.256139445	-1.362033276	0
7	7q11.23	7q11.23	7q11.23 deletion	31151468	deletion	chr7:73328061-74727726	N/A	N/A	chr7:73328061-74727726	Coe et al 2014 BPs	73328061	74727726	1399666	maternal	N/A	0.494013098	1.928688097	0.256139445	-1.362033276	0
7	7q11.23	7q11.23	7q11.23 deletion	31151468	deletion	chr7:73328061-74727726	N/A	N/A	chr7:73328061-74727726	Coe et al 2014 BPs	73328061	74727726	1399666	maternal	N/A	0.494013098	1.928688097	0.256139445	-1.362033276	0
7	7q11.23	7q11.23	7q11.23 deletion	31151468	deletion	chr7:73328061-74727726	N/A	N/A	chr7:73328061-74727726	Coe et al 2014 BPs	73328061	74727726	1399666	paternal	N/A	0.494013098	1.928688097	0.256139445	-1.362033276	1
7	7q11.23	7q11.23	7q11.23 deletion	31413120	deletion	chr7:73328061-74727726	chr7:72700000-74250000	hg19	chr7:73285998-74834876	Study BPs	73285998	74834876	1548879	paternal	N/A	0.458124163	1.769469062	0.258904873	-1.35129457	1
7	7q11.23	7q11.23	7q11.23 deletion	31413120	deletion	chr7:73328061-74727726	chr7:72700000-74250000	hg19	chr7:73285998-74834876	Study BPs	73285998	74834876	1548879	paternal	N/A	0.458124163	1.769469062	0.258904873	-1.35129457	1
7	7q11.23	7q11.23	7q11.23 deletion	31413120	deletion	chr7:73328061-74727726	chr7:72700000-74250000	hg19	chr7:73285998-74834876	Study BPs	73285998	74834876	1548879	paternal	N/A	0.458124163	1.769469062	0.258904873	-1.35129457	1
7	7q11.23	7q11.23	7q11.23 deletion	31413120	deletion	chr7:73328061-74727726	chr7:72700000-74250000	hg19	chr7:73285998-74834876	Study BPs	73285998	74834876	1548879	paternal	N/A	0.458124163	1.769469062	0.258904873	-1.35129457	1
7	7q11.23	7q11.23	7q11.23 deletion	31413120	deletion	chr7:73328061-74727726	chr7:72700000-74250000	hg19	chr7:73285998-74834876	Study BPs	73285998	74834876	1548879	paternal	N/A	0.458124163	1.769469062	0.258904873	-1.35129457	1
7	7q11.23	7q11.23	7q11.23 deletion	31413120	deletion	chr7:73328061-74727726	chr7:72700000-74250000	hg19	chr7:73285998-74834876	Study BPs	73285998	74834876	1548879	paternal	N/A	0.458124163	1.769469062	0.258904873	-1.35129457	1
7	7q11.23	7q11.23	7q11.23 deletion	31413120	deletion	chr7:73328061-74727726	chr7:72700000-74250000	hg19	chr7:73285998-74834876	Study BPs	73285998	74834876	1548879	paternal	N/A	0.458124163	1.769469062	0.258904873	-1.35129457	1
7	7q11.23	7q11.23	7q11.23 deletion	31413120	deletion	chr7:73328061-74727726	chr7:72700000-74250000	hg19	chr7:73285998-74834876	Study BPs	73285998	74834876	1548879	maternal	N/A	0.458124163	1.769469062	0.258904873	-1.35129457	0
8	8p23.1	8p23.1	8p23.1 deletion	15937941	deletion	chr8:8235068-12035082	N/A	N/A	chr8:8235068-12035082	Coe et al 2014 BPs	8235068	12035082	3800015	paternal	N/A	0.672017521	1.818579511	0.369528809	-0.995526574	1
8	8p23.1	8p23.1	8p23.1 duplication	23345203	duplication	chr8:8235068-12035082	N/A	N/A	chr8:8235068-12035082	Coe et al 2014 BPs	8235068	12035082	3800015	maternal	N/A	0.672017521	1.818579511	0.369528809	-0.995526574	0
8	8p23.1	8p23.1	8p23.1 duplication	23345203	duplication	chr8:8235068-12035082	N/A	N/A	chr8:8235068-12035082	Coe et al 2014 BPs	8235068	12035082	3800015	maternal	N/A	0.672017521	1.818579511	0.369528809	-0.995526574	0
11	11q13.2q13.4	11q13.2q13.4	11q13.2q13.4 deletion	21373257	deletion	chr11:67985953-71571306	N/A	N/A	chr11:67985953-71571306	Coe et al 2014 BPs	67985953	71571306	3585354	maternal	N/A	0.843176503	2.23501635	0.377257421	-0.97482751	0
15	15q13.3	15q13.3	15q13.3 deletion	18278044	deletion	chr15:30840505-32190507	N/A	N/A	chr15:30840505-32190507	Coe et al 2014 BPs	30840505	32190507	1350003	paternal	N/A	1.64136393	1.905368634	0.861441666	-0.149147937	1
15	15q13.3	15q13.3	15q13.3 deletion	18278044	deletion	chr15:30840505-32190507	N/A	N/A	chr15:30840505-32190507	Coe et al 2014 BPs	30840505	32190507	1350003	maternal	N/A	1.64136393	1.905368634	0.861441666	-0.149147937	0
15	15q13.3	15q13.3	15q13.3 deletion	22083728	deletion	chr15:30840505-32190507	N/A	N/A	chr15:30840505-32190507	Coe et al 2014 BPs	30840505	32190507	1350003	paternal	N/A	1.64136393	1.905368634	0.861441666	-0.149147937	1
15	15q13.3	15q13.3	15q13.3 deletion	22083728	deletion	chr15:30840505-32190507	N/A	N/A	chr15:30840505-32190507	Coe et al 2014 BPs	30840505	32190507	1350003	paternal	N/A	1.64136393	1.905368634	0.861441666	-0.149147937	1
15	15q13.3	15q13.3	15q13.3 deletion	32778765	deletion	chr15:30840505-32190507	chr15:31075790-32446853	hg19	chr15:30783587-32154652	Study BPs	30783587	32154652	1371066	paternal	N/A	1.626493912	1.886293909	0.86226961	-0.148187285	1
15	15q13.3	15q13.3	15q13.3 duplication	32778765	duplication	chr15:30840505-32190507	chr15:31075790-32446853	hg19	chr15:30783587-32154652	Study BPs	30783587	32154652	1371066	paternal	N/A	1.626493912	1.886293909	0.86226961	-0.148187285	1
15	15q24	15q24 AC	15q24 A to C deletion	32416893	deletion	chr15:72670606-75240606	chr15:72963970-75535330	hg19	chr15:72671629-75242989	Individual BPs	72671629	75242989	2571361	paternal	N/A	0.284799187	0.861295367	0.330663786	-1.106653172	1
15	15q24	15q24 AD	15q24 A to D deletion	17360722	deletion	chr15:72670606-75720604	N/A	N/A	chr15:72670606-75720604	Coe et al 2014 BPs	72670606	75720604	3049999	maternal	N/A	0.276135435	0.821529605	0.336123535	-1.090276523	0
15	15q24	15q24 AD	15q24 A to D deletion	20678247	deletion	chr15:72670606-75720604	N/A	N/A	chr15:72670606-75720604	Coe et al 2014 BPs	72670606	75720604	3049999	paternal	N/A	0.276135435	0.821529605	0.336123535	-1.090276523	1
15	15q24	15q24 AD	15q24 A to D deletion	22180641	deletion	chr15:72670606-75720604	N/A	N/A	chr15:72670606-75720604	Coe et al 2014 BPs	72670606	75720604	3049999	maternal	N/A	0.276135435	0.821529605	0.336123535	-1.090276523	0
15	15q24	15q24 BD	15q24 B to D deletion	27927329	deletion	chr15:73720606-75720604	chr15:74500000-76100000	hg19	chr15:74207659-75807659	Individual BPs	74207659	75807659	1600001	maternal	N/A	0.30739967	0.684322068	0.44920321	-0.80027991	0
15	15q24	15q24 BE	15q24 B to E deletion	17360722	deletion	chr15:73720606-77840603	N/A	N/A	chr15:73720606-77840603	Coe et al 2014 BPs	73720606	77840603	4119998	maternal	N/A	0.234851246	0.726231831	0.323383301	-1.128916969	0
15	15q24	15q24 BE	15q24 B to E deletion	17360722	deletion	chr15:73720606-77840603	N/A	N/A	chr15:73720606-77840603	Coe et al 2014 BPs	73720606	77840603	4119998	maternal	N/A	0.234851246	0.726231831	0.323383301	-1.128916969	0
15	15q25.2	15q25.2	15q25.2 deletion	17847001	deletion	chr15:82513967-84070244	N/A	N/A	chr15:82513967-84070244	Coe et al 2014 BPs	82513967	84070244	1556278	maternal	N/A	0.215578473	0.331308587	0.650687852	-0.429725242	0
15	15q25.2	15q25.2	15q25.2 deletion	23166063	deletion	chr15:82513967-84070244	chr15:83138991-84844869	hg19	chr15:82470269-84176117	Individual BPs	82470269	84176117	1705849	maternal	N/A	0.198940178	0.306430407	0.649218138	-0.431986505	0
15	15q25.2	15q25.2	15q25.2 deletion	24352913	deletion	chr15:82513967-84070244	N/A	N/A	chr15:82513967-84070244	Coe et al 2014 BPs	82513967	84070244	1556278	maternal	N/A	0.215578473	0.331308587	0.650687852	-0.429725242	0
15	15q25.2	15q25.2	15q25.2 deletion	24352913	deletion	chr15:82513967-84070244	N/A	N/A	chr15:82513967-84070244	Coe et al 2014 BPs	82513967	84070244	1556278	maternal	N/A	0.215578473	0.331308587	0.650687852	-0.429725242	0
15	15q25.2	15q25.2	15q25.2 deletion	24352913	deletion	chr15:82513967-84070244	N/A	N/A	chr15:82513967-84070244	Coe et al 2014 BPs	82513967	84070244	1556278	maternal	N/A	0.215578473	0.331308587	0.650687852	-0.429725242	0
16	16p11.2	16p11.2	16p11.2 duplication	22083728	duplication	chr16:29641178-30191178	N/A	N/A	chr16:29641178-30191178	Coe et al 2014 BPs	29641178	30191178	550001	paternal	N/A	0.06553698	1.294919616	0.050610848	-2.983589338	1
16	16p11.2	16p11.2	16p11.2 deletion	26402605	deletion	chr16:29641178-30191178	chr16:29624247-30205302	hg19	chr16:29612926-30193981	Individual BPs	29612926	30193981	581056	paternal	N/A	0.069792748	1.302265401	0.053593336	-2.926330547	1
16	16p11.2	16p11.2	16p11.2 deletion	26402605	deletion	chr16:29641178-30191178	chr16:29624247-30199805	hg19	chr16:29612926-30188484	Individual BPs	29612926	30188484	575559	maternal	N/A	0.070391538	1.312646176	0.053625675	-2.925727314	0
16	16p11.2	16p11.2	16p11.2 deletion	26402605	deletion	chr16:29641178-30191178	chr16:29624247-30199805	hg19	chr16:29612926-30188484	Individual BPs	29612926	30188484	575559	maternal	N/A	0.070391538	1.312646176	0.053625675	-2.925727314	0
16	16p11.2	16p11.2	16p11.2 deletion	26402605	deletion	chr16:29641178-30191178	chr16:29647342-30239528	hg19	chr16:29636021-30228207	Individual BPs	29636021	30228207	592187	maternal	N/A	0.068054554	1.283692869	0.05301467	-2.937186611	0
16	16p11.2	16p11.2	16p11.2 deletion	26402605	deletion	chr16:29641178-30191178	chr16:29647342-30215621	hg19	chr16:29636021-30204300	Individual BPs	29636021	30204300	568280	maternal	N/A	0.070612745	1.328527352	0.053151141	-2.934615707	0
16	16p11.2	16p11.2	16p11.2 deletion	26402605	deletion	chr16:29641178-30191178	chr16:29647342-30199805	hg19	chr16:29636021-30188484	Individual BPs	29636021	30188484	552464	maternal	N/A	0.072426495	1.360314888	0.053242448	-2.932899306	0
16	16p11.2	16p11.2	16p11.2 deletion	26402605	deletion	chr16:29641178-30191178	chr16:29647342-30215621	hg19	chr16:29636021-30204300	Individual BPs	29636021	30204300	568280	maternal	N/A	0.070612745	1.328527352	0.053151141	-2.934615707	0
16	16p11.2	16p11.2	16p11.2 deletion	26402605	deletion	chr16:29641178-30191178	chr16:29655864-30199805	hg19	chr16:29644543-30188484	Individual BPs	29644543	30188484	543942	maternal	N/A	0.065823221	1.300205344	0.050625251	-2.983304796	0
16	16p11.2	16p11.2	16p11.2 duplication	26402605	duplication	chr16:29641178-30191178	chr16:29581764-30215621	hg19	chr16:29570443-30204300	Individual BPs	29570443	30204300	633858	maternal	N/A	0.066910278	1.211828621	0.055214308	-2.896533156	0
16	16p11.2	16p11.2	16p11.2 duplication	26402605	duplication	chr16:29641178-30191178	chr16:29592357-30223361	hg19	chr16:29581036-30212040	Individual BPs	29581036	30212040	631005	maternal	N/A	0.065781172	1.212061771	0.054272129	-2.913744462	0
16	16p11.2	16p11.2	16p11.2 duplication	26402605	duplication	chr16:29641178-30191178	chr16:29647342-30195048	hg19	chr16:29636021-30183727	Individual BPs	29636021	30183727	547707	maternal	N/A	0.073020243	1.371109891	0.053256302	-2.932639134	0
16	16p11.2	16p11.2	16p11.2 duplication	26402605	duplication	chr16:29641178-30191178	chr16:29655864-30223361	hg19	chr16:29644543-30212040	Individual BPs	29644543	30212040	567498	maternal	N/A	0.06339992	1.255440551	0.050500137	-2.98577923	0
16	16p11.2	16p11.2	16p11.2 duplication	26402605	duplication	chr16:29641178-30191178	chr16:29655864-30199805	hg19	chr16:29644543-30188484	Individual BPs	29644543	30188484	543942	maternal	N/A	0.065823221	1.300205344	0.050625251	-2.983304796	0
16	16p11.2	16p11.2	16p11.2 deletion	26749307	deletion	chr16:29641178-30191178	N/A	N/A	chr16:29641178-30191178	Coe et al 2014 BPs	29641178	30191178	550001	paternal	N/A	0.06553698	1.294919616	0.050610848	-2.983589338	1
16	16p11.2	16p11.2	16p11.2 deletion	26749307	deletion	chr16:29641178-30191178	N/A	N/A	chr16:29641178-30191178	Coe et al 2014 BPs	29641178	30191178	550001	paternal	N/A	0.06553698	1.294919616	0.050610848	-2.983589338	1
16	16p11.2	16p11.2	16p11.2 deletion	26749307	deletion	chr16:29641178-30191178	N/A	N/A	chr16:29641178-30191178	Coe et al 2014 BPs	29641178	30191178	550001	paternal	N/A	0.06553698	1.294919616	0.050610848	-2.983589338	1
16	16p11.2	16p11.2	16p11.2 deletion	26749307	deletion	chr16:29641178-30191178	N/A	N/A	chr16:29641178-30191178	Coe et al 2014 BPs	29641178	30191178	550001	paternal	N/A	0.06553698	1.294919616	0.050610848	-2.983589338	1
16	16p11.2	16p11.2	16p11.2 deletion	26749307	deletion	chr16:29641178-30191178	N/A	N/A	chr16:29641178-30191178	Coe et al 2014 BPs	29641178	30191178	550001	paternal	N/A	0.06553698	1.294919616	0.050610848	-2.983589338	1
16	16p11.2	16p11.2	16p11.2 deletion	26749307	deletion	chr16:29641178-30191178	N/A	N/A	chr16:29641178-30191178	Coe et al 2014 BPs	29641178	30191178	550001	paternal	N/A	0.06553698	1.294919616	0.050610848	-2.983589338	1
16	16p11.2	16p11.2	16p11.2 deletion	26749307	deletion	chr16:29641178-30191178	N/A	N/A	chr16:29641178-30191178	Coe et al 2014 BPs	29641178	30191178	550001	paternal	N/A	0.06553698	1.294919616	0.050610848	-2.983589338	1
16	16p11.2	16p11.2	16p11.2 deletion	26749307	deletion	chr16:29641178-30191178	N/A	N/A	chr16:29641178-30191178	Coe et al 2014 BPs	29641178	30191178	550001	maternal	N/A	0.06553698	1.294919616	0.050610848	-2.983589338	0
16	16p11.2	16p11.2	16p11.2 deletion	26749307	deletion	chr16:29641178-30191178	N/A	N/A	chr16:29641178-30191178	Coe et al 2014 BPs	29641178	30191178	550001	maternal	N/A	0.06553698	1.294919616	0.050610848	-2.983589338	0
16	16p11.2	16p11.2	16p11.2 deletion	26749307	deletion	chr16:29641178-30191178	N/A	N/A	chr16:29641178-30191178	Coe et al 2014 BPs	29641178	30191178	550001	maternal	N/A	0.06553698	1.294919616	0.050610848	-2.983589338	0
16	16p11.2	16p11.2	16p11.2 deletion	26749307	deletion	chr16:29641178-30191178	N/A	N/A	chr16:29641178-30191178	Coe et al 2014 BPs	29641178	30191178	550001	maternal	N/A	0.06553698	1.294919616	0.050610848	-2.983589338	0
16	16p11.2	16p11.2	16p11.2 deletion	26749307	deletion	chr16:29641178-30191178	N/A	N/A	chr16:29641178-30191178	Coe et al 2014 BPs	29641178	30191178	550001	maternal	N/A	0.06553698	1.294919616	0.050610848	-2.983589338	0
16	16p11.2	16p11.2	16p11.2 deletion	26749307	deletion	chr16:29641178-30191178	N/A	N/A	chr16:29641178-30191178	Coe et al 2014 BPs	29641178	30191178	550001	maternal	N/A	0.06553698	1.294919616	0.050610848	-2.983589338	0
16	16p11.2	16p11.2	16p11.2 deletion	26749307	deletion	chr16:29641178-30191178	N/A	N/A	chr16:29641178-30191178	Coe et al 2014 BPs	29641178	30191178	550001	maternal	N/A	0.06553698	1.294919616	0.050610848	-2.983589338	0
16	16p11.2	16p11.2	16p11.2 deletion	26749307	deletion	chr16:29641178-30191178	N/A	N/A	chr16:29641178-30191178	Coe et al 2014 BPs	29641178	30191178	550001	maternal	N/A	0.06553698	1.294919616	0.050610848	-2.983589338	0
16	16p11.2	16p11.2	16p11.2 deletion	26749307	deletion	chr16:29641178-30191178	N/A	N/A	chr16:29641178-30191178	Coe et al 2014 BPs	29641178	30191178	550001	maternal	N/A	0.06553698	1.294919616	0.050610848	-2.983589338	0
16	16p11.2	16p11.2	16p11.2 deletion	26749307	deletion	chr16:29641178-30191178	N/A	N/A	chr16:29641178-30191178	Coe et al 2014 BPs	29641178	30191178	550001	maternal	N/A	0.06553698	1.294919616	0.050610848	-2.983589338	0
16	16p11.2	16p11.2	16p11.2 deletion	26749307	deletion	chr16:29641178-30191178	N/A	N/A	chr16:29641178-30191178	Coe et al 2014 BPs	29641178	30191178	550001	maternal	N/A	0.06553698	1.294919616	0.050610848	-2.983589338	0
16	16p11.2	16p11.2	16p11.2 deletion	26749307	deletion	chr16:29641178-30191178	N/A	N/A	chr16:29641178-30191178	Coe et al 2014 BPs	29641178	30191178	550001	maternal	N/A	0.06553698	1.294919616	0.050610848	-2.983589338	0
16	16p11.2	16p11.2	16p11.2 deletion	26749307	deletion	chr16:29641178-30191178	N/A	N/A	chr16:29641178-30191178	Coe et al 2014 BPs	29641178	30191178	550001	maternal	N/A	0.06553698	1.294919616	0.050610848	-2.983589338	0
16	16p11.2	16p11.2	16p11.2 deletion	26749307	deletion	chr16:29641178-30191178	N/A	N/A	chr16:29641178-30191178	Coe et al 2014 BPs	29641178	30191178	550001	maternal	N/A	0.06553698	1.294919616	0.050610848	-2.983589338	0
16	16p11.2	16p11.2	16p11.2 deletion	26749307	deletion	chr16:29641178-30191178	N/A	N/A	chr16:29641178-30191178	Coe et al 2014 BPs	29641178	30191178	550001	maternal	N/A	0.06553698	1.294919616	0.050610848	-2.983589338	0
16	16p11.2	16p11.2	16p11.2 deletion	26749307	deletion	chr16:29641178-30191178	N/A	N/A	chr16:29641178-30191178	Coe et al 2014 BPs	29641178	30191178	550001	maternal	N/A	0.06553698	1.294919616	0.050610848	-2.983589338	0
16	16p11.2	16p11.2	16p11.2 deletion	26749307	deletion	chr16:29641178-30191178	N/A	N/A	chr16:29641178-30191178	Coe et al 2014 BPs	29641178	30191178	550001	maternal	N/A	0.06553698	1.294919616	0.050610848	-2.983589338	0
16	16p11.2	16p11.2	16p11.2 deletion	26749307	deletion	chr16:29641178-30191178	N/A	N/A	chr16:29641178-30191178	Coe et al 2014 BPs	29641178	30191178	550001	maternal	N/A	0.06553698	1.294919616	0.050610848	-2.983589338	0
16	16p11.2	16p11.2	16p11.2 deletion	26749307	deletion	chr16:29641178-30191178	N/A	N/A	chr16:29641178-30191178	Coe et al 2014 BPs	29641178	30191178	550001	maternal	N/A	0.06553698	1.294919616	0.050610848	-2.983589338	0
16	16p11.2	16p11.2	16p11.2 deletion	26749307	deletion	chr16:29641178-30191178	N/A	N/A	chr16:29641178-30191178	Coe et al 2014 BPs	29641178	30191178	550001	maternal	N/A	0.06553698	1.294919616	0.050610848	-2.983589338	0
16	16p11.2	16p11.2	16p11.2 deletion	26749307	deletion	chr16:29641178-30191178	N/A	N/A	chr16:29641178-30191178	Coe et al 2014 BPs	29641178	30191178	550001	maternal	N/A	0.06553698	1.294919616	0.050610848	-2.983589338	0
16	16p11.2	16p11.2	16p11.2 deletion	26749307	deletion	chr16:29641178-30191178	N/A	N/A	chr16:29641178-30191178	Coe et al 2014 BPs	29641178	30191178	550001	maternal	N/A	0.06553698	1.294919616	0.050610848	-2.983589338	0
16	16p11.2	16p11.2	16p11.2 deletion	26749307	deletion	chr16:29641178-30191178	N/A	N/A	chr16:29641178-30191178	Coe et al 2014 BPs	29641178	30191178	550001	maternal	N/A	0.06553698	1.294919616	0.050610848	-2.983589338	0
16	16p11.2	16p11.2	16p11.2 deletion	26749307	deletion	chr16:29641178-30191178	N/A	N/A	chr16:29641178-30191178	Coe et al 2014 BPs	29641178	30191178	550001	maternal	N/A	0.06553698	1.294919616	0.050610848	-2.983589338	0
16	16p11.2	16p11.2	16p11.2 deletion	26749307	deletion	chr16:29641178-30191178	N/A	N/A	chr16:29641178-30191178	Coe et al 2014 BPs	29641178	30191178	550001	maternal	N/A	0.06553698	1.294919616	0.050610848	-2.983589338	0
16	16p11.2	16p11.2	16p11.2 deletion	26749307	deletion	chr16:29641178-30191178	N/A	N/A	chr16:29641178-30191178	Coe et al 2014 BPs	29641178	30191178	550001	maternal	N/A	0.06553698	1.294919616	0.050610848	-2.983589338	0
16	16p11.2	16p11.2	16p11.2 deletion	26749307	deletion	chr16:29641178-30191178	N/A	N/A	chr16:29641178-30191178	Coe et al 2014 BPs	29641178	30191178	550001	maternal	N/A	0.06553698	1.294919616	0.050610848	-2.983589338	0
16	16p11.2	16p11.2	16p11.2 deletion	26749307	deletion	chr16:29641178-30191178	N/A	N/A	chr16:29641178-30191178	Coe et al 2014 BPs	29641178	30191178	550001	maternal	N/A	0.06553698	1.294919616	0.050610848	-2.983589338	0
16	16p11.2	16p11.2	16p11.2 deletion	26749307	deletion	chr16:29641178-30191178	N/A	N/A	chr16:29641178-30191178	Coe et al 2014 BPs	29641178	30191178	550001	maternal	N/A	0.06553698	1.294919616	0.050610848	-2.983589338	0
16	16p11.2	16p11.2	16p11.2 deletion	26749307	deletion	chr16:29641178-30191178	N/A	N/A	chr16:29641178-30191178	Coe et al 2014 BPs	29641178	30191178	550001	maternal	N/A	0.06553698	1.294919616	0.050610848	-2.983589338	0
16	16p11.2	16p11.2	16p11.2 deletion	26749307	deletion	chr16:29641178-30191178	N/A	N/A	chr16:29641178-30191178	Coe et al 2014 BPs	29641178	30191178	550001	maternal	N/A	0.06553698	1.294919616	0.050610848	-2.983589338	0
16	16p11.2	16p11.2	16p11.2 deletion	26749307	deletion	chr16:29641178-30191178	N/A	N/A	chr16:29641178-30191178	Coe et al 2014 BPs	29641178	30191178	550001	maternal	N/A	0.06553698	1.294919616	0.050610848	-2.983589338	0
16	16p11.2	16p11.2	16p11.2 deletion	26749307	deletion	chr16:29641178-30191178	N/A	N/A	chr16:29641178-30191178	Coe et al 2014 BPs	29641178	30191178	550001	maternal	N/A	0.06553698	1.294919616	0.050610848	-2.983589338	0
16	16p11.2	16p11.2	16p11.2 deletion	26749307	deletion	chr16:29641178-30191178	N/A	N/A	chr16:29641178-30191178	Coe et al 2014 BPs	29641178	30191178	550001	maternal	N/A	0.06553698	1.294919616	0.050610848	-2.983589338	0
16	16p11.2	16p11.2	16p11.2 deletion	26749307	deletion	chr16:29641178-30191178	N/A	N/A	chr16:29641178-30191178	Coe et al 2014 BPs	29641178	30191178	550001	maternal	N/A	0.06553698	1.294919616	0.050610848	-2.983589338	0
16	16p11.2	16p11.2	16p11.2 deletion	26749307	deletion	chr16:29641178-30191178	N/A	N/A	chr16:29641178-30191178	Coe et al 2014 BPs	29641178	30191178	550001	maternal	N/A	0.06553698	1.294919616	0.050610848	-2.983589338	0
16	16p11.2	16p11.2	16p11.2 deletion	26749307	deletion	chr16:29641178-30191178	N/A	N/A	chr16:29641178-30191178	Coe et al 2014 BPs	29641178	30191178	550001	maternal	N/A	0.06553698	1.294919616	0.050610848	-2.983589338	0
16	16p11.2	16p11.2	16p11.2 deletion	26749307	deletion	chr16:29641178-30191178	N/A	N/A	chr16:29641178-30191178	Coe et al 2014 BPs	29641178	30191178	550001	maternal	N/A	0.06553698	1.294919616	0.050610848	-2.983589338	0
16	16p11.2	16p11.2	16p11.2 deletion	26749307	deletion	chr16:29641178-30191178	N/A	N/A	chr16:29641178-30191178	Coe et al 2014 BPs	29641178	30191178	550001	maternal	N/A	0.06553698	1.294919616	0.050610848	-2.983589338	0
16	16p11.2	16p11.2	16p11.2 deletion	26749307	deletion	chr16:29641178-30191178	N/A	N/A	chr16:29641178-30191178	Coe et al 2014 BPs	29641178	30191178	550001	maternal	N/A	0.06553698	1.294919616	0.050610848	-2.983589338	0
16	16p11.2	16p11.2	16p11.2 deletion	26749307	deletion	chr16:29641178-30191178	N/A	N/A	chr16:29641178-30191178	Coe et al 2014 BPs	29641178	30191178	550001	maternal	N/A	0.06553698	1.294919616	0.050610848	-2.983589338	0
16	16p11.2	16p11.2	16p11.2 deletion	26749307	deletion	chr16:29641178-30191178	N/A	N/A	chr16:29641178-30191178	Coe et al 2014 BPs	29641178	30191178	550001	maternal	N/A	0.06553698	1.294919616	0.050610848	-2.983589338	0
16	16p11.2	16p11.2	16p11.2 deletion	26749307	deletion	chr16:29641178-30191178	N/A	N/A	chr16:29641178-30191178	Coe et al 2014 BPs	29641178	30191178	550001	maternal	N/A	0.06553698	1.294919616	0.050610848	-2.983589338	0
16	16p11.2	16p11.2	16p11.2 deletion	26749307	deletion	chr16:29641178-30191178	N/A	N/A	chr16:29641178-30191178	Coe et al 2014 BPs	29641178	30191178	550001	maternal	N/A	0.06553698	1.294919616	0.050610848	-2.983589338	0
16	16p11.2	16p11.2	16p11.2 deletion	26749307	deletion	chr16:29641178-30191178	N/A	N/A	chr16:29641178-30191178	Coe et al 2014 BPs	29641178	30191178	550001	maternal	N/A	0.06553698	1.294919616	0.050610848	-2.983589338	0
16	16p11.2	16p11.2	16p11.2 deletion	26749307	deletion	chr16:29641178-30191178	N/A	N/A	chr16:29641178-30191178	Coe et al 2014 BPs	29641178	30191178	550001	maternal	N/A	0.06553698	1.294919616	0.050610848	-2.983589338	0
16	16p11.2	16p11.2	16p11.2 deletion	26749307	deletion	chr16:29641178-30191178	N/A	N/A	chr16:29641178-30191178	Coe et al 2014 BPs	29641178	30191178	550001	maternal	N/A	0.06553698	1.294919616	0.050610848	-2.983589338	0
16	16p11.2	16p11.2	16p11.2 deletion	26749307	deletion	chr16:29641178-30191178	N/A	N/A	chr16:29641178-30191178	Coe et al 2014 BPs	29641178	30191178	550001	maternal	N/A	0.06553698	1.294919616	0.050610848	-2.983589338	0
16	16p11.2	16p11.2	16p11.2 deletion	26749307	deletion	chr16:29641178-30191178	N/A	N/A	chr16:29641178-30191178	Coe et al 2014 BPs	29641178	30191178	550001	maternal	N/A	0.06553698	1.294919616	0.050610848	-2.983589338	0
16	16p11.2	16p11.2	16p11.2 deletion	26749307	deletion	chr16:29641178-30191178	N/A	N/A	chr16:29641178-30191178	Coe et al 2014 BPs	29641178	30191178	550001	maternal	N/A	0.06553698	1.294919616	0.050610848	-2.983589338	0
16	16p11.2	16p11.2	16p11.2 deletion	26749307	deletion	chr16:29641178-30191178	N/A	N/A	chr16:29641178-30191178	Coe et al 2014 BPs	29641178	30191178	550001	maternal	N/A	0.06553698	1.294919616	0.050610848	-2.983589338	0
16	16p11.2	16p11.2	16p11.2 deletion	26749307	deletion	chr16:29641178-30191178	N/A	N/A	chr16:29641178-30191178	Coe et al 2014 BPs	29641178	30191178	550001	maternal	N/A	0.06553698	1.294919616	0.050610848	-2.983589338	0
16	16p11.2	16p11.2	16p11.2 deletion	26749307	deletion	chr16:29641178-30191178	N/A	N/A	chr16:29641178-30191178	Coe et al 2014 BPs	29641178	30191178	550001	maternal	N/A	0.06553698	1.294919616	0.050610848	-2.983589338	0
16	16p11.2	16p11.2	16p11.2 deletion	26749307	deletion	chr16:29641178-30191178	N/A	N/A	chr16:29641178-30191178	Coe et al 2014 BPs	29641178	30191178	550001	maternal	N/A	0.06553698	1.294919616	0.050610848	-2.983589338	0
16	16p11.2	16p11.2	16p11.2 deletion	26749307	deletion	chr16:29641178-30191178	N/A	N/A	chr16:29641178-30191178	Coe et al 2014 BPs	29641178	30191178	550001	maternal	N/A	0.06553698	1.294919616	0.050610848	-2.983589338	0
16	16p11.2	16p11.2	16p11.2 deletion	26749307	deletion	chr16:29641178-30191178	N/A	N/A	chr16:29641178-30191178	Coe et al 2014 BPs	29641178	30191178	550001	maternal	N/A	0.06553698	1.294919616	0.050610848	-2.983589338	0
16	16p11.2	16p11.2	16p11.2 deletion	26749307	deletion	chr16:29641178-30191178	N/A	N/A	chr16:29641178-30191178	Coe et al 2014 BPs	29641178	30191178	550001	maternal	N/A	0.06553698	1.294919616	0.050610848	-2.983589338	0
16	16p11.2	16p11.2	16p11.2 deletion	26749307	deletion	chr16:29641178-30191178	N/A	N/A	chr16:29641178-30191178	Coe et al 2014 BPs	29641178	30191178	550001	maternal	N/A	0.06553698	1.294919616	0.050610848	-2.983589338	0
16	16p11.2	16p11.2	16p11.2 deletion	26749307	deletion	chr16:29641178-30191178	N/A	N/A	chr16:29641178-30191178	Coe et al 2014 BPs	29641178	30191178	550001	maternal	N/A	0.06553698	1.294919616	0.050610848	-2.983589338	0
16	16p11.2	16p11.2	16p11.2 duplication	26749307	duplication	chr16:29641178-30191178	N/A	N/A	chr16:29641178-30191178	Coe et al 2014 BPs	29641178	30191178	550001	maternal	N/A	0.06553698	1.294919616	0.050610848	-2.983589338	0
16	16p11.2	16p11.2	16p11.2 duplication	26749307	duplication	chr16:29641178-30191178	N/A	N/A	chr16:29641178-30191178	Coe et al 2014 BPs	29641178	30191178	550001	maternal	N/A	0.06553698	1.294919616	0.050610848	-2.983589338	0
16	16p11.2	16p11.2	16p11.2 duplication	26749307	duplication	chr16:29641178-30191178	N/A	N/A	chr16:29641178-30191178	Coe et al 2014 BPs	29641178	30191178	550001	maternal	N/A	0.06553698	1.294919616	0.050610848	-2.983589338	0
16	16p11.2	16p11.2	16p11.2 duplication	26749307	duplication	chr16:29641178-30191178	N/A	N/A	chr16:29641178-30191178	Coe et al 2014 BPs	29641178	30191178	550001	maternal	N/A	0.06553698	1.294919616	0.050610848	-2.983589338	0
16	16p11.2	16p11.2	16p11.2 duplication	26749307	duplication	chr16:29641178-30191178	N/A	N/A	chr16:29641178-30191178	Coe et al 2014 BPs	29641178	30191178	550001	maternal	N/A	0.06553698	1.294919616	0.050610848	-2.983589338	0
16	16p11.2	16p11.2	16p11.2 duplication	26749307	duplication	chr16:29641178-30191178	N/A	N/A	chr16:29641178-30191178	Coe et al 2014 BPs	29641178	30191178	550001	maternal	N/A	0.06553698	1.294919616	0.050610848	-2.983589338	0
16	16p11.2	16p11.2	16p11.2 duplication	26749307	duplication	chr16:29641178-30191178	N/A	N/A	chr16:29641178-30191178	Coe et al 2014 BPs	29641178	30191178	550001	maternal	N/A	0.06553698	1.294919616	0.050610848	-2.983589338	0
16	16p11.2	16p11.2	16p11.2 duplication	26749307	duplication	chr16:29641178-30191178	N/A	N/A	chr16:29641178-30191178	Coe et al 2014 BPs	29641178	30191178	550001	maternal	N/A	0.06553698	1.294919616	0.050610848	-2.983589338	0
16	16p11.2	16p11.2	16p11.2 duplication	26749307	duplication	chr16:29641178-30191178	N/A	N/A	chr16:29641178-30191178	Coe et al 2014 BPs	29641178	30191178	550001	maternal	N/A	0.06553698	1.294919616	0.050610848	-2.983589338	0
16	16p11.2	16p11.2	16p11.2 duplication	26749307	duplication	chr16:29641178-30191178	N/A	N/A	chr16:29641178-30191178	Coe et al 2014 BPs	29641178	30191178	550001	maternal	N/A	0.06553698	1.294919616	0.050610848	-2.983589338	0
16	16p11.2	16p11.2	16p11.2 duplication	26749307	duplication	chr16:29641178-30191178	N/A	N/A	chr16:29641178-30191178	Coe et al 2014 BPs	29641178	30191178	550001	maternal	N/A	0.06553698	1.294919616	0.050610848	-2.983589338	0
16	16p11.2	16p11.2	16p11.2 duplication	26749307	duplication	chr16:29641178-30191178	N/A	N/A	chr16:29641178-30191178	Coe et al 2014 BPs	29641178	30191178	550001	maternal	N/A	0.06553698	1.294919616	0.050610848	-2.983589338	0
16	16p11.2	16p11.2	16p11.2 duplication	26749307	duplication	chr16:29641178-30191178	N/A	N/A	chr16:29641178-30191178	Coe et al 2014 BPs	29641178	30191178	550001	paternal	N/A	0.06553698	1.294919616	0.050610848	-2.983589338	1
16	16p11.2	16p11.2	16p11.2 deletion	30836598	deletion	chr16:29641178-30191178	chr16:29592783-30190568	hg19	chr16:29581462-30179247	Individual BPs	29581462	30179247	597786	maternal	N/A	0.069070612	1.268830665	0.054436431	-2.910721662	0
16	16p11.2	16p11.2	16p11.2 deletion	31474320	deletion	chr16:29641178-30191178	chr16:29529922-30270939	hg19	chr16:29518601-30259618	Individual BPs	29518601	30259618	741018	maternal	N/A	0.059127859	1.0880311	0.054343906	-2.912422797	0
16	16p11.2	16p11.2	16p11.2 deletion	31474320	deletion	chr16:29641178-30191178	chr16:29529922-30270939	hg19	chr16:29518601-30259618	Individual BPs	29518601	30259618	741018	maternal	N/A	0.059127859	1.0880311	0.054343906	-2.912422797	0
16	16p11.2	16p11.2	16p11.2 deletion	31474320	deletion	chr16:29641178-30191178	chr16:29364191-30278535	hg19	chr16:29352870-30267214	Individual BPs	29352870	30267214	914345	paternal	N/A	0.050654407	0.952900577	0.053158124	-2.934484335	1
16	16p11.2	16p11.2	16p11.2 deletion	32143628	deletion	chr16:29641178-30191178	N/A	N/A	chr16:29641178-30191178	Coe et al 2014 BPs	29641178	30191178	550001	maternal	N/A	0.06553698	1.294919616	0.050610848	-2.983589338	0
16	16p11.2	16p11.2 distal	16p11.2 distal deletion	26402605	deletion	chr16:28761178-29101178	chr16:28822773-29043450	hg19	chr16:28811452-29032129	Individual BPs	28811452	29032129	220678	maternal	N/A	0.144402315	1.898801278	0.076049198	-2.576374806	0
16	16p11.2	16p11.2 distal	16p11.2 distal deletion	30836598	deletion	chr16:29641178-30191178	chr16:28824794-29031059	hg19	chr16:28813473-29019738	Individual BPs	28813473	29019738	206266	maternal	N/A	0.054868603	0.797118409	0.068833692	-2.676061945	0
16	16p11.2	16p11.2 distal	16p11.2 distal deletion	32778765	deletion	chr16:28761178-29101178	chr16:28823089-29046734	hg19	chr16:28811768-29035413	Study BPs	28811768	29035413	223646	maternal	N/A	0.143383515	1.885292631	0.076053718	-2.576315373	0
16	16p11.2	16p11.2 distal	16p11.2 distal duplication	32778765	duplication	chr16:28761178-29101178	chr16:28823089-29046734	hg19	chr16:28811768-29035413	Study BPs	28811768	29035413	223646	maternal	N/A	0.143383515	1.885292631	0.076053718	-2.576315373	0
16	16p11.2p12.2	16p11.2p12.2	16p11.2p12.2 duplication	22234155	duplication	chr16:21341178-29431178	N/A	N/A	chr16:21341178-29431178	Coe et al 2014 BPs	21341178	29431178	8090001	paternal	N/A	0.553465503	2.683824693	0.206222673	-1.578798757	1
16	16p13.11	16p13.11	16p13.11 deletion	26402605	deletion	chr16:15408642-16198642	chr16:15383857-16305355	hg19	chr16:15290000-16211498	Individual BPs	15290000	16211498	921499	paternal	N/A	1.660895517	2.452403015	0.677252273	-0.389711442	1
16	16p13.11	16p13.11	16p13.11 duplication	26402605	duplication	chr16:15408642-16198642	chr16:15445228-16351517	hg19	chr16:15351371-16257660	Individual BPs	15351371	16257660	906290	maternal	N/A	1.680552044	2.478087563	0.678164916	-0.388364782	0
17	17p11.2	17p11.2	17p11.2 deletion	1746552	deletion	chr17:16805961-20576095	N/A	N/A	chr17:16805961-20576095	Coe et al 2014 BPs	16805961	20576095	3770135	paternal	N/A	0.188806597	1.19115966	0.158506541	-1.841959418	1
17	17p11.2	17p11.2	17p11.2 deletion	1746552	deletion	chr17:16805961-20576095	N/A	N/A	chr17:16805961-20576095	Coe et al 2014 BPs	16805961	20576095	3770135	paternal	N/A	0.188806597	1.19115966	0.158506541	-1.841959418	1
17	17p11.2	17p11.2	17p11.2 deletion	1746552	deletion	chr17:16805961-20576095	N/A	N/A	chr17:16805961-20576095	Coe et al 2014 BPs	16805961	20576095	3770135	paternal	N/A	0.188806597	1.19115966	0.158506541	-1.841959418	1
17	17p11.2	17p11.2	17p11.2 deletion	1746552	deletion	chr17:16805961-20576095	N/A	N/A	chr17:16805961-20576095	Coe et al 2014 BPs	16805961	20576095	3770135	paternal	N/A	0.188806597	1.19115966	0.158506541	-1.841959418	1
17	17p11.2	17p11.2	17p11.2 deletion	1746552	deletion	chr17:16805961-20576095	N/A	N/A	chr17:16805961-20576095	Coe et al 2014 BPs	16805961	20576095	3770135	paternal	N/A	0.188806597	1.19115966	0.158506541	-1.841959418	1
17	17p11.2	17p11.2	17p11.2 deletion	1746552	deletion	chr17:16805961-20576095	N/A	N/A	chr17:16805961-20576095	Coe et al 2014 BPs	16805961	20576095	3770135	paternal	N/A	0.188806597	1.19115966	0.158506541	-1.841959418	1
17	17p11.2	17p11.2	17p11.2 deletion	1746552	deletion	chr17:16805961-20576095	N/A	N/A	chr17:16805961-20576095	Coe et al 2014 BPs	16805961	20576095	3770135	paternal	N/A	0.188806597	1.19115966	0.158506541	-1.841959418	1
17	17p11.2	17p11.2	17p11.2 deletion	1746552	deletion	chr17:16805961-20576095	N/A	N/A	chr17:16805961-20576095	Coe et al 2014 BPs	16805961	20576095	3770135	paternal	N/A	0.188806597	1.19115966	0.158506541	-1.841959418	1
17	17p11.2	17p11.2	17p11.2 deletion	1746552	deletion	chr17:16805961-20576095	N/A	N/A	chr17:16805961-20576095	Coe et al 2014 BPs	16805961	20576095	3770135	paternal	N/A	0.188806597	1.19115966	0.158506541	-1.841959418	1
17	17p11.2	17p11.2	17p11.2 deletion	1746552	deletion	chr17:16805961-20576095	N/A	N/A	chr17:16805961-20576095	Coe et al 2014 BPs	16805961	20576095	3770135	maternal	N/A	0.188806597	1.19115966	0.158506541	-1.841959418	0
17	17p11.2	17p11.2	17p11.2 deletion	1746552	deletion	chr17:16805961-20576095	N/A	N/A	chr17:16805961-20576095	Coe et al 2014 BPs	16805961	20576095	3770135	maternal	N/A	0.188806597	1.19115966	0.158506541	-1.841959418	0
17	17p11.2	17p11.2	17p11.2 deletion	1746552	deletion	chr17:16805961-20576095	N/A	N/A	chr17:16805961-20576095	Coe et al 2014 BPs	16805961	20576095	3770135	maternal	N/A	0.188806597	1.19115966	0.158506541	-1.841959418	0
17	17p11.2	17p11.2	17p11.2 deletion	1746552	deletion	chr17:16805961-20576095	N/A	N/A	chr17:16805961-20576095	Coe et al 2014 BPs	16805961	20576095	3770135	maternal	N/A	0.188806597	1.19115966	0.158506541	-1.841959418	0
17	17p11.2	17p11.2	17p11.2 deletion	1746552	deletion	chr17:16805961-20576095	N/A	N/A	chr17:16805961-20576095	Coe et al 2014 BPs	16805961	20576095	3770135	maternal	N/A	0.188806597	1.19115966	0.158506541	-1.841959418	0
17	17p11.2	17p11.2	17p11.2 deletion	9150166	deletion	chr17:16805961-20576095	N/A	N/A	chr17:16805961-20576095	Coe et al 2014 BPs	16805961	20576095	3770135	paternal	N/A	0.188806597	1.19115966	0.158506541	-1.841959418	1
17	17p11.2	17p11.2	17p11.2 deletion	12375235	deletion	chr17:16805961-20576095	N/A	N/A	chr17:16805961-20576095	Coe et al 2014 BPs	16805961	20576095	3770135	paternal	N/A	0.188806597	1.19115966	0.158506541	-1.841959418	1
17	17p11.2	17p11.2	17p11.2 deletion	12375235	deletion	chr17:16805961-20576095	N/A	N/A	chr17:16805961-20576095	Coe et al 2014 BPs	16805961	20576095	3770135	paternal	N/A	0.188806597	1.19115966	0.158506541	-1.841959418	1
17	17p11.2	17p11.2	17p11.2 deletion	12375235	deletion	chr17:16805961-20576095	N/A	N/A	chr17:16805961-20576095	Coe et al 2014 BPs	16805961	20576095	3770135	paternal	N/A	0.188806597	1.19115966	0.158506541	-1.841959418	1
17	17p11.2	17p11.2	17p11.2 deletion	12375235	deletion	chr17:16805961-20576095	N/A	N/A	chr17:16805961-20576095	Coe et al 2014 BPs	16805961	20576095	3770135	paternal	N/A	0.188806597	1.19115966	0.158506541	-1.841959418	1
17	17p11.2	17p11.2	17p11.2 deletion	12375235	deletion	chr17:16805961-20576095	N/A	N/A	chr17:16805961-20576095	Coe et al 2014 BPs	16805961	20576095	3770135	paternal	N/A	0.188806597	1.19115966	0.158506541	-1.841959418	1
17	17p11.2	17p11.2	17p11.2 deletion	12375235	deletion	chr17:16805961-20576095	N/A	N/A	chr17:16805961-20576095	Coe et al 2014 BPs	16805961	20576095	3770135	paternal	N/A	0.188806597	1.19115966	0.158506541	-1.841959418	1
17	17p11.2	17p11.2	17p11.2 deletion	12375235	deletion	chr17:16805961-20576095	N/A	N/A	chr17:16805961-20576095	Coe et al 2014 BPs	16805961	20576095	3770135	paternal	N/A	0.188806597	1.19115966	0.158506541	-1.841959418	1
17	17p11.2	17p11.2	17p11.2 deletion	12375235	deletion	chr17:16805961-20576095	N/A	N/A	chr17:16805961-20576095	Coe et al 2014 BPs	16805961	20576095	3770135	paternal	N/A	0.188806597	1.19115966	0.158506541	-1.841959418	1
17	17p11.2	17p11.2	17p11.2 deletion	12375235	deletion	chr17:16805961-20576095	N/A	N/A	chr17:16805961-20576095	Coe et al 2014 BPs	16805961	20576095	3770135	maternal	N/A	0.188806597	1.19115966	0.158506541	-1.841959418	0
17	17p11.2	17p11.2	17p11.2 deletion	12375235	deletion	chr17:16805961-20576095	N/A	N/A	chr17:16805961-20576095	Coe et al 2014 BPs	16805961	20576095	3770135	maternal	N/A	0.188806597	1.19115966	0.158506541	-1.841959418	0
17	17p11.2	17p11.2	17p11.2 deletion	12375235	deletion	chr17:16805961-20576095	N/A	N/A	chr17:16805961-20576095	Coe et al 2014 BPs	16805961	20576095	3770135	maternal	N/A	0.188806597	1.19115966	0.158506541	-1.841959418	0
17	17p11.2	17p11.2	17p11.2 deletion	12375235	deletion	chr17:16805961-20576095	N/A	N/A	chr17:16805961-20576095	Coe et al 2014 BPs	16805961	20576095	3770135	maternal	N/A	0.188806597	1.19115966	0.158506541	-1.841959418	0
17	17p11.2	17p11.2	17p11.2 deletion	12375235	deletion	chr17:16805961-20576095	N/A	N/A	chr17:16805961-20576095	Coe et al 2014 BPs	16805961	20576095	3770135	maternal	N/A	0.188806597	1.19115966	0.158506541	-1.841959418	0
17	17p11.2	17p11.2	17p11.2 deletion	12375235	deletion	chr17:16805961-20576095	N/A	N/A	chr17:16805961-20576095	Coe et al 2014 BPs	16805961	20576095	3770135	maternal	N/A	0.188806597	1.19115966	0.158506541	-1.841959418	0
17	17p11.2	17p11.2	17p11.2 duplication	12375235	duplication	chr17:16805961-20576095	N/A	N/A	chr17:16805961-20576095	Coe et al 2014 BPs	16805961	20576095	3770135	paternal	N/A	0.188806597	1.19115966	0.158506541	-1.841959418	1
17	17p11.2	17p11.2	17p11.2 duplication	12375235	duplication	chr17:16805961-20576095	N/A	N/A	chr17:16805961-20576095	Coe et al 2014 BPs	16805961	20576095	3770135	paternal	N/A	0.188806597	1.19115966	0.158506541	-1.841959418	1
17	17p11.2	17p11.2	17p11.2 duplication	12375235	duplication	chr17:16805961-20576095	N/A	N/A	chr17:16805961-20576095	Coe et al 2014 BPs	16805961	20576095	3770135	paternal	N/A	0.188806597	1.19115966	0.158506541	-1.841959418	1
17	17p11.2	17p11.2	17p11.2 duplication	12375235	duplication	chr17:16805961-20576095	N/A	N/A	chr17:16805961-20576095	Coe et al 2014 BPs	16805961	20576095	3770135	paternal	N/A	0.188806597	1.19115966	0.158506541	-1.841959418	1
17	17p11.2	17p11.2	17p11.2 duplication	12375235	duplication	chr17:16805961-20576095	N/A	N/A	chr17:16805961-20576095	Coe et al 2014 BPs	16805961	20576095	3770135	paternal	N/A	0.188806597	1.19115966	0.158506541	-1.841959418	1
17	17p11.2	17p11.2	17p11.2 duplication	12375235	duplication	chr17:16805961-20576095	N/A	N/A	chr17:16805961-20576095	Coe et al 2014 BPs	16805961	20576095	3770135	paternal	N/A	0.188806597	1.19115966	0.158506541	-1.841959418	1
17	17p11.2	17p11.2	17p11.2 duplication	12375235	duplication	chr17:16805961-20576095	N/A	N/A	chr17:16805961-20576095	Coe et al 2014 BPs	16805961	20576095	3770135	paternal	N/A	0.188806597	1.19115966	0.158506541	-1.841959418	1
17	17p11.2	17p11.2	17p11.2 duplication	12375235	duplication	chr17:16805961-20576095	N/A	N/A	chr17:16805961-20576095	Coe et al 2014 BPs	16805961	20576095	3770135	paternal	N/A	0.188806597	1.19115966	0.158506541	-1.841959418	1
17	17p11.2	17p11.2	17p11.2 duplication	12375235	duplication	chr17:16805961-20576095	N/A	N/A	chr17:16805961-20576095	Coe et al 2014 BPs	16805961	20576095	3770135	maternal	N/A	0.188806597	1.19115966	0.158506541	-1.841959418	0
17	17p11.2	17p11.2	17p11.2 duplication	12375235	duplication	chr17:16805961-20576095	N/A	N/A	chr17:16805961-20576095	Coe et al 2014 BPs	16805961	20576095	3770135	maternal	N/A	0.188806597	1.19115966	0.158506541	-1.841959418	0
17	17p11.2	17p11.2	17p11.2 duplication	12375235	duplication	chr17:16805961-20576095	N/A	N/A	chr17:16805961-20576095	Coe et al 2014 BPs	16805961	20576095	3770135	maternal	N/A	0.188806597	1.19115966	0.158506541	-1.841959418	0
17	17p11.2	17p11.2	17p11.2 deletion	14614393	deletion	chr17:16805961-20576095	N/A	N/A	chr17:16805961-20576095	Coe et al 2014 BPs	16805961	20576095	3770135	paternal	N/A	0.188806597	1.19115966	0.158506541	-1.841959418	1
17	17p11.2	17p11.2	17p11.2 deletion	14614393	deletion	chr17:16805961-20576095	N/A	N/A	chr17:16805961-20576095	Coe et al 2014 BPs	16805961	20576095	3770135	paternal	N/A	0.188806597	1.19115966	0.158506541	-1.841959418	1
17	17p11.2	17p11.2	17p11.2 deletion	14614393	deletion	chr17:16805961-20576095	N/A	N/A	chr17:16805961-20576095	Coe et al 2014 BPs	16805961	20576095	3770135	paternal	N/A	0.188806597	1.19115966	0.158506541	-1.841959418	1
17	17p11.2	17p11.2	17p11.2 deletion	14614393	deletion	chr17:16805961-20576095	N/A	N/A	chr17:16805961-20576095	Coe et al 2014 BPs	16805961	20576095	3770135	paternal	N/A	0.188806597	1.19115966	0.158506541	-1.841959418	1
17	17p11.2	17p11.2	17p11.2 deletion	14614393	deletion	chr17:16805961-20576095	N/A	N/A	chr17:16805961-20576095	Coe et al 2014 BPs	16805961	20576095	3770135	paternal	N/A	0.188806597	1.19115966	0.158506541	-1.841959418	1
17	17p11.2	17p11.2	17p11.2 deletion	14614393	deletion	chr17:16805961-20576095	N/A	N/A	chr17:16805961-20576095	Coe et al 2014 BPs	16805961	20576095	3770135	paternal	N/A	0.188806597	1.19115966	0.158506541	-1.841959418	1
17	17p11.2	17p11.2	17p11.2 deletion	14614393	deletion	chr17:16805961-20576095	N/A	N/A	chr17:16805961-20576095	Coe et al 2014 BPs	16805961	20576095	3770135	paternal	N/A	0.188806597	1.19115966	0.158506541	-1.841959418	1
17	17p11.2	17p11.2	17p11.2 deletion	14614393	deletion	chr17:16805961-20576095	N/A	N/A	chr17:16805961-20576095	Coe et al 2014 BPs	16805961	20576095	3770135	paternal	N/A	0.188806597	1.19115966	0.158506541	-1.841959418	1
17	17p11.2	17p11.2	17p11.2 deletion	14614393	deletion	chr17:16805961-20576095	N/A	N/A	chr17:16805961-20576095	Coe et al 2014 BPs	16805961	20576095	3770135	paternal	N/A	0.188806597	1.19115966	0.158506541	-1.841959418	1
17	17p11.2	17p11.2	17p11.2 deletion	14614393	deletion	chr17:16805961-20576095	N/A	N/A	chr17:16805961-20576095	Coe et al 2014 BPs	16805961	20576095	3770135	paternal	N/A	0.188806597	1.19115966	0.158506541	-1.841959418	1
17	17p11.2	17p11.2	17p11.2 deletion	14614393	deletion	chr17:16805961-20576095	N/A	N/A	chr17:16805961-20576095	Coe et al 2014 BPs	16805961	20576095	3770135	paternal	N/A	0.188806597	1.19115966	0.158506541	-1.841959418	1
17	17p11.2	17p11.2	17p11.2 deletion	14614393	deletion	chr17:16805961-20576095	N/A	N/A	chr17:16805961-20576095	Coe et al 2014 BPs	16805961	20576095	3770135	paternal	N/A	0.188806597	1.19115966	0.158506541	-1.841959418	1
17	17p11.2	17p11.2	17p11.2 deletion	14614393	deletion	chr17:16805961-20576095	N/A	N/A	chr17:16805961-20576095	Coe et al 2014 BPs	16805961	20576095	3770135	paternal	N/A	0.188806597	1.19115966	0.158506541	-1.841959418	1
17	17p11.2	17p11.2	17p11.2 deletion	14614393	deletion	chr17:16805961-20576095	N/A	N/A	chr17:16805961-20576095	Coe et al 2014 BPs	16805961	20576095	3770135	paternal	N/A	0.188806597	1.19115966	0.158506541	-1.841959418	1
17	17p11.2	17p11.2	17p11.2 deletion	14614393	deletion	chr17:16805961-20576095	N/A	N/A	chr17:16805961-20576095	Coe et al 2014 BPs	16805961	20576095	3770135	paternal	N/A	0.188806597	1.19115966	0.158506541	-1.841959418	1
17	17p11.2	17p11.2	17p11.2 deletion	14614393	deletion	chr17:16805961-20576095	N/A	N/A	chr17:16805961-20576095	Coe et al 2014 BPs	16805961	20576095	3770135	paternal	N/A	0.188806597	1.19115966	0.158506541	-1.841959418	1
17	17p11.2	17p11.2	17p11.2 deletion	14614393	deletion	chr17:16805961-20576095	N/A	N/A	chr17:16805961-20576095	Coe et al 2014 BPs	16805961	20576095	3770135	paternal	N/A	0.188806597	1.19115966	0.158506541	-1.841959418	1
17	17p11.2	17p11.2	17p11.2 deletion	14614393	deletion	chr17:16805961-20576095	N/A	N/A	chr17:16805961-20576095	Coe et al 2014 BPs	16805961	20576095	3770135	maternal	N/A	0.188806597	1.19115966	0.158506541	-1.841959418	0
17	17p11.2	17p11.2	17p11.2 deletion	14614393	deletion	chr17:16805961-20576095	N/A	N/A	chr17:16805961-20576095	Coe et al 2014 BPs	16805961	20576095	3770135	maternal	N/A	0.188806597	1.19115966	0.158506541	-1.841959418	0
17	17p11.2	17p11.2	17p11.2 deletion	14614393	deletion	chr17:16805961-20576095	N/A	N/A	chr17:16805961-20576095	Coe et al 2014 BPs	16805961	20576095	3770135	maternal	N/A	0.188806597	1.19115966	0.158506541	-1.841959418	0
17	17p11.2	17p11.2	17p11.2 deletion	14614393	deletion	chr17:16805961-20576095	N/A	N/A	chr17:16805961-20576095	Coe et al 2014 BPs	16805961	20576095	3770135	maternal	N/A	0.188806597	1.19115966	0.158506541	-1.841959418	0
17	17p11.2	17p11.2	17p11.2 deletion	14614393	deletion	chr17:16805961-20576095	N/A	N/A	chr17:16805961-20576095	Coe et al 2014 BPs	16805961	20576095	3770135	maternal	N/A	0.188806597	1.19115966	0.158506541	-1.841959418	0
17	17p11.2	17p11.2	17p11.2 deletion	14614393	deletion	chr17:16805961-20576095	N/A	N/A	chr17:16805961-20576095	Coe et al 2014 BPs	16805961	20576095	3770135	maternal	N/A	0.188806597	1.19115966	0.158506541	-1.841959418	0
17	17p11.2	17p11.2	17p11.2 deletion	14614393	deletion	chr17:16805961-20576095	N/A	N/A	chr17:16805961-20576095	Coe et al 2014 BPs	16805961	20576095	3770135	maternal	N/A	0.188806597	1.19115966	0.158506541	-1.841959418	0
17	17p11.2	17p11.2	17p11.2 deletion	14614393	deletion	chr17:16805961-20576095	N/A	N/A	chr17:16805961-20576095	Coe et al 2014 BPs	16805961	20576095	3770135	maternal	N/A	0.188806597	1.19115966	0.158506541	-1.841959418	0
17	17p11.2	17p11.2	17p11.2 deletion	14614393	deletion	chr17:16805961-20576095	N/A	N/A	chr17:16805961-20576095	Coe et al 2014 BPs	16805961	20576095	3770135	maternal	N/A	0.188806597	1.19115966	0.158506541	-1.841959418	0
17	17p11.2	17p11.2	17p11.2 deletion	14614393	deletion	chr17:16805961-20576095	N/A	N/A	chr17:16805961-20576095	Coe et al 2014 BPs	16805961	20576095	3770135	maternal	N/A	0.188806597	1.19115966	0.158506541	-1.841959418	0
17	17p11.2	17p11.2	17p11.2 deletion	14614393	deletion	chr17:16805961-20576095	N/A	N/A	chr17:16805961-20576095	Coe et al 2014 BPs	16805961	20576095	3770135	maternal	N/A	0.188806597	1.19115966	0.158506541	-1.841959418	0
17	17p11.2	17p11.2	17p11.2 deletion	14614393	deletion	chr17:16805961-20576095	N/A	N/A	chr17:16805961-20576095	Coe et al 2014 BPs	16805961	20576095	3770135	maternal	N/A	0.188806597	1.19115966	0.158506541	-1.841959418	0
17	17p11.2	17p11.2	17p11.2 deletion	14614393	deletion	chr17:16805961-20576095	N/A	N/A	chr17:16805961-20576095	Coe et al 2014 BPs	16805961	20576095	3770135	maternal	N/A	0.188806597	1.19115966	0.158506541	-1.841959418	0
17	17p11.2	17p11.2	17p11.2 duplication	17334992	duplication	chr17:16805961-20576095	N/A	N/A	chr17:16805961-20576095	Coe et al 2014 BPs	16805961	20576095	3770135	paternal	N/A	0.188806597	1.19115966	0.158506541	-1.841959418	1
17	17q11.2	17q11.2	17q11.2 deletion	9654211	deletion	chr17:30838856-31888868	N/A	N/A	chr17:30838856-31888868	Coe et al 2014 BPs	30838856	31888868	1050013	paternal	N/A	0.260242849	1.854427739	0.140335934	-1.963716202	1
17	17q11.2	17q11.2	17q11.2 deletion	9654211	deletion	chr17:30838856-31888868	N/A	N/A	chr17:30838856-31888868	Coe et al 2014 BPs	30838856	31888868	1050013	paternal	N/A	0.260242849	1.854427739	0.140335934	-1.963716202	1
17	17q11.2	17q11.2	17q11.2 deletion	9654211	deletion	chr17:30838856-31888868	N/A	N/A	chr17:30838856-31888868	Coe et al 2014 BPs	30838856	31888868	1050013	paternal	N/A	0.260242849	1.854427739	0.140335934	-1.963716202	1
17	17q11.2	17q11.2	17q11.2 deletion	9654211	deletion	chr17:30838856-31888868	N/A	N/A	chr17:30838856-31888868	Coe et al 2014 BPs	30838856	31888868	1050013	maternal	N/A	0.260242849	1.854427739	0.140335934	-1.963716202	0
17	17q11.2	17q11.2	17q11.2 deletion	9654211	deletion	chr17:30838856-31888868	N/A	N/A	chr17:30838856-31888868	Coe et al 2014 BPs	30838856	31888868	1050013	maternal	N/A	0.260242849	1.854427739	0.140335934	-1.963716202	0
17	17q11.2	17q11.2	17q11.2 deletion	9654211	deletion	chr17:30838856-31888868	N/A	N/A	chr17:30838856-31888868	Coe et al 2014 BPs	30838856	31888868	1050013	maternal	N/A	0.260242849	1.854427739	0.140335934	-1.963716202	0
17	17q11.2	17q11.2	17q11.2 deletion	9654211	deletion	chr17:30838856-31888868	N/A	N/A	chr17:30838856-31888868	Coe et al 2014 BPs	30838856	31888868	1050013	maternal	N/A	0.260242849	1.854427739	0.140335934	-1.963716202	0
17	17q11.2	17q11.2	17q11.2 deletion	9654211	deletion	chr17:30838856-31888868	N/A	N/A	chr17:30838856-31888868	Coe et al 2014 BPs	30838856	31888868	1050013	maternal	N/A	0.260242849	1.854427739	0.140335934	-1.963716202	0
17	17q11.2	17q11.2	17q11.2 deletion	9654211	deletion	chr17:30838856-31888868	N/A	N/A	chr17:30838856-31888868	Coe et al 2014 BPs	30838856	31888868	1050013	maternal	N/A	0.260242849	1.854427739	0.140335934	-1.963716202	0
17	17q11.2	17q11.2	17q11.2 deletion	9654211	deletion	chr17:30838856-31888868	N/A	N/A	chr17:30838856-31888868	Coe et al 2014 BPs	30838856	31888868	1050013	maternal	N/A	0.260242849	1.854427739	0.140335934	-1.963716202	0
17	17q11.2	17q11.2	17q11.2 deletion	9654211	deletion	chr17:30838856-31888868	N/A	N/A	chr17:30838856-31888868	Coe et al 2014 BPs	30838856	31888868	1050013	maternal	N/A	0.260242849	1.854427739	0.140335934	-1.963716202	0
17	17q11.2	17q11.2	17q11.2 deletion	9654211	deletion	chr17:30838856-31888868	N/A	N/A	chr17:30838856-31888868	Coe et al 2014 BPs	30838856	31888868	1050013	maternal	N/A	0.260242849	1.854427739	0.140335934	-1.963716202	0
17	17q11.2	17q11.2	17q11.2 deletion	9654211	deletion	chr17:30838856-31888868	N/A	N/A	chr17:30838856-31888868	Coe et al 2014 BPs	30838856	31888868	1050013	maternal	N/A	0.260242849	1.854427739	0.140335934	-1.963716202	0
17	17q11.2	17q11.2	17q11.2 deletion	9654211	deletion	chr17:30838856-31888868	N/A	N/A	chr17:30838856-31888868	Coe et al 2014 BPs	30838856	31888868	1050013	maternal	N/A	0.260242849	1.854427739	0.140335934	-1.963716202	0
17	17q11.2	17q11.2	17q11.2 deletion	9654211	deletion	chr17:30838856-31888868	N/A	N/A	chr17:30838856-31888868	Coe et al 2014 BPs	30838856	31888868	1050013	maternal	N/A	0.260242849	1.854427739	0.140335934	-1.963716202	0
17	17q11.2	17q11.2	17q11.2 deletion	18212816	deletion	chr17:30838856-31888868	N/A	N/A	chr17:30838856-31888868	Coe et al 2014 BPs	30838856	31888868	1050013	paternal	N/A	0.260242849	1.854427739	0.140335934	-1.963716202	1
17	17q11.2	17q11.2	17q11.2 deletion	18212816	deletion	chr17:30838856-31888868	N/A	N/A	chr17:30838856-31888868	Coe et al 2014 BPs	30838856	31888868	1050013	paternal	N/A	0.260242849	1.854427739	0.140335934	-1.963716202	1
17	17q11.2	17q11.2	17q11.2 deletion	18212816	deletion	chr17:30838856-31888868	N/A	N/A	chr17:30838856-31888868	Coe et al 2014 BPs	30838856	31888868	1050013	paternal	N/A	0.260242849	1.854427739	0.140335934	-1.963716202	1
17	17q11.2	17q11.2	17q11.2 deletion	18212816	deletion	chr17:30838856-31888868	N/A	N/A	chr17:30838856-31888868	Coe et al 2014 BPs	30838856	31888868	1050013	maternal	N/A	0.260242849	1.854427739	0.140335934	-1.963716202	0
17	17q11.2	17q11.2	17q11.2 deletion	18212816	deletion	chr17:30838856-31888868	N/A	N/A	chr17:30838856-31888868	Coe et al 2014 BPs	30838856	31888868	1050013	maternal	N/A	0.260242849	1.854427739	0.140335934	-1.963716202	0
17	17q11.2	17q11.2	17q11.2 deletion	18212816	deletion	chr17:30838856-31888868	N/A	N/A	chr17:30838856-31888868	Coe et al 2014 BPs	30838856	31888868	1050013	maternal	N/A	0.260242849	1.854427739	0.140335934	-1.963716202	0
17	17q11.2	17q11.2	17q11.2 deletion	18212816	deletion	chr17:30838856-31888868	N/A	N/A	chr17:30838856-31888868	Coe et al 2014 BPs	30838856	31888868	1050013	maternal	N/A	0.260242849	1.854427739	0.140335934	-1.963716202	0
17	17q11.2	17q11.2	17q11.2 deletion	18212816	deletion	chr17:30838856-31888868	N/A	N/A	chr17:30838856-31888868	Coe et al 2014 BPs	30838856	31888868	1050013	maternal	N/A	0.260242849	1.854427739	0.140335934	-1.963716202	0
17	17q11.2	17q11.2	17q11.2 deletion	18212816	deletion	chr17:30838856-31888868	N/A	N/A	chr17:30838856-31888868	Coe et al 2014 BPs	30838856	31888868	1050013	maternal	N/A	0.260242849	1.854427739	0.140335934	-1.963716202	0
17	17q11.2	17q11.2	17q11.2 deletion	18212816	deletion	chr17:30838856-31888868	N/A	N/A	chr17:30838856-31888868	Coe et al 2014 BPs	30838856	31888868	1050013	maternal	N/A	0.260242849	1.854427739	0.140335934	-1.963716202	0
17	17q11.2	17q11.2	17q11.2 deletion	29730711	deletion	chr17:30838856-31888868	N/A	N/A	chr17:30838856-31888868	Coe et al 2014 BPs	30838856	31888868	1050013	paternal	N/A	0.260242849	1.854427739	0.140335934	-1.963716202	1
17	17q11.2	17q11.2	17q11.2 deletion	29730711	deletion	chr17:30838856-31888868	N/A	N/A	chr17:30838856-31888868	Coe et al 2014 BPs	30838856	31888868	1050013	paternal	N/A	0.260242849	1.854427739	0.140335934	-1.963716202	1
17	17q11.2	17q11.2	17q11.2 deletion	29730711	deletion	chr17:30838856-31888868	N/A	N/A	chr17:30838856-31888868	Coe et al 2014 BPs	30838856	31888868	1050013	paternal	N/A	0.260242849	1.854427739	0.140335934	-1.963716202	1
17	17q11.2	17q11.2	17q11.2 deletion	29730711	deletion	chr17:30838856-31888868	N/A	N/A	chr17:30838856-31888868	Coe et al 2014 BPs	30838856	31888868	1050013	paternal	N/A	0.260242849	1.854427739	0.140335934	-1.963716202	1
17	17q11.2	17q11.2	17q11.2 deletion	29730711	deletion	chr17:30838856-31888868	N/A	N/A	chr17:30838856-31888868	Coe et al 2014 BPs	30838856	31888868	1050013	maternal	N/A	0.260242849	1.854427739	0.140335934	-1.963716202	0
17	17q11.2	17q11.2	17q11.2 deletion	29730711	deletion	chr17:30838856-31888868	N/A	N/A	chr17:30838856-31888868	Coe et al 2014 BPs	30838856	31888868	1050013	maternal	N/A	0.260242849	1.854427739	0.140335934	-1.963716202	0
17	17q11.2	17q11.2	17q11.2 deletion	29730711	deletion	chr17:30838856-31888868	N/A	N/A	chr17:30838856-31888868	Coe et al 2014 BPs	30838856	31888868	1050013	maternal	N/A	0.260242849	1.854427739	0.140335934	-1.963716202	0
17	17q11.2	17q11.2	17q11.2 deletion	29730711	deletion	chr17:30838856-31888868	N/A	N/A	chr17:30838856-31888868	Coe et al 2014 BPs	30838856	31888868	1050013	maternal	N/A	0.260242849	1.854427739	0.140335934	-1.963716202	0
17	17q11.2	17q11.2	17q11.2 deletion	29730711	deletion	chr17:30838856-31888868	N/A	N/A	chr17:30838856-31888868	Coe et al 2014 BPs	30838856	31888868	1050013	maternal	N/A	0.260242849	1.854427739	0.140335934	-1.963716202	0
17	17q11.2	17q11.2	17q11.2 deletion	29730711	deletion	chr17:30838856-31888868	N/A	N/A	chr17:30838856-31888868	Coe et al 2014 BPs	30838856	31888868	1050013	maternal	N/A	0.260242849	1.854427739	0.140335934	-1.963716202	0
17	17q11.2	17q11.2	17q11.2 deletion	29730711	deletion	chr17:30838856-31888868	N/A	N/A	chr17:30838856-31888868	Coe et al 2014 BPs	30838856	31888868	1050013	maternal	N/A	0.260242849	1.854427739	0.140335934	-1.963716202	0
17	17q11.2	17q11.2	17q11.2 deletion	29730711	deletion	chr17:30838856-31888868	N/A	N/A	chr17:30838856-31888868	Coe et al 2014 BPs	30838856	31888868	1050013	maternal	N/A	0.260242849	1.854427739	0.140335934	-1.963716202	0
17	17q11.2	17q11.2	17q11.2 deletion	29730711	deletion	chr17:30838856-31888868	N/A	N/A	chr17:30838856-31888868	Coe et al 2014 BPs	30838856	31888868	1050013	maternal	N/A	0.260242849	1.854427739	0.140335934	-1.963716202	0
17	17q11.2	17q11.2	17q11.2 deletion	29730711	deletion	chr17:30838856-31888868	N/A	N/A	chr17:30838856-31888868	Coe et al 2014 BPs	30838856	31888868	1050013	maternal	N/A	0.260242849	1.854427739	0.140335934	-1.963716202	0
17	17q11.2	17q11.2	17q11.2 deletion	29730711	deletion	chr17:30838856-31888868	N/A	N/A	chr17:30838856-31888868	Coe et al 2014 BPs	30838856	31888868	1050013	maternal	N/A	0.260242849	1.854427739	0.140335934	-1.963716202	0
17	17q11.2	17q11.2	17q11.2 deletion	29730711	deletion	chr17:30838856-31888868	N/A	N/A	chr17:30838856-31888868	Coe et al 2014 BPs	30838856	31888868	1050013	maternal	N/A	0.260242849	1.854427739	0.140335934	-1.963716202	0
17	17q11.2	17q11.2	17q11.2 deletion	29730711	deletion	chr17:30838856-31888868	N/A	N/A	chr17:30838856-31888868	Coe et al 2014 BPs	30838856	31888868	1050013	maternal	N/A	0.260242849	1.854427739	0.140335934	-1.963716202	0
17	17q11.2	17q11.2	17q11.2 deletion	29730711	deletion	chr17:30838856-31888868	N/A	N/A	chr17:30838856-31888868	Coe et al 2014 BPs	30838856	31888868	1050013	maternal	N/A	0.260242849	1.854427739	0.140335934	-1.963716202	0
17	17q11.2	17q11.2	17q11.2 deletion	29730711	deletion	chr17:30838856-31888868	N/A	N/A	chr17:30838856-31888868	Coe et al 2014 BPs	30838856	31888868	1050013	maternal	N/A	0.260242849	1.854427739	0.140335934	-1.963716202	0
17	17q11.2	17q11.2	17q11.2 deletion	29730711	deletion	chr17:30838856-31888868	N/A	N/A	chr17:30838856-31888868	Coe et al 2014 BPs	30838856	31888868	1050013	maternal	N/A	0.260242849	1.854427739	0.140335934	-1.963716202	0
17	17q11.2	17q11.2	17q11.2 deletion	29730711	deletion	chr17:30838856-31888868	N/A	N/A	chr17:30838856-31888868	Coe et al 2014 BPs	30838856	31888868	1050013	maternal	N/A	0.260242849	1.854427739	0.140335934	-1.963716202	0
17	17q11.2	17q11.2	17q11.2 deletion	29730711	deletion	chr17:30838856-31888868	N/A	N/A	chr17:30838856-31888868	Coe et al 2014 BPs	30838856	31888868	1050013	maternal	N/A	0.260242849	1.854427739	0.140335934	-1.963716202	0
17	17q11.2	17q11.2	17q11.2 deletion	29730711	deletion	chr17:30838856-31888868	N/A	N/A	chr17:30838856-31888868	Coe et al 2014 BPs	30838856	31888868	1050013	maternal	N/A	0.260242849	1.854427739	0.140335934	-1.963716202	0
17	17q11.2	17q11.2	17q11.2 deletion	29730711	deletion	chr17:30838856-31888868	N/A	N/A	chr17:30838856-31888868	Coe et al 2014 BPs	30838856	31888868	1050013	maternal	N/A	0.260242849	1.854427739	0.140335934	-1.963716202	0
17	17q11.2	17q11.2	17q11.2 deletion	29730711	deletion	chr17:30838856-31888868	N/A	N/A	chr17:30838856-31888868	Coe et al 2014 BPs	30838856	31888868	1050013	maternal	N/A	0.260242849	1.854427739	0.140335934	-1.963716202	0
17	17q11.2	17q11.2	17q11.2 deletion	29730711	deletion	chr17:30838856-31888868	N/A	N/A	chr17:30838856-31888868	Coe et al 2014 BPs	30838856	31888868	1050013	maternal	N/A	0.260242849	1.854427739	0.140335934	-1.963716202	0
17	17q11.2	17q11.2	17q11.2 deletion	29730711	deletion	chr17:30838856-31888868	N/A	N/A	chr17:30838856-31888868	Coe et al 2014 BPs	30838856	31888868	1050013	maternal	N/A	0.260242849	1.854427739	0.140335934	-1.963716202	0
17	17q11.2	17q11.2	17q11.2 deletion	29730711	deletion	chr17:30838856-31888868	N/A	N/A	chr17:30838856-31888868	Coe et al 2014 BPs	30838856	31888868	1050013	maternal	N/A	0.260242849	1.854427739	0.140335934	-1.963716202	0
17	17q11.2	17q11.2	17q11.2 deletion	29730711	deletion	chr17:30838856-31888868	N/A	N/A	chr17:30838856-31888868	Coe et al 2014 BPs	30838856	31888868	1050013	maternal	N/A	0.260242849	1.854427739	0.140335934	-1.963716202	0
17	17q11.2	17q11.2	17q11.2 deletion	29730711	deletion	chr17:30838856-31888868	N/A	N/A	chr17:30838856-31888868	Coe et al 2014 BPs	30838856	31888868	1050013	maternal	N/A	0.260242849	1.854427739	0.140335934	-1.963716202	0
17	17q11.2	17q11.2	17q11.2 deletion	29730711	deletion	chr17:30838856-31888868	N/A	N/A	chr17:30838856-31888868	Coe et al 2014 BPs	30838856	31888868	1050013	maternal	N/A	0.260242849	1.854427739	0.140335934	-1.963716202	0
17	17q11.2	17q11.2	17q11.2 deletion	29730711	deletion	chr17:30838856-31888868	N/A	N/A	chr17:30838856-31888868	Coe et al 2014 BPs	30838856	31888868	1050013	maternal	N/A	0.260242849	1.854427739	0.140335934	-1.963716202	0
17	17q11.2	17q11.2	17q11.2 deletion	29730711	deletion	chr17:30838856-31888868	N/A	N/A	chr17:30838856-31888868	Coe et al 2014 BPs	30838856	31888868	1050013	maternal	N/A	0.260242849	1.854427739	0.140335934	-1.963716202	0
17	17q11.2	17q11.2	17q11.2 deletion	29730711	deletion	chr17:30838856-31888868	N/A	N/A	chr17:30838856-31888868	Coe et al 2014 BPs	30838856	31888868	1050013	maternal	N/A	0.260242849	1.854427739	0.140335934	-1.963716202	0
17	17q11.2	17q11.2	17q11.2 deletion	29730711	deletion	chr17:30838856-31888868	N/A	N/A	chr17:30838856-31888868	Coe et al 2014 BPs	30838856	31888868	1050013	maternal	N/A	0.260242849	1.854427739	0.140335934	-1.963716202	0
17	17q11.2	17q11.2	17q11.2 deletion	29730711	deletion	chr17:30838856-31888868	N/A	N/A	chr17:30838856-31888868	Coe et al 2014 BPs	30838856	31888868	1050013	maternal	N/A	0.260242849	1.854427739	0.140335934	-1.963716202	0
17	17q11.2	17q11.2	17q11.2 deletion	29730711	deletion	chr17:30838856-31888868	N/A	N/A	chr17:30838856-31888868	Coe et al 2014 BPs	30838856	31888868	1050013	maternal	N/A	0.260242849	1.854427739	0.140335934	-1.963716202	0
17	17q12	17q12	17q12 deletion	24487052	deletion	chr17:36460073-37846263	chr17:34722970-36263268	hg19	chr17:36357257-37903718	Individual BPs	36357257	37903718	1546462	maternal	N/A	0.609916634	3.451600679	0.176705445	-1.733271085	0
17	17q12	17q12	17q12 deletion	26402605	deletion	chr17:36460073-37846263	chr17:34815551-36295000	hg19	chr17:36459737-37935456	Individual BPs	36459737	37935456	1475720	paternal	N/A	0.629147177	3.538100776	0.177820593	-1.726980141	1
17	17q12	17q12	17q12 deletion	26402605	deletion	chr17:36460073-37846263	chr17:34815551-36264149	hg19	chr17:36459737-37904599	Individual BPs	36459737	37904599	1444863	paternal	N/A	0.640915102	3.606926607	0.177690087	-1.72771433	1
17	17q12	17q12	17q12 deletion	32778765	deletion	chr17:36460073-37846263	chr17:34816572-36215672	hg19	chr17:36460758-37856053	Study BPs	36460758	37856053	1395296	paternal	N/A	0.668353436	3.762879058	0.177617571	-1.728122518	1
17	17q12	17q12	17q12 deletion	32778765	deletion	chr17:36460073-37846263	chr17:34816572-36215672	hg19	chr17:36460758-37856053	Study BPs	36460758	37856053	1395296	paternal	N/A	0.668353436	3.762879058	0.177617571	-1.728122518	1
17	17q12	17q12	17q12 deletion	32778765	deletion	chr17:36460073-37846263	chr17:34816572-36215672	hg19	chr17:36460758-37856053	Study BPs	36460758	37856053	1395296	maternal	N/A	0.668353436	3.762879058	0.177617571	-1.728122518	0
17	17q21.31	17q21.31	17q21.31 deletion	16906162	deletion	chr17:45626851-46106851	N/A	N/A	chr17:45626851-46106851	Coe et al 2014 BPs	45626851	46106851	480001	paternal	N/A	0.38234179	0.983042731	0.388937101	-0.944337643	1
17	17q21.31	17q21.31	17q21.31 deletion	16906164	deletion	chr17:45626851-46106851	N/A	N/A	chr17:45626851-46106851	Coe et al 2014 BPs	45626851	46106851	480001	maternal	N/A	0.38234179	0.983042731	0.388937101	-0.944337643	0
17	17q21.31	17q21.31	17q21.31 deletion	16906164	deletion	chr17:45626851-46106851	N/A	N/A	chr17:45626851-46106851	Coe et al 2014 BPs	45626851	46106851	480001	paternal	N/A	0.38234179	0.983042731	0.388937101	-0.944337643	1
17	17q21.31	17q21.31	17q21.31 duplication	17576104	duplication	chr17:45626851-46106851	N/A	N/A	chr17:45626851-46106851	Coe et al 2014 BPs	45626851	46106851	480001	paternal	N/A	0.38234179	0.983042731	0.388937101	-0.944337643	1
17	17q21.31	17q21.31	17q21.31 deletion	17847001	deletion	chr17:45626851-46106851	N/A	N/A	chr17:45626851-46106851	Coe et al 2014 BPs	45626851	46106851	480001	paternal	N/A	0.38234179	0.983042731	0.388937101	-0.944337643	1
17	17q21.31	17q21.31	17q21.31 deletion	18628315	deletion	chr17:45626851-46106851	N/A	N/A	chr17:45626851-46106851	Coe et al 2014 BPs	45626851	46106851	480001	paternal	N/A	0.38234179	0.983042731	0.388937101	-0.944337643	1
17	17q21.31	17q21.31	17q21.31 deletion	18628315	deletion	chr17:45626851-46106851	N/A	N/A	chr17:45626851-46106851	Coe et al 2014 BPs	45626851	46106851	480001	paternal	N/A	0.38234179	0.983042731	0.388937101	-0.944337643	1
17	17q21.31	17q21.31	17q21.31 deletion	18628315	deletion	chr17:45626851-46106851	N/A	N/A	chr17:45626851-46106851	Coe et al 2014 BPs	45626851	46106851	480001	paternal	N/A	0.38234179	0.983042731	0.388937101	-0.944337643	1
17	17q21.31	17q21.31	17q21.31 deletion	18628315	deletion	chr17:45626851-46106851	N/A	N/A	chr17:45626851-46106851	Coe et al 2014 BPs	45626851	46106851	480001	paternal	N/A	0.38234179	0.983042731	0.388937101	-0.944337643	1
17	17q21.31	17q21.31	17q21.31 deletion	18628315	deletion	chr17:45626851-46106851	N/A	N/A	chr17:45626851-46106851	Coe et al 2014 BPs	45626851	46106851	480001	paternal	N/A	0.38234179	0.983042731	0.388937101	-0.944337643	1
17	17q21.31	17q21.31	17q21.31 deletion	18628315	deletion	chr17:45626851-46106851	N/A	N/A	chr17:45626851-46106851	Coe et al 2014 BPs	45626851	46106851	480001	paternal	N/A	0.38234179	0.983042731	0.388937101	-0.944337643	1
17	17q21.31	17q21.31	17q21.31 deletion	18628315	deletion	chr17:45626851-46106851	N/A	N/A	chr17:45626851-46106851	Coe et al 2014 BPs	45626851	46106851	480001	paternal	N/A	0.38234179	0.983042731	0.388937101	-0.944337643	1
17	17q21.31	17q21.31	17q21.31 deletion	18628315	deletion	chr17:45626851-46106851	N/A	N/A	chr17:45626851-46106851	Coe et al 2014 BPs	45626851	46106851	480001	paternal	N/A	0.38234179	0.983042731	0.388937101	-0.944337643	1
17	17q21.31	17q21.31	17q21.31 deletion	18628315	deletion	chr17:45626851-46106851	N/A	N/A	chr17:45626851-46106851	Coe et al 2014 BPs	45626851	46106851	480001	paternal	N/A	0.38234179	0.983042731	0.388937101	-0.944337643	1
17	17q21.31	17q21.31	17q21.31 deletion	18628315	deletion	chr17:45626851-46106851	N/A	N/A	chr17:45626851-46106851	Coe et al 2014 BPs	45626851	46106851	480001	paternal	N/A	0.38234179	0.983042731	0.388937101	-0.944337643	1
17	17q21.31	17q21.31	17q21.31 deletion	18628315	deletion	chr17:45626851-46106851	N/A	N/A	chr17:45626851-46106851	Coe et al 2014 BPs	45626851	46106851	480001	paternal	N/A	0.38234179	0.983042731	0.388937101	-0.944337643	1
17	17q21.31	17q21.31	17q21.31 deletion	18628315	deletion	chr17:45626851-46106851	N/A	N/A	chr17:45626851-46106851	Coe et al 2014 BPs	45626851	46106851	480001	maternal	N/A	0.38234179	0.983042731	0.388937101	-0.944337643	0
17	17q21.31	17q21.31	17q21.31 deletion	18628315	deletion	chr17:45626851-46106851	N/A	N/A	chr17:45626851-46106851	Coe et al 2014 BPs	45626851	46106851	480001	maternal	N/A	0.38234179	0.983042731	0.388937101	-0.944337643	0
17	17q21.31	17q21.31	17q21.31 deletion	18628315	deletion	chr17:45626851-46106851	N/A	N/A	chr17:45626851-46106851	Coe et al 2014 BPs	45626851	46106851	480001	maternal	N/A	0.38234179	0.983042731	0.388937101	-0.944337643	0
17	17q21.31	17q21.31	17q21.31 deletion	18628315	deletion	chr17:45626851-46106851	N/A	N/A	chr17:45626851-46106851	Coe et al 2014 BPs	45626851	46106851	480001	maternal	N/A	0.38234179	0.983042731	0.388937101	-0.944337643	0
17	17q21.31	17q21.31	17q21.31 deletion	18628315	deletion	chr17:45626851-46106851	N/A	N/A	chr17:45626851-46106851	Coe et al 2014 BPs	45626851	46106851	480001	maternal	N/A	0.38234179	0.983042731	0.388937101	-0.944337643	0
17	17q21.31	17q21.31	17q21.31 deletion	18628315	deletion	chr17:45626851-46106851	N/A	N/A	chr17:45626851-46106851	Coe et al 2014 BPs	45626851	46106851	480001	maternal	N/A	0.38234179	0.983042731	0.388937101	-0.944337643	0
17	17q21.31	17q21.31	17q21.31 deletion	18628315	deletion	chr17:45626851-46106851	N/A	N/A	chr17:45626851-46106851	Coe et al 2014 BPs	45626851	46106851	480001	maternal	N/A	0.38234179	0.983042731	0.388937101	-0.944337643	0
17	17q21.31	17q21.31	17q21.31 duplication	19502243	duplication	chr17:45626851-46106851	N/A	N/A	chr17:45626851-46106851	Coe et al 2014 BPs	45626851	46106851	480001	maternal	N/A	0.38234179	0.983042731	0.388937101	-0.944337643	0
17	17q21.31	17q21.31	17q21.31 duplication	19502243	duplication	chr17:45626851-46106851	N/A	N/A	chr17:45626851-46106851	Coe et al 2014 BPs	45626851	46106851	480001	maternal	N/A	0.38234179	0.983042731	0.388937101	-0.944337643	0
17	17q21.31	17q21.31	17q21.31 duplication	19502243	duplication	chr17:45626851-46106851	N/A	N/A	chr17:45626851-46106851	Coe et al 2014 BPs	45626851	46106851	480001	maternal	N/A	0.38234179	0.983042731	0.388937101	-0.944337643	0
17	17q21.31	17q21.31	17q21.31 deletion	21094706	deletion	chr17:45626851-46106851	N/A	N/A	chr17:45626851-46106851	Coe et al 2014 BPs	45626851	46106851	480001	maternal	N/A	0.38234179	0.983042731	0.388937101	-0.944337643	0
17	17q21.31	17q21.31	17q21.31 deletion	21094706	deletion	chr17:45626851-46106851	N/A	N/A	chr17:45626851-46106851	Coe et al 2014 BPs	45626851	46106851	480001	maternal	N/A	0.38234179	0.983042731	0.388937101	-0.944337643	0
17	17q21.31	17q21.31	17q21.31 deletion	21094706	deletion	chr17:45626851-46106851	N/A	N/A	chr17:45626851-46106851	Coe et al 2014 BPs	45626851	46106851	480001	maternal	N/A	0.38234179	0.983042731	0.388937101	-0.944337643	0
17	17q21.31	17q21.31	17q21.31 deletion	21094706	deletion	chr17:45626851-46106851	N/A	N/A	chr17:45626851-46106851	Coe et al 2014 BPs	45626851	46106851	480001	maternal	N/A	0.38234179	0.983042731	0.388937101	-0.944337643	0
17	17q21.31	17q21.31	17q21.31 deletion	21094706	deletion	chr17:45626851-46106851	N/A	N/A	chr17:45626851-46106851	Coe et al 2014 BPs	45626851	46106851	480001	maternal	N/A	0.38234179	0.983042731	0.388937101	-0.944337643	0
17	17q21.31	17q21.31	17q21.31 deletion	21094706	deletion	chr17:45626851-46106851	N/A	N/A	chr17:45626851-46106851	Coe et al 2014 BPs	45626851	46106851	480001	maternal	N/A	0.38234179	0.983042731	0.388937101	-0.944337643	0
17	17q21.31	17q21.31	17q21.31 deletion	21094706	deletion	chr17:45626851-46106851	N/A	N/A	chr17:45626851-46106851	Coe et al 2014 BPs	45626851	46106851	480001	maternal	N/A	0.38234179	0.983042731	0.388937101	-0.944337643	0
17	17q21.31	17q21.31	17q21.31 deletion	21094706	deletion	chr17:45626851-46106851	N/A	N/A	chr17:45626851-46106851	Coe et al 2014 BPs	45626851	46106851	480001	paternal	N/A	0.38234179	0.983042731	0.388937101	-0.944337643	1
17	17q21.31	17q21.31	17q21.31 deletion	21094706	deletion	chr17:45626851-46106851	N/A	N/A	chr17:45626851-46106851	Coe et al 2014 BPs	45626851	46106851	480001	paternal	N/A	0.38234179	0.983042731	0.388937101	-0.944337643	1
17	17q21.31	17q21.31	17q21.31 deletion	21094706	deletion	chr17:45626851-46106851	N/A	N/A	chr17:45626851-46106851	Coe et al 2014 BPs	45626851	46106851	480001	paternal	N/A	0.38234179	0.983042731	0.388937101	-0.944337643	1
17	17q21.31	17q21.31	17q21.31 deletion	21094706	deletion	chr17:45626851-46106851	N/A	N/A	chr17:45626851-46106851	Coe et al 2014 BPs	45626851	46106851	480001	paternal	N/A	0.38234179	0.983042731	0.388937101	-0.944337643	1
17	17q21.31	17q21.31	17q21.31 deletion	24300293	deletion	chr17:45626851-46106851	N/A	N/A	chr17:45626851-46106851	Coe et al 2014 BPs	45626851	46106851	480001	maternal	N/A	0.38234179	0.983042731	0.388937101	-0.944337643	0
17	17q21.31	17q21.31	17q21.31 deletion	24909117	deletion	chr17:45626851-46106851	N/A	N/A	chr17:45626851-46106851	Coe et al 2014 BPs	45626851	46106851	480001	maternal	N/A	0.38234179	0.983042731	0.388937101	-0.944337643	0
17	17q23.1q23.2	17q23.1q23.2	17q23.1q23.2 deletion	30639323	deletion	chr17:59987857-62227857	chr17:58089795-60346369	hg19	chr17:60012434-62269008	Individual BPs	60012434	62269008	2256575	maternal	N/A	0.56092952	1.31052408	0.42801924	-0.848587131	0
17	17q23.1q23.2	17q23.1q23.2	17q23.1q23.2 deletion	32143628	deletion	chr17:59987857-62227857	N/A	N/A	chr17:59987857-62227857	Coe et al 2014 BPs	59987857	62227857	2240001	maternal	N/A	0.568391559	1.304788421	0.435619714	-0.830985632	0
22	22q11.2	22q11.2	22q11.2 deletion	7607662	deletion	chr22:19032487-20302477	chr22:18924718-21111383	hg38	chr22:18924718-21111383	ClinGen 22q BPs (3.0 Mb)	18924718	21111383	2186666	maternal	No	1.460068742	3.692663405	0.398616612	-0.919755197	0
22	22q11.2	22q11.2	22q11.2 deletion	7607662	deletion	chr22:19032487-20302477	chr22:18924718-21111383	hg38	chr22:18924718-21111383	ClinGen 22q BPs (3.0 Mb)	18924718	21111383	2186666	maternal	No	1.460068742	3.692663405	0.398616612	-0.919755197	0
22	22q11.2	22q11.2	22q11.2 deletion	7607662	deletion	chr22:19032487-20302477	chr22:18924718-21111383	hg38	chr22:18924718-21111383	ClinGen 22q BPs (3.0 Mb)	18924718	21111383	2186666	maternal	No	1.460068742	3.692663405	0.398616612	-0.919755197	0
22	22q11.2	22q11.2	22q11.2 deletion	7607662	deletion	chr22:19032487-20302477	chr22:18924718-21111383	hg38	chr22:18924718-21111383	ClinGen 22q BPs (3.0 Mb)	18924718	21111383	2186666	maternal	No	1.460068742	3.692663405	0.398616612	-0.919755197	0
22	22q11.2	22q11.2	22q11.2 deletion	7607662	deletion	chr22:19032487-20302477	chr22:18924718-21111383	hg38	chr22:18924718-21111383	ClinGen 22q BPs (3.0 Mb)	18924718	21111383	2186666	maternal	No	1.460068742	3.692663405	0.398616612	-0.919755197	0
22	22q11.2	22q11.2	22q11.2 deletion	7607662	deletion	chr22:19032487-20302477	chr22:18924718-21111383	hg38	chr22:18924718-21111383	ClinGen 22q BPs (3.0 Mb)	18924718	21111383	2186666	maternal	No	1.460068742	3.692663405	0.398616612	-0.919755197	0
22	22q11.2	22q11.2	22q11.2 deletion	7607662	deletion	chr22:19032487-20302477	chr22:18924718-21111383	hg38	chr22:18924718-21111383	ClinGen 22q BPs (3.0 Mb)	18924718	21111383	2186666	maternal	No	1.460068742	3.692663405	0.398616612	-0.919755197	0
22	22q11.2	22q11.2	22q11.2 deletion	7607662	deletion	chr22:19032487-20302477	chr22:18924718-21111383	hg38	chr22:18924718-21111383	ClinGen 22q BPs (3.0 Mb)	18924718	21111383	2186666	maternal	No	1.460068742	3.692663405	0.398616612	-0.919755197	0
22	22q11.2	22q11.2	22q11.2 deletion	7607662	deletion	chr22:19032487-20302477	chr22:18924718-21111383	hg38	chr22:18924718-21111383	ClinGen 22q BPs (3.0 Mb)	18924718	21111383	2186666	maternal	No	1.460068742	3.692663405	0.398616612	-0.919755197	0
22	22q11.2	22q11.2	22q11.2 deletion	7607662	deletion	chr22:19032487-20302477	chr22:18924718-21111383	hg38	chr22:18924718-21111383	ClinGen 22q BPs (3.0 Mb)	18924718	21111383	2186666	maternal	No	1.460068742	3.692663405	0.398616612	-0.919755197	0
22	22q11.2	22q11.2	22q11.2 deletion	7607662	deletion	chr22:19032487-20302477	chr22:18924718-21111383	hg38	chr22:18924718-21111383	ClinGen 22q BPs (3.0 Mb)	18924718	21111383	2186666	maternal	No	1.460068742	3.692663405	0.398616612	-0.919755197	0
22	22q11.2	22q11.2	22q11.2 deletion	7607662	deletion	chr22:19032487-20302477	chr22:18924718-21111383	hg38	chr22:18924718-21111383	ClinGen 22q BPs (3.0 Mb)	18924718	21111383	2186666	maternal	No	1.460068742	3.692663405	0.398616612	-0.919755197	0
22	22q11.2	22q11.2	22q11.2 deletion	7607662	deletion	chr22:19032487-20302477	chr22:18924718-21111383	hg38	chr22:18924718-21111383	ClinGen 22q BPs (3.0 Mb)	18924718	21111383	2186666	maternal	No	1.460068742	3.692663405	0.398616612	-0.919755197	0
22	22q11.2	22q11.2	22q11.2 deletion	7607662	deletion	chr22:19032487-20302477	chr22:18924718-21111383	hg38	chr22:18924718-21111383	ClinGen 22q BPs (3.0 Mb)	18924718	21111383	2186666	maternal	No	1.460068742	3.692663405	0.398616612	-0.919755197	0
22	22q11.2	22q11.2	22q11.2 deletion	7607662	deletion	chr22:19032487-20302477	chr22:18924718-21111383	hg38	chr22:18924718-21111383	ClinGen 22q BPs (3.0 Mb)	18924718	21111383	2186666	maternal	No	1.460068742	3.692663405	0.398616612	-0.919755197	0
22	22q11.2	22q11.2	22q11.2 deletion	7607662	deletion	chr22:19032487-20302477	chr22:18924718-21111383	hg38	chr22:18924718-21111383	ClinGen 22q BPs (3.0 Mb)	18924718	21111383	2186666	paternal	No	1.460068742	3.692663405	0.398616612	-0.919755197	1
22	22q11.2	22q11.2	22q11.2 deletion	7607662	deletion	chr22:19032487-20302477	chr22:18924718-21111383	hg38	chr22:18924718-21111383	ClinGen 22q BPs (3.0 Mb)	18924718	21111383	2186666	paternal	No	1.460068742	3.692663405	0.398616612	-0.919755197	1
22	22q11.2	22q11.2	22q11.2 deletion	7762562	deletion	chr22:19032487-20302477	chr22:18924718-21111383	hg38	chr22:18924718-21111383	ClinGen 22q BPs (3.0 Mb)	18924718	21111383	2186666	maternal	No	1.460068742	3.692663405	0.398616612	-0.919755197	0
22	22q11.2	22q11.2	22q11.2 deletion	7762562	deletion	chr22:19032487-20302477	chr22:18924718-20299685	hg38	chr22:18924718-20299685	ClinGen 22q BPs (1.5 Mb)	18924718	20299685	1374968	paternal	No	1.341609696	3.556292274	0.398616612	-0.919755197	1
22	22q11.2	22q11.2	22q11.2 deletion	8946108	deletion	chr22:19032487-20302477	chr22:18924718-21111383	hg38	chr22:18924718-21111383	ClinGen 22q BPs (3.0 Mb)	18924718	21111383	2186666	maternal	No	1.460068742	3.692663405	0.398616612	-0.919755197	0
22	22q11.2	22q11.2	22q11.2 deletion	8946108	deletion	chr22:19032487-20302477	chr22:18924718-21111383	hg38	chr22:18924718-21111383	ClinGen 22q BPs (3.0 Mb)	18924718	21111383	2186666	maternal	No	1.460068742	3.692663405	0.398616612	-0.919755197	0
22	22q11.2	22q11.2	22q11.2 deletion	9536094	deletion	chr22:19032487-20302477	chr22:18924718-21111383	hg38	chr22:18924718-21111383	ClinGen 22q BPs (3.0 Mb)	18924718	21111383	2186666	paternal	No	1.460068742	3.692663405	0.398616612	-0.919755197	1
22	22q11.2	22q11.2	22q11.2 deletion	9536094	deletion	chr22:19032487-20302477	chr22:18924718-21111383	hg38	chr22:18924718-21111383	ClinGen 22q BPs (3.0 Mb)	18924718	21111383	2186666	paternal	No	1.460068742	3.692663405	0.398616612	-0.919755197	1
22	22q11.2	22q11.2	22q11.2 deletion	9536094	deletion	chr22:19032487-20302477	chr22:18924718-21111383	hg38	chr22:18924718-21111383	ClinGen 22q BPs (3.0 Mb)	18924718	21111383	2186666	paternal	No	1.460068742	3.692663405	0.398616612	-0.919755197	1
22	22q11.2	22q11.2	22q11.2 deletion	9536094	deletion	chr22:19032487-20302477	chr22:18924718-21111383	hg38	chr22:18924718-21111383	ClinGen 22q BPs (3.0 Mb)	18924718	21111383	2186666	paternal	No	1.460068742	3.692663405	0.398616612	-0.919755197	1
22	22q11.2	22q11.2	22q11.2 deletion	9536094	deletion	chr22:19032487-20302477	chr22:18924718-21111383	hg38	chr22:18924718-21111383	ClinGen 22q BPs (3.0 Mb)	18924718	21111383	2186666	paternal	No	1.460068742	3.692663405	0.398616612	-0.919755197	1
22	22q11.2	22q11.2	22q11.2 deletion	9536094	deletion	chr22:19032487-20302477	chr22:18924718-21111383	hg38	chr22:18924718-21111383	ClinGen 22q BPs (3.0 Mb)	18924718	21111383	2186666	paternal	No	1.460068742	3.692663405	0.398616612	-0.919755197	1
22	22q11.2	22q11.2	22q11.2 deletion	9536094	deletion	chr22:19032487-20302477	chr22:18924718-21111383	hg38	chr22:18924718-21111383	ClinGen 22q BPs (3.0 Mb)	18924718	21111383	2186666	maternal	No	1.460068742	3.692663405	0.398616612	-0.919755197	0
22	22q11.2	22q11.2	22q11.2 deletion	9536094	deletion	chr22:19032487-20302477	chr22:18924718-21111383	hg38	chr22:18924718-21111383	ClinGen 22q BPs (3.0 Mb)	18924718	21111383	2186666	maternal	No	1.460068742	3.692663405	0.398616612	-0.919755197	0
22	22q11.2	22q11.2	22q11.2 deletion	9536094	deletion	chr22:19032487-20302477	chr22:18924718-21111383	hg38	chr22:18924718-21111383	ClinGen 22q BPs (3.0 Mb)	18924718	21111383	2186666	maternal	No	1.460068742	3.692663405	0.398616612	-0.919755197	0
22	22q11.2	22q11.2	22q11.2 deletion	9536094	deletion	chr22:19032487-20302477	chr22:18924718-21111383	hg38	chr22:18924718-21111383	ClinGen 22q BPs (3.0 Mb)	18924718	21111383	2186666	maternal	No	1.460068742	3.692663405	0.398616612	-0.919755197	0
22	22q11.2	22q11.2	22q11.2 deletion	9550365	deletion	chr22:19032487-20302477	chr22:18924718-21111383	hg38	chr22:18924718-21111383	ClinGen 22q BPs (3.0 Mb)	18924718	21111383	2186666	maternal	No	1.460068742	3.692663405	0.398616612	-0.919755197	0
22	22q11.2	22q11.2	22q11.2 deletion	9550365	deletion	chr22:19032487-20302477	chr22:18924718-21111383	hg38	chr22:18924718-21111383	ClinGen 22q BPs (3.0 Mb)	18924718	21111383	2186666	maternal	No	1.460068742	3.692663405	0.398616612	-0.919755197	0
22	22q11.2	22q11.2	22q11.2 deletion	9550365	deletion	chr22:19032487-20302477	chr22:18924718-21111383	hg38	chr22:18924718-21111383	ClinGen 22q BPs (3.0 Mb)	18924718	21111383	2186666	maternal	No	1.460068742	3.692663405	0.398616612	-0.919755197	0
22	22q11.2	22q11.2	22q11.2 deletion	9550365	deletion	chr22:19032487-20302477	chr22:18924718-21111383	hg38	chr22:18924718-21111383	ClinGen 22q BPs (3.0 Mb)	18924718	21111383	2186666	maternal	No	1.460068742	3.692663405	0.398616612	-0.919755197	0
22	22q11.2	22q11.2	22q11.2 deletion	9550365	deletion	chr22:19032487-20302477	chr22:18924718-21111383	hg38	chr22:18924718-21111383	ClinGen 22q BPs (3.0 Mb)	18924718	21111383	2186666	maternal	No	1.460068742	3.692663405	0.398616612	-0.919755197	0
22	22q11.2	22q11.2	22q11.2 deletion	9550365	deletion	chr22:19032487-20302477	chr22:18924718-21111383	hg38	chr22:18924718-21111383	ClinGen 22q BPs (3.0 Mb)	18924718	21111383	2186666	paternal	No	1.460068742	3.692663405	0.398616612	-0.919755197	1
22	22q11.2	22q11.2	22q11.2 deletion	9550365	deletion	chr22:19032487-20302477	chr22:18924718-21111383	hg38	chr22:18924718-21111383	ClinGen 22q BPs (3.0 Mb)	18924718	21111383	2186666	paternal	No	1.460068742	3.692663405	0.398616612	-0.919755197	1
22	22q11.2	22q11.2	22q11.2 deletion	9550365	deletion	chr22:19032487-20302477	chr22:18924718-21111383	hg38	chr22:18924718-21111383	ClinGen 22q BPs (3.0 Mb)	18924718	21111383	2186666	paternal	No	1.460068742	3.692663405	0.398616612	-0.919755197	1
22	22q11.2	22q11.2	22q11.2 deletion	9550365	deletion	chr22:19032487-20302477	chr22:18924718-21111383	hg38	chr22:18924718-21111383	ClinGen 22q BPs (3.0 Mb)	18924718	21111383	2186666	paternal	No	1.460068742	3.692663405	0.398616612	-0.919755197	1
22	22q11.2	22q11.2	22q11.2 deletion	11798086	deletion	chr22:19032487-20302477	chr22:18924718-20299685	hg38	chr22:18924718-20299685	ClinGen 22q BPs (1.5 Mb)	18924718	20299685	1374968	maternal	Yes	1.341609696	3.556292274	0.37724956	-0.974848348	0
22	22q11.2	22q11.2	22q11.2 deletion	11798086	deletion	chr22:19032487-20302477	chr22:18924718-20299685	hg38	chr22:18924718-20299685	ClinGen 22q BPs (1.5 Mb)	18924718	20299685	1374968	paternal	Yes	1.341609696	3.556292274	0.37724956	-0.974848348	1
22	22q11.2	22q11.2	22q11.2 deletion	11798086	deletion	chr22:19032487-20302477	chr22:18924718-21111383	hg38	chr22:18924718-21111383	ClinGen 22q BPs (3.0 Mb)	18924718	21111383	2186666	maternal	Yes	1.460068742	3.692663405	0.395397192	-0.92786447	0
22	22q11.2	22q11.2	22q11.2 deletion	11798086	deletion	chr22:19032487-20302477	chr22:18924718-21111383	hg38	chr22:18924718-21111383	ClinGen 22q BPs (3.0 Mb)	18924718	21111383	2186666	maternal	Yes	1.460068742	3.692663405	0.395397192	-0.92786447	0
22	22q11.2	22q11.2	22q11.2 deletion	11798086	deletion	chr22:19032487-20302477	chr22:18924718-21111383	hg38	chr22:18924718-21111383	ClinGen 22q BPs (3.0 Mb)	18924718	21111383	2186666	paternal	Yes	1.460068742	3.692663405	0.395397192	-0.92786447	1
22	22q11.2	22q11.2	22q11.2 deletion	11798086	deletion	chr22:19032487-20302477	chr22:18924718-21111383	hg38	chr22:18924718-21111383	ClinGen 22q BPs (3.0 Mb)	18924718	21111383	2186666	paternal	Yes	1.460068742	3.692663405	0.395397192	-0.92786447	1
22	22q11.2	22q11.2	22q11.2 deletion	11798086	deletion	chr22:19032487-20302477	chr22:18924718-21111383	hg38	chr22:18924718-21111383	ClinGen 22q BPs (3.0 Mb)	18924718	21111383	2186666	paternal	Yes	1.460068742	3.692663405	0.395397192	-0.92786447	1
22	22q11.2	22q11.2	22q11.2 deletion	11798086	deletion	chr22:19032487-20302477	chr22:18924718-21111383	hg38	chr22:18924718-21111383	ClinGen 22q BPs (3.0 Mb)	18924718	21111383	2186666	paternal	Yes	1.460068742	3.692663405	0.395397192	-0.92786447	1
22	22q11.2	22q11.2	22q11.2 deletion	12072882	deletion	chr22:19032487-20302477	chr22:18924718-21111383	hg38	chr22:18924718-21111383	ClinGen 22q BPs (3.0 Mb)	18924718	21111383	2186666	maternal	No	1.460068742	3.692663405	0.398616612	-0.919755197	0
22	22q11.2	22q11.2	22q11.2 deletion	12072882	deletion	chr22:19032487-20302477	chr22:18924718-21111383	hg38	chr22:18924718-21111383	ClinGen 22q BPs (3.0 Mb)	18924718	21111383	2186666	maternal	No	1.460068742	3.692663405	0.398616612	-0.919755197	0
22	22q11.2	22q11.2	22q11.2 deletion	12072882	deletion	chr22:19032487-20302477	chr22:18924718-21111383	hg38	chr22:18924718-21111383	ClinGen 22q BPs (3.0 Mb)	18924718	21111383	2186666	maternal	No	1.460068742	3.692663405	0.398616612	-0.919755197	0
22	22q11.2	22q11.2	22q11.2 deletion	12072882	deletion	chr22:19032487-20302477	chr22:18924718-21111383	hg38	chr22:18924718-21111383	ClinGen 22q BPs (3.0 Mb)	18924718	21111383	2186666	maternal	No	1.460068742	3.692663405	0.398616612	-0.919755197	0
22	22q11.2	22q11.2	22q11.2 deletion	12072882	deletion	chr22:19032487-20302477	chr22:18924718-21111383	hg38	chr22:18924718-21111383	ClinGen 22q BPs (3.0 Mb)	18924718	21111383	2186666	maternal	No	1.460068742	3.692663405	0.398616612	-0.919755197	0
22	22q11.2	22q11.2	22q11.2 deletion	12072882	deletion	chr22:19032487-20302477	chr22:18924718-21111383	hg38	chr22:18924718-21111383	ClinGen 22q BPs (3.0 Mb)	18924718	21111383	2186666	maternal	No	1.460068742	3.692663405	0.398616612	-0.919755197	0
22	22q11.2	22q11.2	22q11.2 deletion	12072882	deletion	chr22:19032487-20302477	chr22:18924718-21111383	hg38	chr22:18924718-21111383	ClinGen 22q BPs (3.0 Mb)	18924718	21111383	2186666	maternal	No	1.460068742	3.692663405	0.398616612	-0.919755197	0
22	22q11.2	22q11.2	22q11.2 deletion	12072882	deletion	chr22:19032487-20302477	chr22:18924718-21111383	hg38	chr22:18924718-21111383	ClinGen 22q BPs (3.0 Mb)	18924718	21111383	2186666	maternal	No	1.460068742	3.692663405	0.398616612	-0.919755197	0
22	22q11.2	22q11.2	22q11.2 deletion	12072882	deletion	chr22:19032487-20302477	chr22:18924718-21111383	hg38	chr22:18924718-21111383	ClinGen 22q BPs (3.0 Mb)	18924718	21111383	2186666	maternal	No	1.460068742	3.692663405	0.398616612	-0.919755197	0
22	22q11.2	22q11.2	22q11.2 deletion	12072882	deletion	chr22:19032487-20302477	chr22:18924718-21111383	hg38	chr22:18924718-21111383	ClinGen 22q BPs (3.0 Mb)	18924718	21111383	2186666	maternal	No	1.460068742	3.692663405	0.398616612	-0.919755197	0
22	22q11.2	22q11.2	22q11.2 deletion	12072882	deletion	chr22:19032487-20302477	chr22:18924718-21111383	hg38	chr22:18924718-21111383	ClinGen 22q BPs (3.0 Mb)	18924718	21111383	2186666	maternal	No	1.460068742	3.692663405	0.398616612	-0.919755197	0
22	22q11.2	22q11.2	22q11.2 deletion	12072882	deletion	chr22:19032487-20302477	chr22:18924718-21111383	hg38	chr22:18924718-21111383	ClinGen 22q BPs (3.0 Mb)	18924718	21111383	2186666	maternal	No	1.460068742	3.692663405	0.398616612	-0.919755197	0
22	22q11.2	22q11.2	22q11.2 deletion	12072882	deletion	chr22:19032487-20302477	chr22:18924718-21111383	hg38	chr22:18924718-21111383	ClinGen 22q BPs (3.0 Mb)	18924718	21111383	2186666	paternal	No	1.460068742	3.692663405	0.398616612	-0.919755197	1
22	22q11.2	22q11.2	22q11.2 deletion	12072882	deletion	chr22:19032487-20302477	chr22:18924718-21111383	hg38	chr22:18924718-21111383	ClinGen 22q BPs (3.0 Mb)	18924718	21111383	2186666	paternal	No	1.460068742	3.692663405	0.398616612	-0.919755197	1
22	22q11.2	22q11.2	22q11.2 deletion	12072882	deletion	chr22:19032487-20302477	chr22:18924718-21111383	hg38	chr22:18924718-21111383	ClinGen 22q BPs (3.0 Mb)	18924718	21111383	2186666	paternal	No	1.460068742	3.692663405	0.398616612	-0.919755197	1
22	22q11.2	22q11.2	22q11.2 deletion	12072882	deletion	chr22:19032487-20302477	chr22:18924718-21111383	hg38	chr22:18924718-21111383	ClinGen 22q BPs (3.0 Mb)	18924718	21111383	2186666	paternal	No	1.460068742	3.692663405	0.398616612	-0.919755197	1
22	22q11.2	22q11.2	22q11.2 deletion	12072882	deletion	chr22:19032487-20302477	chr22:18924718-21111383	hg38	chr22:18924718-21111383	ClinGen 22q BPs (3.0 Mb)	18924718	21111383	2186666	paternal	No	1.460068742	3.692663405	0.398616612	-0.919755197	1
22	22q11.2	22q11.2	22q11.2 deletion	12072882	deletion	chr22:19032487-20302477	chr22:18924718-21111383	hg38	chr22:18924718-21111383	ClinGen 22q BPs (3.0 Mb)	18924718	21111383	2186666	paternal	No	1.460068742	3.692663405	0.398616612	-0.919755197	1
22	22q11.2	22q11.2	22q11.2 deletion	12072882	deletion	chr22:19032487-20302477	chr22:18924718-21111383	hg38	chr22:18924718-21111383	ClinGen 22q BPs (3.0 Mb)	18924718	21111383	2186666	paternal	No	1.460068742	3.692663405	0.398616612	-0.919755197	1
22	22q11.2	22q11.2	22q11.2 deletion	12072882	deletion	chr22:19032487-20302477	chr22:18924718-21111383	hg38	chr22:18924718-21111383	ClinGen 22q BPs (3.0 Mb)	18924718	21111383	2186666	paternal	No	1.460068742	3.692663405	0.398616612	-0.919755197	1
22	22q11.2	22q11.2	22q11.2 deletion	12072882	deletion	chr22:19032487-20302477	chr22:18924718-21111383	hg38	chr22:18924718-21111383	ClinGen 22q BPs (3.0 Mb)	18924718	21111383	2186666	paternal	No	1.460068742	3.692663405	0.398616612	-0.919755197	1
22	22q11.2	22q11.2	22q11.2 deletion	12081724	deletion	chr22:19032487-20302477	chr22:18924718-21111383	hg38	chr22:18924718-21111383	ClinGen 22q BPs (3.0 Mb)	18924718	21111383	2186666	maternal	No	1.460068742	3.692663405	0.398616612	-0.919755197	0
22	22q11.2	22q11.2	22q11.2 deletion	14681306	deletion	chr22:19032487-20302477	chr22:18924718-21111383	hg38	chr22:18924718-21111383	ClinGen 22q BPs (3.0 Mb)	18924718	21111383	2186666	maternal	Yes	1.460068742	3.692663405	0.395397192	-0.92786447	0
22	22q11.2	22q11.2	22q11.2 deletion	14681306	deletion	chr22:19032487-20302477	chr22:18924718-21111383	hg38	chr22:18924718-21111383	ClinGen 22q BPs (3.0 Mb)	18924718	21111383	2186666	maternal	Yes	1.460068742	3.692663405	0.395397192	-0.92786447	0
22	22q11.2	22q11.2	22q11.2 deletion	14681306	deletion	chr22:19032487-20302477	chr22:18924718-21111383	hg38	chr22:18924718-21111383	ClinGen 22q BPs (3.0 Mb)	18924718	21111383	2186666	maternal	Yes	1.460068742	3.692663405	0.395397192	-0.92786447	0
22	22q11.2	22q11.2	22q11.2 deletion	14681306	deletion	chr22:19032487-20302477	chr22:18924718-21111383	hg38	chr22:18924718-21111383	ClinGen 22q BPs (3.0 Mb)	18924718	21111383	2186666	maternal	Yes	1.460068742	3.692663405	0.395397192	-0.92786447	0
22	22q11.2	22q11.2	22q11.2 deletion	14681306	deletion	chr22:19032487-20302477	chr22:18924718-21111383	hg38	chr22:18924718-21111383	ClinGen 22q BPs (3.0 Mb)	18924718	21111383	2186666	maternal	Yes	1.460068742	3.692663405	0.395397192	-0.92786447	0
22	22q11.2	22q11.2	22q11.2 deletion	14681306	deletion	chr22:19032487-20302477	chr22:18924718-21111383	hg38	chr22:18924718-21111383	ClinGen 22q BPs (3.0 Mb)	18924718	21111383	2186666	maternal	Yes	1.460068742	3.692663405	0.395397192	-0.92786447	0
22	22q11.2	22q11.2	22q11.2 deletion	14681306	deletion	chr22:19032487-20302477	chr22:18924718-21111383	hg38	chr22:18924718-21111383	ClinGen 22q BPs (3.0 Mb)	18924718	21111383	2186666	maternal	Yes	1.460068742	3.692663405	0.395397192	-0.92786447	0
22	22q11.2	22q11.2	22q11.2 deletion	14681306	deletion	chr22:19032487-20302477	chr22:18924718-21111383	hg38	chr22:18924718-21111383	ClinGen 22q BPs (3.0 Mb)	18924718	21111383	2186666	maternal	Yes	1.460068742	3.692663405	0.395397192	-0.92786447	0
22	22q11.2	22q11.2	22q11.2 deletion	14681306	deletion	chr22:19032487-20302477	chr22:18924718-21111383	hg38	chr22:18924718-21111383	ClinGen 22q BPs (3.0 Mb)	18924718	21111383	2186666	maternal	Yes	1.460068742	3.692663405	0.395397192	-0.92786447	0
22	22q11.2	22q11.2	22q11.2 deletion	14681306	deletion	chr22:19032487-20302477	chr22:18924718-21111383	hg38	chr22:18924718-21111383	ClinGen 22q BPs (3.0 Mb)	18924718	21111383	2186666	maternal	Yes	1.460068742	3.692663405	0.395397192	-0.92786447	0
22	22q11.2	22q11.2	22q11.2 deletion	14681306	deletion	chr22:19032487-20302477	chr22:18924718-21111383	hg38	chr22:18924718-21111383	ClinGen 22q BPs (3.0 Mb)	18924718	21111383	2186666	maternal	Yes	1.460068742	3.692663405	0.395397192	-0.92786447	0
22	22q11.2	22q11.2	22q11.2 deletion	14681306	deletion	chr22:19032487-20302477	chr22:18924718-21111383	hg38	chr22:18924718-21111383	ClinGen 22q BPs (3.0 Mb)	18924718	21111383	2186666	maternal	Yes	1.460068742	3.692663405	0.395397192	-0.92786447	0
22	22q11.2	22q11.2	22q11.2 deletion	14681306	deletion	chr22:19032487-20302477	chr22:18924718-21111383	hg38	chr22:18924718-21111383	ClinGen 22q BPs (3.0 Mb)	18924718	21111383	2186666	maternal	Yes	1.460068742	3.692663405	0.395397192	-0.92786447	0
22	22q11.2	22q11.2	22q11.2 deletion	14681306	deletion	chr22:19032487-20302477	chr22:18924718-21111383	hg38	chr22:18924718-21111383	ClinGen 22q BPs (3.0 Mb)	18924718	21111383	2186666	maternal	Yes	1.460068742	3.692663405	0.395397192	-0.92786447	0
22	22q11.2	22q11.2	22q11.2 deletion	14681306	deletion	chr22:19032487-20302477	chr22:18924718-21111383	hg38	chr22:18924718-21111383	ClinGen 22q BPs (3.0 Mb)	18924718	21111383	2186666	maternal	Yes	1.460068742	3.692663405	0.395397192	-0.92786447	0
22	22q11.2	22q11.2	22q11.2 deletion	14681306	deletion	chr22:19032487-20302477	chr22:18924718-21111383	hg38	chr22:18924718-21111383	ClinGen 22q BPs (3.0 Mb)	18924718	21111383	2186666	maternal	Yes	1.460068742	3.692663405	0.395397192	-0.92786447	0
22	22q11.2	22q11.2	22q11.2 deletion	14681306	deletion	chr22:19032487-20302477	chr22:18924718-21111383	hg38	chr22:18924718-21111383	ClinGen 22q BPs (3.0 Mb)	18924718	21111383	2186666	maternal	Yes	1.460068742	3.692663405	0.395397192	-0.92786447	0
22	22q11.2	22q11.2	22q11.2 deletion	14681306	deletion	chr22:19032487-20302477	chr22:18924718-21111383	hg38	chr22:18924718-21111383	ClinGen 22q BPs (3.0 Mb)	18924718	21111383	2186666	maternal	Yes	1.460068742	3.692663405	0.395397192	-0.92786447	0
22	22q11.2	22q11.2	22q11.2 deletion	14681306	deletion	chr22:19032487-20302477	chr22:18924718-21111383	hg38	chr22:18924718-21111383	ClinGen 22q BPs (3.0 Mb)	18924718	21111383	2186666	maternal	Yes	1.460068742	3.692663405	0.395397192	-0.92786447	0
22	22q11.2	22q11.2	22q11.2 deletion	14681306	deletion	chr22:19032487-20302477	chr22:18924718-21111383	hg38	chr22:18924718-21111383	ClinGen 22q BPs (3.0 Mb)	18924718	21111383	2186666	maternal	Yes	1.460068742	3.692663405	0.395397192	-0.92786447	0
22	22q11.2	22q11.2	22q11.2 deletion	14681306	deletion	chr22:19032487-20302477	chr22:18924718-21111383	hg38	chr22:18924718-21111383	ClinGen 22q BPs (3.0 Mb)	18924718	21111383	2186666	maternal	Yes	1.460068742	3.692663405	0.395397192	-0.92786447	0
22	22q11.2	22q11.2	22q11.2 deletion	14681306	deletion	chr22:19032487-20302477	chr22:18924718-21111383	hg38	chr22:18924718-21111383	ClinGen 22q BPs (3.0 Mb)	18924718	21111383	2186666	maternal	Yes	1.460068742	3.692663405	0.395397192	-0.92786447	0
22	22q11.2	22q11.2	22q11.2 deletion	14681306	deletion	chr22:19032487-20302477	chr22:18924718-21111383	hg38	chr22:18924718-21111383	ClinGen 22q BPs (3.0 Mb)	18924718	21111383	2186666	maternal	Yes	1.460068742	3.692663405	0.395397192	-0.92786447	0
22	22q11.2	22q11.2	22q11.2 deletion	14681306	deletion	chr22:19032487-20302477	chr22:18924718-21111383	hg38	chr22:18924718-21111383	ClinGen 22q BPs (3.0 Mb)	18924718	21111383	2186666	maternal	Yes	1.460068742	3.692663405	0.395397192	-0.92786447	0
22	22q11.2	22q11.2	22q11.2 deletion	14681306	deletion	chr22:19032487-20302477	chr22:18924718-21111383	hg38	chr22:18924718-21111383	ClinGen 22q BPs (3.0 Mb)	18924718	21111383	2186666	maternal	Yes	1.460068742	3.692663405	0.395397192	-0.92786447	0
22	22q11.2	22q11.2	22q11.2 deletion	14681306	deletion	chr22:19032487-20302477	chr22:18924718-21111383	hg38	chr22:18924718-21111383	ClinGen 22q BPs (3.0 Mb)	18924718	21111383	2186666	maternal	Yes	1.460068742	3.692663405	0.395397192	-0.92786447	0
22	22q11.2	22q11.2	22q11.2 deletion	14681306	deletion	chr22:19032487-20302477	chr22:18924718-21111383	hg38	chr22:18924718-21111383	ClinGen 22q BPs (3.0 Mb)	18924718	21111383	2186666	maternal	Yes	1.460068742	3.692663405	0.395397192	-0.92786447	0
22	22q11.2	22q11.2	22q11.2 deletion	14681306	deletion	chr22:19032487-20302477	chr22:18924718-21111383	hg38	chr22:18924718-21111383	ClinGen 22q BPs (3.0 Mb)	18924718	21111383	2186666	maternal	Yes	1.460068742	3.692663405	0.395397192	-0.92786447	0
22	22q11.2	22q11.2	22q11.2 deletion	14681306	deletion	chr22:19032487-20302477	chr22:18924718-21111383	hg38	chr22:18924718-21111383	ClinGen 22q BPs (3.0 Mb)	18924718	21111383	2186666	maternal	Yes	1.460068742	3.692663405	0.395397192	-0.92786447	0
22	22q11.2	22q11.2	22q11.2 deletion	14681306	deletion	chr22:19032487-20302477	chr22:18924718-21111383	hg38	chr22:18924718-21111383	ClinGen 22q BPs (3.0 Mb)	18924718	21111383	2186666	maternal	Yes	1.460068742	3.692663405	0.395397192	-0.92786447	0
22	22q11.2	22q11.2	22q11.2 deletion	14681306	deletion	chr22:19032487-20302477	chr22:18924718-21111383	hg38	chr22:18924718-21111383	ClinGen 22q BPs (3.0 Mb)	18924718	21111383	2186666	maternal	Yes	1.460068742	3.692663405	0.395397192	-0.92786447	0
22	22q11.2	22q11.2	22q11.2 deletion	14681306	deletion	chr22:19032487-20302477	chr22:18924718-21111383	hg38	chr22:18924718-21111383	ClinGen 22q BPs (3.0 Mb)	18924718	21111383	2186666	maternal	Yes	1.460068742	3.692663405	0.395397192	-0.92786447	0
22	22q11.2	22q11.2	22q11.2 deletion	14681306	deletion	chr22:19032487-20302477	chr22:18924718-21111383	hg38	chr22:18924718-21111383	ClinGen 22q BPs (3.0 Mb)	18924718	21111383	2186666	maternal	Yes	1.460068742	3.692663405	0.395397192	-0.92786447	0
22	22q11.2	22q11.2	22q11.2 deletion	14681306	deletion	chr22:19032487-20302477	chr22:18924718-21111383	hg38	chr22:18924718-21111383	ClinGen 22q BPs (3.0 Mb)	18924718	21111383	2186666	maternal	Yes	1.460068742	3.692663405	0.395397192	-0.92786447	0
22	22q11.2	22q11.2	22q11.2 deletion	14681306	deletion	chr22:19032487-20302477	chr22:18924718-21111383	hg38	chr22:18924718-21111383	ClinGen 22q BPs (3.0 Mb)	18924718	21111383	2186666	maternal	Yes	1.460068742	3.692663405	0.395397192	-0.92786447	0
22	22q11.2	22q11.2	22q11.2 deletion	14681306	deletion	chr22:19032487-20302477	chr22:18924718-21111383	hg38	chr22:18924718-21111383	ClinGen 22q BPs (3.0 Mb)	18924718	21111383	2186666	paternal	Yes	1.460068742	3.692663405	0.395397192	-0.92786447	1
22	22q11.2	22q11.2	22q11.2 deletion	14681306	deletion	chr22:19032487-20302477	chr22:18924718-21111383	hg38	chr22:18924718-21111383	ClinGen 22q BPs (3.0 Mb)	18924718	21111383	2186666	paternal	Yes	1.460068742	3.692663405	0.395397192	-0.92786447	1
22	22q11.2	22q11.2	22q11.2 deletion	14681306	deletion	chr22:19032487-20302477	chr22:18924718-21111383	hg38	chr22:18924718-21111383	ClinGen 22q BPs (3.0 Mb)	18924718	21111383	2186666	paternal	Yes	1.460068742	3.692663405	0.395397192	-0.92786447	1
22	22q11.2	22q11.2	22q11.2 deletion	14681306	deletion	chr22:19032487-20302477	chr22:18924718-21111383	hg38	chr22:18924718-21111383	ClinGen 22q BPs (3.0 Mb)	18924718	21111383	2186666	paternal	Yes	1.460068742	3.692663405	0.395397192	-0.92786447	1
22	22q11.2	22q11.2	22q11.2 deletion	14681306	deletion	chr22:19032487-20302477	chr22:18924718-21111383	hg38	chr22:18924718-21111383	ClinGen 22q BPs (3.0 Mb)	18924718	21111383	2186666	paternal	Yes	1.460068742	3.692663405	0.395397192	-0.92786447	1
22	22q11.2	22q11.2	22q11.2 deletion	14681306	deletion	chr22:19032487-20302477	chr22:18924718-21111383	hg38	chr22:18924718-21111383	ClinGen 22q BPs (3.0 Mb)	18924718	21111383	2186666	paternal	Yes	1.460068742	3.692663405	0.395397192	-0.92786447	1
22	22q11.2	22q11.2	22q11.2 deletion	14681306	deletion	chr22:19032487-20302477	chr22:18924718-21111383	hg38	chr22:18924718-21111383	ClinGen 22q BPs (3.0 Mb)	18924718	21111383	2186666	paternal	Yes	1.460068742	3.692663405	0.395397192	-0.92786447	1
22	22q11.2	22q11.2	22q11.2 deletion	14681306	deletion	chr22:19032487-20302477	chr22:18924718-21111383	hg38	chr22:18924718-21111383	ClinGen 22q BPs (3.0 Mb)	18924718	21111383	2186666	paternal	Yes	1.460068742	3.692663405	0.395397192	-0.92786447	1
22	22q11.2	22q11.2	22q11.2 deletion	14681306	deletion	chr22:19032487-20302477	chr22:18924718-21111383	hg38	chr22:18924718-21111383	ClinGen 22q BPs (3.0 Mb)	18924718	21111383	2186666	paternal	Yes	1.460068742	3.692663405	0.395397192	-0.92786447	1
22	22q11.2	22q11.2	22q11.2 deletion	14681306	deletion	chr22:19032487-20302477	chr22:18924718-21111383	hg38	chr22:18924718-21111383	ClinGen 22q BPs (3.0 Mb)	18924718	21111383	2186666	paternal	Yes	1.460068742	3.692663405	0.395397192	-0.92786447	1
22	22q11.2	22q11.2	22q11.2 deletion	14681306	deletion	chr22:19032487-20302477	chr22:18924718-21111383	hg38	chr22:18924718-21111383	ClinGen 22q BPs (3.0 Mb)	18924718	21111383	2186666	paternal	Yes	1.460068742	3.692663405	0.395397192	-0.92786447	1
22	22q11.2	22q11.2	22q11.2 deletion	14681306	deletion	chr22:19032487-20302477	chr22:18924718-21111383	hg38	chr22:18924718-21111383	ClinGen 22q BPs (3.0 Mb)	18924718	21111383	2186666	paternal	Yes	1.460068742	3.692663405	0.395397192	-0.92786447	1
22	22q11.2	22q11.2	22q11.2 deletion	14681306	deletion	chr22:19032487-20302477	chr22:18924718-21111383	hg38	chr22:18924718-21111383	ClinGen 22q BPs (3.0 Mb)	18924718	21111383	2186666	paternal	Yes	1.460068742	3.692663405	0.395397192	-0.92786447	1
22	22q11.2	22q11.2	22q11.2 deletion	14681306	deletion	chr22:19032487-20302477	chr22:18924718-21111383	hg38	chr22:18924718-21111383	ClinGen 22q BPs (3.0 Mb)	18924718	21111383	2186666	paternal	Yes	1.460068742	3.692663405	0.395397192	-0.92786447	1
22	22q11.2	22q11.2	22q11.2 deletion	14681306	deletion	chr22:19032487-20302477	chr22:18924718-21111383	hg38	chr22:18924718-21111383	ClinGen 22q BPs (3.0 Mb)	18924718	21111383	2186666	paternal	Yes	1.460068742	3.692663405	0.395397192	-0.92786447	1
22	22q11.2	22q11.2	22q11.2 deletion	14681306	deletion	chr22:19032487-20302477	chr22:18924718-21111383	hg38	chr22:18924718-21111383	ClinGen 22q BPs (3.0 Mb)	18924718	21111383	2186666	paternal	Yes	1.460068742	3.692663405	0.395397192	-0.92786447	1
22	22q11.2	22q11.2	22q11.2 deletion	14681306	deletion	chr22:19032487-20302477	chr22:18924718-21111383	hg38	chr22:18924718-21111383	ClinGen 22q BPs (3.0 Mb)	18924718	21111383	2186666	paternal	Yes	1.460068742	3.692663405	0.395397192	-0.92786447	1
22	22q11.2	22q11.2	22q11.2 deletion	14681306	deletion	chr22:19032487-20302477	chr22:18924718-21111383	hg38	chr22:18924718-21111383	ClinGen 22q BPs (3.0 Mb)	18924718	21111383	2186666	paternal	Yes	1.460068742	3.692663405	0.395397192	-0.92786447	1
22	22q11.2	22q11.2	22q11.2 deletion	14681306	deletion	chr22:19032487-20302477	chr22:18924718-21111383	hg38	chr22:18924718-21111383	ClinGen 22q BPs (3.0 Mb)	18924718	21111383	2186666	paternal	Yes	1.460068742	3.692663405	0.395397192	-0.92786447	1
22	22q11.2	22q11.2	22q11.2 deletion	14681306	deletion	chr22:19032487-20302477	chr22:18924718-21111383	hg38	chr22:18924718-21111383	ClinGen 22q BPs (3.0 Mb)	18924718	21111383	2186666	paternal	Yes	1.460068742	3.692663405	0.395397192	-0.92786447	1
22	22q11.2	22q11.2	22q11.2 deletion	14681306	deletion	chr22:19032487-20302477	chr22:18924718-21111383	hg38	chr22:18924718-21111383	ClinGen 22q BPs (3.0 Mb)	18924718	21111383	2186666	paternal	Yes	1.460068742	3.692663405	0.395397192	-0.92786447	1
22	22q11.2	22q11.2	22q11.2 deletion	14681306	deletion	chr22:19032487-20302477	chr22:18924718-21111383	hg38	chr22:18924718-21111383	ClinGen 22q BPs (3.0 Mb)	18924718	21111383	2186666	paternal	Yes	1.460068742	3.692663405	0.395397192	-0.92786447	1
22	22q11.2	22q11.2	22q11.2 deletion	14681306	deletion	chr22:19032487-20302477	chr22:18924718-21111383	hg38	chr22:18924718-21111383	ClinGen 22q BPs (3.0 Mb)	18924718	21111383	2186666	paternal	Yes	1.460068742	3.692663405	0.395397192	-0.92786447	1
22	22q11.2	22q11.2	22q11.2 deletion	14681306	deletion	chr22:19032487-20302477	chr22:18924718-21111383	hg38	chr22:18924718-21111383	ClinGen 22q BPs (3.0 Mb)	18924718	21111383	2186666	paternal	Yes	1.460068742	3.692663405	0.395397192	-0.92786447	1
22	22q11.2	22q11.2	22q11.2 deletion	14681306	deletion	chr22:19032487-20302477	chr22:18924718-21111383	hg38	chr22:18924718-21111383	ClinGen 22q BPs (3.0 Mb)	18924718	21111383	2186666	paternal	Yes	1.460068742	3.692663405	0.395397192	-0.92786447	1
22	22q11.2	22q11.2	22q11.2 deletion	14681306	deletion	chr22:19032487-20302477	chr22:18924718-21111383	hg38	chr22:18924718-21111383	ClinGen 22q BPs (3.0 Mb)	18924718	21111383	2186666	paternal	Yes	1.460068742	3.692663405	0.395397192	-0.92786447	1
22	22q11.2	22q11.2	22q11.2 deletion	14681306	deletion	chr22:19032487-20302477	chr22:18924718-21111383	hg38	chr22:18924718-21111383	ClinGen 22q BPs (3.0 Mb)	18924718	21111383	2186666	paternal	Yes	1.460068742	3.692663405	0.395397192	-0.92786447	1
22	22q11.2	22q11.2	22q11.2 deletion	14681306	deletion	chr22:19032487-20302477	chr22:18924718-21111383	hg38	chr22:18924718-21111383	ClinGen 22q BPs (3.0 Mb)	18924718	21111383	2186666	paternal	Yes	1.460068742	3.692663405	0.395397192	-0.92786447	1
22	22q11.2	22q11.2	22q11.2 deletion	14681306	deletion	chr22:19032487-20302477	chr22:18924718-21111383	hg38	chr22:18924718-21111383	ClinGen 22q BPs (3.0 Mb)	18924718	21111383	2186666	paternal	Yes	1.460068742	3.692663405	0.395397192	-0.92786447	1
22	22q11.2	22q11.2	22q11.2 deletion	14681306	deletion	chr22:19032487-20302477	chr22:18924718-21111383	hg38	chr22:18924718-21111383	ClinGen 22q BPs (3.0 Mb)	18924718	21111383	2186666	paternal	Yes	1.460068742	3.692663405	0.395397192	-0.92786447	1
22	22q11.2	22q11.2	22q11.2 deletion	14708107	deletion	chr22:19032487-20302477	chr22:18924718-21111383	hg38	chr22:18924718-21111383	ClinGen 22q BPs (3.0 Mb)	18924718	21111383	2186666	maternal	No	1.460068742	3.692663405	0.398616612	-0.919755197	0
22	22q11.2	22q11.2	22q11.2 deletion	14708107	deletion	chr22:19032487-20302477	chr22:18924718-21111383	hg38	chr22:18924718-21111383	ClinGen 22q BPs (3.0 Mb)	18924718	21111383	2186666	maternal	No	1.460068742	3.692663405	0.398616612	-0.919755197	0
22	22q11.2	22q11.2	22q11.2 deletion	14708107	deletion	chr22:19032487-20302477	chr22:18924718-21111383	hg38	chr22:18924718-21111383	ClinGen 22q BPs (3.0 Mb)	18924718	21111383	2186666	maternal	No	1.460068742	3.692663405	0.398616612	-0.919755197	0
22	22q11.2	22q11.2	22q11.2 deletion	14708107	deletion	chr22:19032487-20302477	chr22:18924718-21111383	hg38	chr22:18924718-21111383	ClinGen 22q BPs (3.0 Mb)	18924718	21111383	2186666	paternal	No	1.460068742	3.692663405	0.398616612	-0.919755197	1
22	22q11.2	22q11.2	22q11.2 deletion	15173225	deletion	chr22:19032487-20302477	chr22:18924718-21111383	hg38	chr22:18924718-21111383	ClinGen 22q BPs (3.0 Mb)	18924718	21111383	2186666	maternal	No	1.460068742	3.692663405	0.398616612	-0.919755197	0
22	22q11.2	22q11.2	22q11.2 deletion	15173225	deletion	chr22:19032487-20302477	chr22:18924718-21111383	hg38	chr22:18924718-21111383	ClinGen 22q BPs (3.0 Mb)	18924718	21111383	2186666	maternal	No	1.460068742	3.692663405	0.398616612	-0.919755197	0
22	22q11.2	22q11.2	22q11.2 deletion	15173225	deletion	chr22:19032487-20302477	chr22:18924718-21111383	hg38	chr22:18924718-21111383	ClinGen 22q BPs (3.0 Mb)	18924718	21111383	2186666	maternal	No	1.460068742	3.692663405	0.398616612	-0.919755197	0
22	22q11.2	22q11.2	22q11.2 deletion	15173225	deletion	chr22:19032487-20302477	chr22:18924718-21111383	hg38	chr22:18924718-21111383	ClinGen 22q BPs (3.0 Mb)	18924718	21111383	2186666	maternal	No	1.460068742	3.692663405	0.398616612	-0.919755197	0
22	22q11.2	22q11.2	22q11.2 deletion	15173225	deletion	chr22:19032487-20302477	chr22:18924718-21111383	hg38	chr22:18924718-21111383	ClinGen 22q BPs (3.0 Mb)	18924718	21111383	2186666	maternal	No	1.460068742	3.692663405	0.398616612	-0.919755197	0
22	22q11.2	22q11.2	22q11.2 deletion	15173225	deletion	chr22:19032487-20302477	chr22:18924718-21111383	hg38	chr22:18924718-21111383	ClinGen 22q BPs (3.0 Mb)	18924718	21111383	2186666	maternal	No	1.460068742	3.692663405	0.398616612	-0.919755197	0
22	22q11.2	22q11.2	22q11.2 deletion	15173225	deletion	chr22:19032487-20302477	chr22:18924718-21111383	hg38	chr22:18924718-21111383	ClinGen 22q BPs (3.0 Mb)	18924718	21111383	2186666	maternal	No	1.460068742	3.692663405	0.398616612	-0.919755197	0
22	22q11.2	22q11.2	22q11.2 deletion	15173225	deletion	chr22:19032487-20302477	chr22:18924718-21111383	hg38	chr22:18924718-21111383	ClinGen 22q BPs (3.0 Mb)	18924718	21111383	2186666	paternal	No	1.460068742	3.692663405	0.398616612	-0.919755197	1
22	22q11.2	22q11.2	22q11.2 deletion	15173225	deletion	chr22:19032487-20302477	chr22:18924718-21111383	hg38	chr22:18924718-21111383	ClinGen 22q BPs (3.0 Mb)	18924718	21111383	2186666	paternal	No	1.460068742	3.692663405	0.398616612	-0.919755197	1
22	22q11.2	22q11.2	22q11.2 deletion	15173225	deletion	chr22:19032487-20302477	chr22:18924718-21111383	hg38	chr22:18924718-21111383	ClinGen 22q BPs (3.0 Mb)	18924718	21111383	2186666	paternal	No	1.460068742	3.692663405	0.398616612	-0.919755197	1
22	22q11.2	22q11.2	22q11.2 deletion	16617304	deletion	chr22:19032487-20302477	chr22:18924718-21111383	hg38	chr22:18924718-21111383	ClinGen 22q BPs (3.0 Mb)	18924718	21111383	2186666	maternal	No	1.460068742	3.692663405	0.398616612	-0.919755197	0
22	22q11.2	22q11.2	22q11.2 deletion	16617304	deletion	chr22:19032487-20302477	chr22:18924718-21111383	hg38	chr22:18924718-21111383	ClinGen 22q BPs (3.0 Mb)	18924718	21111383	2186666	maternal	No	1.460068742	3.692663405	0.398616612	-0.919755197	0
22	22q11.2	22q11.2	22q11.2 deletion	16617304	deletion	chr22:19032487-20302477	chr22:18924718-21111383	hg38	chr22:18924718-21111383	ClinGen 22q BPs (3.0 Mb)	18924718	21111383	2186666	maternal	No	1.460068742	3.692663405	0.398616612	-0.919755197	0
22	22q11.2	22q11.2	22q11.2 deletion	16617304	deletion	chr22:19032487-20302477	chr22:18924718-21111383	hg38	chr22:18924718-21111383	ClinGen 22q BPs (3.0 Mb)	18924718	21111383	2186666	maternal	No	1.460068742	3.692663405	0.398616612	-0.919755197	0
22	22q11.2	22q11.2	22q11.2 deletion	16617304	deletion	chr22:19032487-20302477	chr22:18924718-21111383	hg38	chr22:18924718-21111383	ClinGen 22q BPs (3.0 Mb)	18924718	21111383	2186666	maternal	No	1.460068742	3.692663405	0.398616612	-0.919755197	0
22	22q11.2	22q11.2	22q11.2 deletion	16617304	deletion	chr22:19032487-20302477	chr22:18924718-21111383	hg38	chr22:18924718-21111383	ClinGen 22q BPs (3.0 Mb)	18924718	21111383	2186666	maternal	No	1.460068742	3.692663405	0.398616612	-0.919755197	0
22	22q11.2	22q11.2	22q11.2 deletion	16617304	deletion	chr22:19032487-20302477	chr22:18924718-21111383	hg38	chr22:18924718-21111383	ClinGen 22q BPs (3.0 Mb)	18924718	21111383	2186666	maternal	No	1.460068742	3.692663405	0.398616612	-0.919755197	0
22	22q11.2	22q11.2	22q11.2 deletion	16617304	deletion	chr22:19032487-20302477	chr22:18924718-21111383	hg38	chr22:18924718-21111383	ClinGen 22q BPs (3.0 Mb)	18924718	21111383	2186666	maternal	No	1.460068742	3.692663405	0.398616612	-0.919755197	0
22	22q11.2	22q11.2	22q11.2 deletion	16617304	deletion	chr22:19032487-20302477	chr22:18924718-21111383	hg38	chr22:18924718-21111383	ClinGen 22q BPs (3.0 Mb)	18924718	21111383	2186666	maternal	No	1.460068742	3.692663405	0.398616612	-0.919755197	0
22	22q11.2	22q11.2	22q11.2 deletion	16617304	deletion	chr22:19032487-20302477	chr22:18924718-21111383	hg38	chr22:18924718-21111383	ClinGen 22q BPs (3.0 Mb)	18924718	21111383	2186666	maternal	No	1.460068742	3.692663405	0.398616612	-0.919755197	0
22	22q11.2	22q11.2	22q11.2 deletion	16617304	deletion	chr22:19032487-20302477	chr22:18924718-21111383	hg38	chr22:18924718-21111383	ClinGen 22q BPs (3.0 Mb)	18924718	21111383	2186666	maternal	No	1.460068742	3.692663405	0.398616612	-0.919755197	0
22	22q11.2	22q11.2	22q11.2 deletion	16617304	deletion	chr22:19032487-20302477	chr22:18924718-21111383	hg38	chr22:18924718-21111383	ClinGen 22q BPs (3.0 Mb)	18924718	21111383	2186666	maternal	No	1.460068742	3.692663405	0.398616612	-0.919755197	0
22	22q11.2	22q11.2	22q11.2 deletion	16617304	deletion	chr22:19032487-20302477	chr22:18924718-21111383	hg38	chr22:18924718-21111383	ClinGen 22q BPs (3.0 Mb)	18924718	21111383	2186666	maternal	No	1.460068742	3.692663405	0.398616612	-0.919755197	0
22	22q11.2	22q11.2	22q11.2 deletion	16617304	deletion	chr22:19032487-20302477	chr22:18924718-21111383	hg38	chr22:18924718-21111383	ClinGen 22q BPs (3.0 Mb)	18924718	21111383	2186666	maternal	No	1.460068742	3.692663405	0.398616612	-0.919755197	0
22	22q11.2	22q11.2	22q11.2 deletion	16617304	deletion	chr22:19032487-20302477	chr22:18924718-21111383	hg38	chr22:18924718-21111383	ClinGen 22q BPs (3.0 Mb)	18924718	21111383	2186666	maternal	No	1.460068742	3.692663405	0.398616612	-0.919755197	0
22	22q11.2	22q11.2	22q11.2 deletion	16617304	deletion	chr22:19032487-20302477	chr22:18924718-21111383	hg38	chr22:18924718-21111383	ClinGen 22q BPs (3.0 Mb)	18924718	21111383	2186666	maternal	No	1.460068742	3.692663405	0.398616612	-0.919755197	0
22	22q11.2	22q11.2	22q11.2 deletion	16617304	deletion	chr22:19032487-20302477	chr22:18924718-21111383	hg38	chr22:18924718-21111383	ClinGen 22q BPs (3.0 Mb)	18924718	21111383	2186666	maternal	No	1.460068742	3.692663405	0.398616612	-0.919755197	0
22	22q11.2	22q11.2	22q11.2 deletion	16617304	deletion	chr22:19032487-20302477	chr22:18924718-21111383	hg38	chr22:18924718-21111383	ClinGen 22q BPs (3.0 Mb)	18924718	21111383	2186666	maternal	No	1.460068742	3.692663405	0.398616612	-0.919755197	0
22	22q11.2	22q11.2	22q11.2 deletion	16617304	deletion	chr22:19032487-20302477	chr22:18924718-21111383	hg38	chr22:18924718-21111383	ClinGen 22q BPs (3.0 Mb)	18924718	21111383	2186666	maternal	No	1.460068742	3.692663405	0.398616612	-0.919755197	0
22	22q11.2	22q11.2	22q11.2 deletion	16617304	deletion	chr22:19032487-20302477	chr22:18924718-21111383	hg38	chr22:18924718-21111383	ClinGen 22q BPs (3.0 Mb)	18924718	21111383	2186666	maternal	No	1.460068742	3.692663405	0.398616612	-0.919755197	0
22	22q11.2	22q11.2	22q11.2 deletion	16617304	deletion	chr22:19032487-20302477	chr22:18924718-21111383	hg38	chr22:18924718-21111383	ClinGen 22q BPs (3.0 Mb)	18924718	21111383	2186666	maternal	No	1.460068742	3.692663405	0.398616612	-0.919755197	0
22	22q11.2	22q11.2	22q11.2 deletion	16617304	deletion	chr22:19032487-20302477	chr22:18924718-21111383	hg38	chr22:18924718-21111383	ClinGen 22q BPs (3.0 Mb)	18924718	21111383	2186666	maternal	No	1.460068742	3.692663405	0.398616612	-0.919755197	0
22	22q11.2	22q11.2	22q11.2 deletion	16617304	deletion	chr22:19032487-20302477	chr22:18924718-21111383	hg38	chr22:18924718-21111383	ClinGen 22q BPs (3.0 Mb)	18924718	21111383	2186666	maternal	No	1.460068742	3.692663405	0.398616612	-0.919755197	0
22	22q11.2	22q11.2	22q11.2 deletion	16617304	deletion	chr22:19032487-20302477	chr22:18924718-21111383	hg38	chr22:18924718-21111383	ClinGen 22q BPs (3.0 Mb)	18924718	21111383	2186666	maternal	No	1.460068742	3.692663405	0.398616612	-0.919755197	0
22	22q11.2	22q11.2	22q11.2 deletion	16617304	deletion	chr22:19032487-20302477	chr22:18924718-21111383	hg38	chr22:18924718-21111383	ClinGen 22q BPs (3.0 Mb)	18924718	21111383	2186666	maternal	No	1.460068742	3.692663405	0.398616612	-0.919755197	0
22	22q11.2	22q11.2	22q11.2 deletion	16617304	deletion	chr22:19032487-20302477	chr22:18924718-21111383	hg38	chr22:18924718-21111383	ClinGen 22q BPs (3.0 Mb)	18924718	21111383	2186666	maternal	No	1.460068742	3.692663405	0.398616612	-0.919755197	0
22	22q11.2	22q11.2	22q11.2 deletion	16617304	deletion	chr22:19032487-20302477	chr22:18924718-21111383	hg38	chr22:18924718-21111383	ClinGen 22q BPs (3.0 Mb)	18924718	21111383	2186666	maternal	No	1.460068742	3.692663405	0.398616612	-0.919755197	0
22	22q11.2	22q11.2	22q11.2 deletion	16617304	deletion	chr22:19032487-20302477	chr22:18924718-21111383	hg38	chr22:18924718-21111383	ClinGen 22q BPs (3.0 Mb)	18924718	21111383	2186666	maternal	No	1.460068742	3.692663405	0.398616612	-0.919755197	0
22	22q11.2	22q11.2	22q11.2 deletion	16617304	deletion	chr22:19032487-20302477	chr22:18924718-21111383	hg38	chr22:18924718-21111383	ClinGen 22q BPs (3.0 Mb)	18924718	21111383	2186666	maternal	No	1.460068742	3.692663405	0.398616612	-0.919755197	0
22	22q11.2	22q11.2	22q11.2 deletion	16617304	deletion	chr22:19032487-20302477	chr22:18924718-21111383	hg38	chr22:18924718-21111383	ClinGen 22q BPs (3.0 Mb)	18924718	21111383	2186666	maternal	No	1.460068742	3.692663405	0.398616612	-0.919755197	0
22	22q11.2	22q11.2	22q11.2 deletion	16617304	deletion	chr22:19032487-20302477	chr22:18924718-21111383	hg38	chr22:18924718-21111383	ClinGen 22q BPs (3.0 Mb)	18924718	21111383	2186666	maternal	No	1.460068742	3.692663405	0.398616612	-0.919755197	0
22	22q11.2	22q11.2	22q11.2 deletion	16617304	deletion	chr22:19032487-20302477	chr22:18924718-21111383	hg38	chr22:18924718-21111383	ClinGen 22q BPs (3.0 Mb)	18924718	21111383	2186666	maternal	No	1.460068742	3.692663405	0.398616612	-0.919755197	0
22	22q11.2	22q11.2	22q11.2 deletion	16617304	deletion	chr22:19032487-20302477	chr22:18924718-21111383	hg38	chr22:18924718-21111383	ClinGen 22q BPs (3.0 Mb)	18924718	21111383	2186666	maternal	No	1.460068742	3.692663405	0.398616612	-0.919755197	0
22	22q11.2	22q11.2	22q11.2 deletion	16617304	deletion	chr22:19032487-20302477	chr22:18924718-21111383	hg38	chr22:18924718-21111383	ClinGen 22q BPs (3.0 Mb)	18924718	21111383	2186666	maternal	No	1.460068742	3.692663405	0.398616612	-0.919755197	0
22	22q11.2	22q11.2	22q11.2 deletion	16617304	deletion	chr22:19032487-20302477	chr22:18924718-21111383	hg38	chr22:18924718-21111383	ClinGen 22q BPs (3.0 Mb)	18924718	21111383	2186666	maternal	No	1.460068742	3.692663405	0.398616612	-0.919755197	0
22	22q11.2	22q11.2	22q11.2 deletion	16617304	deletion	chr22:19032487-20302477	chr22:18924718-21111383	hg38	chr22:18924718-21111383	ClinGen 22q BPs (3.0 Mb)	18924718	21111383	2186666	maternal	No	1.460068742	3.692663405	0.398616612	-0.919755197	0
22	22q11.2	22q11.2	22q11.2 deletion	16617304	deletion	chr22:19032487-20302477	chr22:18924718-21111383	hg38	chr22:18924718-21111383	ClinGen 22q BPs (3.0 Mb)	18924718	21111383	2186666	maternal	No	1.460068742	3.692663405	0.398616612	-0.919755197	0
22	22q11.2	22q11.2	22q11.2 deletion	16617304	deletion	chr22:19032487-20302477	chr22:18924718-21111383	hg38	chr22:18924718-21111383	ClinGen 22q BPs (3.0 Mb)	18924718	21111383	2186666	paternal	No	1.460068742	3.692663405	0.398616612	-0.919755197	1
22	22q11.2	22q11.2	22q11.2 deletion	16617304	deletion	chr22:19032487-20302477	chr22:18924718-21111383	hg38	chr22:18924718-21111383	ClinGen 22q BPs (3.0 Mb)	18924718	21111383	2186666	paternal	No	1.460068742	3.692663405	0.398616612	-0.919755197	1
22	22q11.2	22q11.2	22q11.2 deletion	16617304	deletion	chr22:19032487-20302477	chr22:18924718-21111383	hg38	chr22:18924718-21111383	ClinGen 22q BPs (3.0 Mb)	18924718	21111383	2186666	paternal	No	1.460068742	3.692663405	0.398616612	-0.919755197	1
22	22q11.2	22q11.2	22q11.2 deletion	16617304	deletion	chr22:19032487-20302477	chr22:18924718-21111383	hg38	chr22:18924718-21111383	ClinGen 22q BPs (3.0 Mb)	18924718	21111383	2186666	paternal	No	1.460068742	3.692663405	0.398616612	-0.919755197	1
22	22q11.2	22q11.2	22q11.2 deletion	16617304	deletion	chr22:19032487-20302477	chr22:18924718-21111383	hg38	chr22:18924718-21111383	ClinGen 22q BPs (3.0 Mb)	18924718	21111383	2186666	paternal	No	1.460068742	3.692663405	0.398616612	-0.919755197	1
22	22q11.2	22q11.2	22q11.2 deletion	16617304	deletion	chr22:19032487-20302477	chr22:18924718-21111383	hg38	chr22:18924718-21111383	ClinGen 22q BPs (3.0 Mb)	18924718	21111383	2186666	paternal	No	1.460068742	3.692663405	0.398616612	-0.919755197	1
22	22q11.2	22q11.2	22q11.2 deletion	16617304	deletion	chr22:19032487-20302477	chr22:18924718-21111383	hg38	chr22:18924718-21111383	ClinGen 22q BPs (3.0 Mb)	18924718	21111383	2186666	paternal	No	1.460068742	3.692663405	0.398616612	-0.919755197	1
22	22q11.2	22q11.2	22q11.2 deletion	16617304	deletion	chr22:19032487-20302477	chr22:18924718-21111383	hg38	chr22:18924718-21111383	ClinGen 22q BPs (3.0 Mb)	18924718	21111383	2186666	paternal	No	1.460068742	3.692663405	0.398616612	-0.919755197	1
22	22q11.2	22q11.2	22q11.2 deletion	16617304	deletion	chr22:19032487-20302477	chr22:18924718-21111383	hg38	chr22:18924718-21111383	ClinGen 22q BPs (3.0 Mb)	18924718	21111383	2186666	paternal	No	1.460068742	3.692663405	0.398616612	-0.919755197	1
22	22q11.2	22q11.2	22q11.2 deletion	16617304	deletion	chr22:19032487-20302477	chr22:18924718-21111383	hg38	chr22:18924718-21111383	ClinGen 22q BPs (3.0 Mb)	18924718	21111383	2186666	paternal	No	1.460068742	3.692663405	0.398616612	-0.919755197	1
22	22q11.2	22q11.2	22q11.2 deletion	16617304	deletion	chr22:19032487-20302477	chr22:18924718-21111383	hg38	chr22:18924718-21111383	ClinGen 22q BPs (3.0 Mb)	18924718	21111383	2186666	paternal	No	1.460068742	3.692663405	0.398616612	-0.919755197	1
22	22q11.2	22q11.2	22q11.2 deletion	16617304	deletion	chr22:19032487-20302477	chr22:18924718-21111383	hg38	chr22:18924718-21111383	ClinGen 22q BPs (3.0 Mb)	18924718	21111383	2186666	paternal	No	1.460068742	3.692663405	0.398616612	-0.919755197	1
22	22q11.2	22q11.2	22q11.2 deletion	16617304	deletion	chr22:19032487-20302477	chr22:18924718-21111383	hg38	chr22:18924718-21111383	ClinGen 22q BPs (3.0 Mb)	18924718	21111383	2186666	paternal	No	1.460068742	3.692663405	0.398616612	-0.919755197	1
22	22q11.2	22q11.2	22q11.2 deletion	16617304	deletion	chr22:19032487-20302477	chr22:18924718-21111383	hg38	chr22:18924718-21111383	ClinGen 22q BPs (3.0 Mb)	18924718	21111383	2186666	paternal	No	1.460068742	3.692663405	0.398616612	-0.919755197	1
22	22q11.2	22q11.2	22q11.2 deletion	16617304	deletion	chr22:19032487-20302477	chr22:18924718-21111383	hg38	chr22:18924718-21111383	ClinGen 22q BPs (3.0 Mb)	18924718	21111383	2186666	paternal	No	1.460068742	3.692663405	0.398616612	-0.919755197	1
22	22q11.2	22q11.2	22q11.2 deletion	16617304	deletion	chr22:19032487-20302477	chr22:18924718-21111383	hg38	chr22:18924718-21111383	ClinGen 22q BPs (3.0 Mb)	18924718	21111383	2186666	paternal	No	1.460068742	3.692663405	0.398616612	-0.919755197	1
22	22q11.2	22q11.2	22q11.2 deletion	16617304	deletion	chr22:19032487-20302477	chr22:18924718-21111383	hg38	chr22:18924718-21111383	ClinGen 22q BPs (3.0 Mb)	18924718	21111383	2186666	paternal	No	1.460068742	3.692663405	0.398616612	-0.919755197	1
22	22q11.2	22q11.2	22q11.2 deletion	16617304	deletion	chr22:19032487-20302477	chr22:18924718-21111383	hg38	chr22:18924718-21111383	ClinGen 22q BPs (3.0 Mb)	18924718	21111383	2186666	paternal	No	1.460068742	3.692663405	0.398616612	-0.919755197	1
22	22q11.2	22q11.2	22q11.2 deletion	16617304	deletion	chr22:19032487-20302477	chr22:18924718-21111383	hg38	chr22:18924718-21111383	ClinGen 22q BPs (3.0 Mb)	18924718	21111383	2186666	paternal	No	1.460068742	3.692663405	0.398616612	-0.919755197	1
22	22q11.2	22q11.2	22q11.2 deletion	16617304	deletion	chr22:19032487-20302477	chr22:18924718-21111383	hg38	chr22:18924718-21111383	ClinGen 22q BPs (3.0 Mb)	18924718	21111383	2186666	paternal	No	1.460068742	3.692663405	0.398616612	-0.919755197	1
22	22q11.2	22q11.2	22q11.2 deletion	16617304	deletion	chr22:19032487-20302477	chr22:18924718-21111383	hg38	chr22:18924718-21111383	ClinGen 22q BPs (3.0 Mb)	18924718	21111383	2186666	paternal	No	1.460068742	3.692663405	0.398616612	-0.919755197	1
22	22q11.2	22q11.2	22q11.2 deletion	16617304	deletion	chr22:19032487-20302477	chr22:18924718-21111383	hg38	chr22:18924718-21111383	ClinGen 22q BPs (3.0 Mb)	18924718	21111383	2186666	paternal	No	1.460068742	3.692663405	0.398616612	-0.919755197	1
22	22q11.2	22q11.2	22q11.2 deletion	16617304	deletion	chr22:19032487-20302477	chr22:18924718-21111383	hg38	chr22:18924718-21111383	ClinGen 22q BPs (3.0 Mb)	18924718	21111383	2186666	paternal	No	1.460068742	3.692663405	0.398616612	-0.919755197	1
22	22q11.2	22q11.2	22q11.2 deletion	16617304	deletion	chr22:19032487-20302477	chr22:18924718-21111383	hg38	chr22:18924718-21111383	ClinGen 22q BPs (3.0 Mb)	18924718	21111383	2186666	paternal	No	1.460068742	3.692663405	0.398616612	-0.919755197	1
22	22q11.2	22q11.2	22q11.2 deletion	16617304	deletion	chr22:19032487-20302477	chr22:18924718-21111383	hg38	chr22:18924718-21111383	ClinGen 22q BPs (3.0 Mb)	18924718	21111383	2186666	paternal	No	1.460068742	3.692663405	0.398616612	-0.919755197	1
22	22q11.2	22q11.2	22q11.2 deletion	16617304	deletion	chr22:19032487-20302477	chr22:18924718-21111383	hg38	chr22:18924718-21111383	ClinGen 22q BPs (3.0 Mb)	18924718	21111383	2186666	paternal	No	1.460068742	3.692663405	0.398616612	-0.919755197	1
22	22q11.2	22q11.2	22q11.2 deletion	16617304	deletion	chr22:19032487-20302477	chr22:18924718-21111383	hg38	chr22:18924718-21111383	ClinGen 22q BPs (3.0 Mb)	18924718	21111383	2186666	paternal	No	1.460068742	3.692663405	0.398616612	-0.919755197	1
22	22q11.2	22q11.2	22q11.2 deletion	16617304	deletion	chr22:19032487-20302477	chr22:18924718-21111383	hg38	chr22:18924718-21111383	ClinGen 22q BPs (3.0 Mb)	18924718	21111383	2186666	paternal	No	1.460068742	3.692663405	0.398616612	-0.919755197	1
22	22q11.2	22q11.2	22q11.2 deletion	16617304	deletion	chr22:19032487-20302477	chr22:18924718-21111383	hg38	chr22:18924718-21111383	ClinGen 22q BPs (3.0 Mb)	18924718	21111383	2186666	paternal	No	1.460068742	3.692663405	0.398616612	-0.919755197	1
22	22q11.2	22q11.2	22q11.2 deletion	16617304	deletion	chr22:19032487-20302477	chr22:18924718-21111383	hg38	chr22:18924718-21111383	ClinGen 22q BPs (3.0 Mb)	18924718	21111383	2186666	paternal	No	1.460068742	3.692663405	0.398616612	-0.919755197	1
22	22q11.2	22q11.2	22q11.2 deletion	17426930	deletion	chr22:19032487-20302477	chr22:18924718-21111383	hg38	chr22:18924718-21111383	ClinGen 22q BPs (3.0 Mb)	18924718	21111383	2186666	maternal	No	1.460068742	3.692663405	0.398616612	-0.919755197	0
22	22q11.2	22q11.2	22q11.2 deletion	17426930	deletion	chr22:19032487-20302477	chr22:18924718-21111383	hg38	chr22:18924718-21111383	ClinGen 22q BPs (3.0 Mb)	18924718	21111383	2186666	maternal	No	1.460068742	3.692663405	0.398616612	-0.919755197	0
22	22q11.2	22q11.2	22q11.2 deletion	17426930	deletion	chr22:19032487-20302477	chr22:18924718-21111383	hg38	chr22:18924718-21111383	ClinGen 22q BPs (3.0 Mb)	18924718	21111383	2186666	maternal	No	1.460068742	3.692663405	0.398616612	-0.919755197	0
22	22q11.2	22q11.2	22q11.2 deletion	17426930	deletion	chr22:19032487-20302477	chr22:18924718-21111383	hg38	chr22:18924718-21111383	ClinGen 22q BPs (3.0 Mb)	18924718	21111383	2186666	maternal	No	1.460068742	3.692663405	0.398616612	-0.919755197	0
22	22q11.2	22q11.2	22q11.2 deletion	17426930	deletion	chr22:19032487-20302477	chr22:18924718-21111383	hg38	chr22:18924718-21111383	ClinGen 22q BPs (3.0 Mb)	18924718	21111383	2186666	maternal	No	1.460068742	3.692663405	0.398616612	-0.919755197	0
22	22q11.2	22q11.2	22q11.2 deletion	17426930	deletion	chr22:19032487-20302477	chr22:18924718-21111383	hg38	chr22:18924718-21111383	ClinGen 22q BPs (3.0 Mb)	18924718	21111383	2186666	maternal	No	1.460068742	3.692663405	0.398616612	-0.919755197	0
22	22q11.2	22q11.2	22q11.2 deletion	17426930	deletion	chr22:19032487-20302477	chr22:18924718-21111383	hg38	chr22:18924718-21111383	ClinGen 22q BPs (3.0 Mb)	18924718	21111383	2186666	maternal	No	1.460068742	3.692663405	0.398616612	-0.919755197	0
22	22q11.2	22q11.2	22q11.2 deletion	17426930	deletion	chr22:19032487-20302477	chr22:18924718-21111383	hg38	chr22:18924718-21111383	ClinGen 22q BPs (3.0 Mb)	18924718	21111383	2186666	maternal	No	1.460068742	3.692663405	0.398616612	-0.919755197	0
22	22q11.2	22q11.2	22q11.2 deletion	17426930	deletion	chr22:19032487-20302477	chr22:18924718-21111383	hg38	chr22:18924718-21111383	ClinGen 22q BPs (3.0 Mb)	18924718	21111383	2186666	maternal	No	1.460068742	3.692663405	0.398616612	-0.919755197	0
22	22q11.2	22q11.2	22q11.2 deletion	17426930	deletion	chr22:19032487-20302477	chr22:18924718-21111383	hg38	chr22:18924718-21111383	ClinGen 22q BPs (3.0 Mb)	18924718	21111383	2186666	maternal	No	1.460068742	3.692663405	0.398616612	-0.919755197	0
22	22q11.2	22q11.2	22q11.2 deletion	17426930	deletion	chr22:19032487-20302477	chr22:18924718-21111383	hg38	chr22:18924718-21111383	ClinGen 22q BPs (3.0 Mb)	18924718	21111383	2186666	maternal	No	1.460068742	3.692663405	0.398616612	-0.919755197	0
22	22q11.2	22q11.2	22q11.2 deletion	17426930	deletion	chr22:19032487-20302477	chr22:18924718-21111383	hg38	chr22:18924718-21111383	ClinGen 22q BPs (3.0 Mb)	18924718	21111383	2186666	paternal	No	1.460068742	3.692663405	0.398616612	-0.919755197	1
22	22q11.2	22q11.2	22q11.2 deletion	17426930	deletion	chr22:19032487-20302477	chr22:18924718-21111383	hg38	chr22:18924718-21111383	ClinGen 22q BPs (3.0 Mb)	18924718	21111383	2186666	paternal	No	1.460068742	3.692663405	0.398616612	-0.919755197	1
22	22q11.2	22q11.2	22q11.2 deletion	17426930	deletion	chr22:19032487-20302477	chr22:18924718-21111383	hg38	chr22:18924718-21111383	ClinGen 22q BPs (3.0 Mb)	18924718	21111383	2186666	paternal	No	1.460068742	3.692663405	0.398616612	-0.919755197	1
22	22q11.2	22q11.2	22q11.2 deletion	17426930	deletion	chr22:19032487-20302477	chr22:18924718-21111383	hg38	chr22:18924718-21111383	ClinGen 22q BPs (3.0 Mb)	18924718	21111383	2186666	paternal	No	1.460068742	3.692663405	0.398616612	-0.919755197	1
22	22q11.2	22q11.2	22q11.2 deletion	17426930	deletion	chr22:19032487-20302477	chr22:18924718-21111383	hg38	chr22:18924718-21111383	ClinGen 22q BPs (3.0 Mb)	18924718	21111383	2186666	paternal	No	1.460068742	3.692663405	0.398616612	-0.919755197	1
22	22q11.2	22q11.2	22q11.2 deletion	17426930	deletion	chr22:19032487-20302477	chr22:18924718-21111383	hg38	chr22:18924718-21111383	ClinGen 22q BPs (3.0 Mb)	18924718	21111383	2186666	paternal	No	1.460068742	3.692663405	0.398616612	-0.919755197	1
22	22q11.2	22q11.2	22q11.2 deletion	17426930	deletion	chr22:19032487-20302477	chr22:18924718-21111383	hg38	chr22:18924718-21111383	ClinGen 22q BPs (3.0 Mb)	18924718	21111383	2186666	paternal	No	1.460068742	3.692663405	0.398616612	-0.919755197	1
22	22q11.2	22q11.2	22q11.2 deletion	17426930	deletion	chr22:19032487-20302477	chr22:18924718-21111383	hg38	chr22:18924718-21111383	ClinGen 22q BPs (3.0 Mb)	18924718	21111383	2186666	paternal	No	1.460068742	3.692663405	0.398616612	-0.919755197	1
22	22q11.2	22q11.2	22q11.2 deletion	17426930	deletion	chr22:19032487-20302477	chr22:18924718-21111383	hg38	chr22:18924718-21111383	ClinGen 22q BPs (3.0 Mb)	18924718	21111383	2186666	paternal	No	1.460068742	3.692663405	0.398616612	-0.919755197	1
22	22q11.2	22q11.2	22q11.2 deletion	17426930	deletion	chr22:19032487-20302477	chr22:18924718-21111383	hg38	chr22:18924718-21111383	ClinGen 22q BPs (3.0 Mb)	18924718	21111383	2186666	paternal	No	1.460068742	3.692663405	0.398616612	-0.919755197	1
22	22q11.2	22q11.2	22q11.2 deletion	17949513	deletion	chr22:19032487-20302477	chr22:18924718-21111383	hg38	chr22:18924718-21111383	ClinGen 22q BPs (3.0 Mb)	18924718	21111383	2186666	paternal	No	1.460068742	3.692663405	0.398616612	-0.919755197	1
22	22q11.2	22q11.2	22q11.2 deletion	17949513	deletion	chr22:19032487-20302477	chr22:18924718-21111383	hg38	chr22:18924718-21111383	ClinGen 22q BPs (3.0 Mb)	18924718	21111383	2186666	paternal	No	1.460068742	3.692663405	0.398616612	-0.919755197	1
22	22q11.2	22q11.2	22q11.2 deletion	17949513	deletion	chr22:19032487-20302477	chr22:18924718-21111383	hg38	chr22:18924718-21111383	ClinGen 22q BPs (3.0 Mb)	18924718	21111383	2186666	paternal	No	1.460068742	3.692663405	0.398616612	-0.919755197	1
22	22q11.2	22q11.2	22q11.2 deletion	17949513	deletion	chr22:19032487-20302477	chr22:18924718-21111383	hg38	chr22:18924718-21111383	ClinGen 22q BPs (3.0 Mb)	18924718	21111383	2186666	paternal	No	1.460068742	3.692663405	0.398616612	-0.919755197	1
22	22q11.2	22q11.2	22q11.2 deletion	17949513	deletion	chr22:19032487-20302477	chr22:18924718-21111383	hg38	chr22:18924718-21111383	ClinGen 22q BPs (3.0 Mb)	18924718	21111383	2186666	paternal	No	1.460068742	3.692663405	0.398616612	-0.919755197	1
22	22q11.2	22q11.2	22q11.2 deletion	17949513	deletion	chr22:19032487-20302477	chr22:18924718-21111383	hg38	chr22:18924718-21111383	ClinGen 22q BPs (3.0 Mb)	18924718	21111383	2186666	paternal	No	1.460068742	3.692663405	0.398616612	-0.919755197	1
22	22q11.2	22q11.2	22q11.2 deletion	17949513	deletion	chr22:19032487-20302477	chr22:18924718-21111383	hg38	chr22:18924718-21111383	ClinGen 22q BPs (3.0 Mb)	18924718	21111383	2186666	paternal	No	1.460068742	3.692663405	0.398616612	-0.919755197	1
22	22q11.2	22q11.2	22q11.2 deletion	17949513	deletion	chr22:19032487-20302477	chr22:18924718-21111383	hg38	chr22:18924718-21111383	ClinGen 22q BPs (3.0 Mb)	18924718	21111383	2186666	paternal	No	1.460068742	3.692663405	0.398616612	-0.919755197	1
22	22q11.2	22q11.2	22q11.2 deletion	17949513	deletion	chr22:19032487-20302477	chr22:18924718-21111383	hg38	chr22:18924718-21111383	ClinGen 22q BPs (3.0 Mb)	18924718	21111383	2186666	paternal	No	1.460068742	3.692663405	0.398616612	-0.919755197	1
22	22q11.2	22q11.2	22q11.2 deletion	17949513	deletion	chr22:19032487-20302477	chr22:18924718-21111383	hg38	chr22:18924718-21111383	ClinGen 22q BPs (3.0 Mb)	18924718	21111383	2186666	paternal	No	1.460068742	3.692663405	0.398616612	-0.919755197	1
22	22q11.2	22q11.2	22q11.2 deletion	17949513	deletion	chr22:19032487-20302477	chr22:18924718-21111383	hg38	chr22:18924718-21111383	ClinGen 22q BPs (3.0 Mb)	18924718	21111383	2186666	paternal	No	1.460068742	3.692663405	0.398616612	-0.919755197	1
22	22q11.2	22q11.2	22q11.2 deletion	17949513	deletion	chr22:19032487-20302477	chr22:18924718-21111383	hg38	chr22:18924718-21111383	ClinGen 22q BPs (3.0 Mb)	18924718	21111383	2186666	paternal	No	1.460068742	3.692663405	0.398616612	-0.919755197	1
22	22q11.2	22q11.2	22q11.2 deletion	17949513	deletion	chr22:19032487-20302477	chr22:18924718-21111383	hg38	chr22:18924718-21111383	ClinGen 22q BPs (3.0 Mb)	18924718	21111383	2186666	paternal	No	1.460068742	3.692663405	0.398616612	-0.919755197	1
22	22q11.2	22q11.2	22q11.2 deletion	17949513	deletion	chr22:19032487-20302477	chr22:18924718-21111383	hg38	chr22:18924718-21111383	ClinGen 22q BPs (3.0 Mb)	18924718	21111383	2186666	maternal	No	1.460068742	3.692663405	0.398616612	-0.919755197	0
22	22q11.2	22q11.2	22q11.2 deletion	17949513	deletion	chr22:19032487-20302477	chr22:18924718-21111383	hg38	chr22:18924718-21111383	ClinGen 22q BPs (3.0 Mb)	18924718	21111383	2186666	maternal	No	1.460068742	3.692663405	0.398616612	-0.919755197	0
22	22q11.2	22q11.2	22q11.2 deletion	17949513	deletion	chr22:19032487-20302477	chr22:18924718-21111383	hg38	chr22:18924718-21111383	ClinGen 22q BPs (3.0 Mb)	18924718	21111383	2186666	maternal	No	1.460068742	3.692663405	0.398616612	-0.919755197	0
22	22q11.2	22q11.2	22q11.2 deletion	17949513	deletion	chr22:19032487-20302477	chr22:18924718-21111383	hg38	chr22:18924718-21111383	ClinGen 22q BPs (3.0 Mb)	18924718	21111383	2186666	maternal	No	1.460068742	3.692663405	0.398616612	-0.919755197	0
22	22q11.2	22q11.2	22q11.2 deletion	17949513	deletion	chr22:19032487-20302477	chr22:18924718-21111383	hg38	chr22:18924718-21111383	ClinGen 22q BPs (3.0 Mb)	18924718	21111383	2186666	maternal	No	1.460068742	3.692663405	0.398616612	-0.919755197	0
22	22q11.2	22q11.2	22q11.2 deletion	17949513	deletion	chr22:19032487-20302477	chr22:18924718-21111383	hg38	chr22:18924718-21111383	ClinGen 22q BPs (3.0 Mb)	18924718	21111383	2186666	maternal	No	1.460068742	3.692663405	0.398616612	-0.919755197	0
22	22q11.2	22q11.2	22q11.2 deletion	17949513	deletion	chr22:19032487-20302477	chr22:18924718-21111383	hg38	chr22:18924718-21111383	ClinGen 22q BPs (3.0 Mb)	18924718	21111383	2186666	maternal	No	1.460068742	3.692663405	0.398616612	-0.919755197	0
22	22q11.2	22q11.2	22q11.2 deletion	17949513	deletion	chr22:19032487-20302477	chr22:18924718-21111383	hg38	chr22:18924718-21111383	ClinGen 22q BPs (3.0 Mb)	18924718	21111383	2186666	maternal	No	1.460068742	3.692663405	0.398616612	-0.919755197	0
22	22q11.2	22q11.2	22q11.2 deletion	17949513	deletion	chr22:19032487-20302477	chr22:18924718-21111383	hg38	chr22:18924718-21111383	ClinGen 22q BPs (3.0 Mb)	18924718	21111383	2186666	maternal	No	1.460068742	3.692663405	0.398616612	-0.919755197	0
22	22q11.2	22q11.2	22q11.2 deletion	17949513	deletion	chr22:19032487-20302477	chr22:18924718-21111383	hg38	chr22:18924718-21111383	ClinGen 22q BPs (3.0 Mb)	18924718	21111383	2186666	maternal	No	1.460068742	3.692663405	0.398616612	-0.919755197	0
22	22q11.2	22q11.2	22q11.2 deletion	17949513	deletion	chr22:19032487-20302477	chr22:18924718-21111383	hg38	chr22:18924718-21111383	ClinGen 22q BPs (3.0 Mb)	18924718	21111383	2186666	maternal	No	1.460068742	3.692663405	0.398616612	-0.919755197	0
22	22q11.2	22q11.2	22q11.2 deletion	17949513	deletion	chr22:19032487-20302477	chr22:18924718-21111383	hg38	chr22:18924718-21111383	ClinGen 22q BPs (3.0 Mb)	18924718	21111383	2186666	maternal	No	1.460068742	3.692663405	0.398616612	-0.919755197	0
22	22q11.2	22q11.2	22q11.2 deletion	17949513	deletion	chr22:19032487-20302477	chr22:18924718-21111383	hg38	chr22:18924718-21111383	ClinGen 22q BPs (3.0 Mb)	18924718	21111383	2186666	maternal	No	1.460068742	3.692663405	0.398616612	-0.919755197	0
22	22q11.2	22q11.2	22q11.2 deletion	17949513	deletion	chr22:19032487-20302477	chr22:18924718-21111383	hg38	chr22:18924718-21111383	ClinGen 22q BPs (3.0 Mb)	18924718	21111383	2186666	maternal	No	1.460068742	3.692663405	0.398616612	-0.919755197	0
22	22q11.2	22q11.2	22q11.2 deletion	17949513	deletion	chr22:19032487-20302477	chr22:18924718-21111383	hg38	chr22:18924718-21111383	ClinGen 22q BPs (3.0 Mb)	18924718	21111383	2186666	maternal	No	1.460068742	3.692663405	0.398616612	-0.919755197	0
22	22q11.2	22q11.2	22q11.2 deletion	17949513	deletion	chr22:19032487-20302477	chr22:18924718-21111383	hg38	chr22:18924718-21111383	ClinGen 22q BPs (3.0 Mb)	18924718	21111383	2186666	maternal	No	1.460068742	3.692663405	0.398616612	-0.919755197	0
22	22q11.2	22q11.2	22q11.2 deletion	17949513	deletion	chr22:19032487-20302477	chr22:18924718-21111383	hg38	chr22:18924718-21111383	ClinGen 22q BPs (3.0 Mb)	18924718	21111383	2186666	maternal	No	1.460068742	3.692663405	0.398616612	-0.919755197	0
22	22q11.2	22q11.2	22q11.2 deletion	17949513	deletion	chr22:19032487-20302477	chr22:18924718-21111383	hg38	chr22:18924718-21111383	ClinGen 22q BPs (3.0 Mb)	18924718	21111383	2186666	maternal	No	1.460068742	3.692663405	0.398616612	-0.919755197	0
22	22q11.2	22q11.2	22q11.2 deletion	17949513	deletion	chr22:19032487-20302477	chr22:18924718-21111383	hg38	chr22:18924718-21111383	ClinGen 22q BPs (3.0 Mb)	18924718	21111383	2186666	maternal	No	1.460068742	3.692663405	0.398616612	-0.919755197	0
22	22q11.2	22q11.2	22q11.2 deletion	17949513	deletion	chr22:19032487-20302477	chr22:18924718-21111383	hg38	chr22:18924718-21111383	ClinGen 22q BPs (3.0 Mb)	18924718	21111383	2186666	maternal	No	1.460068742	3.692663405	0.398616612	-0.919755197	0
22	22q11.2	22q11.2	22q11.2 deletion	17949513	deletion	chr22:19032487-20302477	chr22:18924718-21111383	hg38	chr22:18924718-21111383	ClinGen 22q BPs (3.0 Mb)	18924718	21111383	2186666	maternal	No	1.460068742	3.692663405	0.398616612	-0.919755197	0
22	22q11.2	22q11.2	22q11.2 deletion	17949513	deletion	chr22:19032487-20302477	chr22:18924718-21111383	hg38	chr22:18924718-21111383	ClinGen 22q BPs (3.0 Mb)	18924718	21111383	2186666	maternal	No	1.460068742	3.692663405	0.398616612	-0.919755197	0
22	22q11.2	22q11.2	22q11.2 deletion	17949513	deletion	chr22:19032487-20302477	chr22:18924718-21111383	hg38	chr22:18924718-21111383	ClinGen 22q BPs (3.0 Mb)	18924718	21111383	2186666	maternal	No	1.460068742	3.692663405	0.398616612	-0.919755197	0
22	22q11.2	22q11.2	22q11.2 deletion	17949513	deletion	chr22:19032487-20302477	chr22:18924718-21111383	hg38	chr22:18924718-21111383	ClinGen 22q BPs (3.0 Mb)	18924718	21111383	2186666	maternal	No	1.460068742	3.692663405	0.398616612	-0.919755197	0
22	22q11.2	22q11.2	22q11.2 deletion	17949513	deletion	chr22:19032487-20302477	chr22:18924718-21111383	hg38	chr22:18924718-21111383	ClinGen 22q BPs (3.0 Mb)	18924718	21111383	2186666	maternal	No	1.460068742	3.692663405	0.398616612	-0.919755197	0
22	22q11.2	22q11.2	22q11.2 deletion	17949513	deletion	chr22:19032487-20302477	chr22:18924718-21111383	hg38	chr22:18924718-21111383	ClinGen 22q BPs (3.0 Mb)	18924718	21111383	2186666	maternal	No	1.460068742	3.692663405	0.398616612	-0.919755197	0
22	22q11.2	22q11.2	22q11.2 deletion	17949513	deletion	chr22:19032487-20302477	chr22:18924718-21111383	hg38	chr22:18924718-21111383	ClinGen 22q BPs (3.0 Mb)	18924718	21111383	2186666	maternal	No	1.460068742	3.692663405	0.398616612	-0.919755197	0
22	22q11.2	22q11.2	22q11.2 deletion	17949513	deletion	chr22:19032487-20302477	chr22:18924718-21111383	hg38	chr22:18924718-21111383	ClinGen 22q BPs (3.0 Mb)	18924718	21111383	2186666	maternal	No	1.460068742	3.692663405	0.398616612	-0.919755197	0
22	22q11.2	22q11.2	22q11.2 deletion	17949513	deletion	chr22:19032487-20302477	chr22:18924718-21111383	hg38	chr22:18924718-21111383	ClinGen 22q BPs (3.0 Mb)	18924718	21111383	2186666	maternal	No	1.460068742	3.692663405	0.398616612	-0.919755197	0
22	22q11.2	22q11.2	22q11.2 deletion	18284679	deletion	chr22:19032487-20302477	chr22:18924718-21111383	hg38	chr22:18924718-21111383	ClinGen 22q BPs (3.0 Mb)	18924718	21111383	2186666	paternal	Yes	1.460068742	3.692663405	0.395397192	-0.92786447	1
22	22q11.2	22q11.2	22q11.2 deletion	18806272	deletion	chr22:19032487-20302477	chr22:18924718-21111383	hg38	chr22:18924718-21111383	ClinGen 22q BPs (3.0 Mb)	18924718	21111383	2186666	maternal	No	1.460068742	3.692663405	0.398616612	-0.919755197	0
22	22q11.2	22q11.2	22q11.2 deletion	18806272	deletion	chr22:19032487-20302477	chr22:18924718-21111383	hg38	chr22:18924718-21111383	ClinGen 22q BPs (3.0 Mb)	18924718	21111383	2186666	maternal	No	1.460068742	3.692663405	0.398616612	-0.919755197	0
22	22q11.2	22q11.2	22q11.2 deletion	18806272	deletion	chr22:19032487-20302477	chr22:18924718-21111383	hg38	chr22:18924718-21111383	ClinGen 22q BPs (3.0 Mb)	18924718	21111383	2186666	maternal	No	1.460068742	3.692663405	0.398616612	-0.919755197	0
22	22q11.2	22q11.2	22q11.2 deletion	18806272	deletion	chr22:19032487-20302477	chr22:18924718-21111383	hg38	chr22:18924718-21111383	ClinGen 22q BPs (3.0 Mb)	18924718	21111383	2186666	maternal	No	1.460068742	3.692663405	0.398616612	-0.919755197	0
22	22q11.2	22q11.2	22q11.2 deletion	18806272	deletion	chr22:19032487-20302477	chr22:18924718-21111383	hg38	chr22:18924718-21111383	ClinGen 22q BPs (3.0 Mb)	18924718	21111383	2186666	maternal	No	1.460068742	3.692663405	0.398616612	-0.919755197	0
22	22q11.2	22q11.2	22q11.2 deletion	18806272	deletion	chr22:19032487-20302477	chr22:18924718-21111383	hg38	chr22:18924718-21111383	ClinGen 22q BPs (3.0 Mb)	18924718	21111383	2186666	maternal	No	1.460068742	3.692663405	0.398616612	-0.919755197	0
22	22q11.2	22q11.2	22q11.2 deletion	18806272	deletion	chr22:19032487-20302477	chr22:18924718-21111383	hg38	chr22:18924718-21111383	ClinGen 22q BPs (3.0 Mb)	18924718	21111383	2186666	maternal	No	1.460068742	3.692663405	0.398616612	-0.919755197	0
22	22q11.2	22q11.2	22q11.2 deletion	18806272	deletion	chr22:19032487-20302477	chr22:18924718-21111383	hg38	chr22:18924718-21111383	ClinGen 22q BPs (3.0 Mb)	18924718	21111383	2186666	maternal	No	1.460068742	3.692663405	0.398616612	-0.919755197	0
22	22q11.2	22q11.2	22q11.2 deletion	18806272	deletion	chr22:19032487-20302477	chr22:18924718-21111383	hg38	chr22:18924718-21111383	ClinGen 22q BPs (3.0 Mb)	18924718	21111383	2186666	maternal	No	1.460068742	3.692663405	0.398616612	-0.919755197	0
22	22q11.2	22q11.2	22q11.2 deletion	18806272	deletion	chr22:19032487-20302477	chr22:18924718-21111383	hg38	chr22:18924718-21111383	ClinGen 22q BPs (3.0 Mb)	18924718	21111383	2186666	maternal	No	1.460068742	3.692663405	0.398616612	-0.919755197	0
22	22q11.2	22q11.2	22q11.2 deletion	18806272	deletion	chr22:19032487-20302477	chr22:18924718-21111383	hg38	chr22:18924718-21111383	ClinGen 22q BPs (3.0 Mb)	18924718	21111383	2186666	maternal	No	1.460068742	3.692663405	0.398616612	-0.919755197	0
22	22q11.2	22q11.2	22q11.2 deletion	18806272	deletion	chr22:19032487-20302477	chr22:18924718-21111383	hg38	chr22:18924718-21111383	ClinGen 22q BPs (3.0 Mb)	18924718	21111383	2186666	maternal	No	1.460068742	3.692663405	0.398616612	-0.919755197	0
22	22q11.2	22q11.2	22q11.2 deletion	18806272	deletion	chr22:19032487-20302477	chr22:18924718-21111383	hg38	chr22:18924718-21111383	ClinGen 22q BPs (3.0 Mb)	18924718	21111383	2186666	maternal	No	1.460068742	3.692663405	0.398616612	-0.919755197	0
22	22q11.2	22q11.2	22q11.2 deletion	18806272	deletion	chr22:19032487-20302477	chr22:18924718-21111383	hg38	chr22:18924718-21111383	ClinGen 22q BPs (3.0 Mb)	18924718	21111383	2186666	maternal	No	1.460068742	3.692663405	0.398616612	-0.919755197	0
22	22q11.2	22q11.2	22q11.2 deletion	18806272	deletion	chr22:19032487-20302477	chr22:18924718-21111383	hg38	chr22:18924718-21111383	ClinGen 22q BPs (3.0 Mb)	18924718	21111383	2186666	maternal	No	1.460068742	3.692663405	0.398616612	-0.919755197	0
22	22q11.2	22q11.2	22q11.2 deletion	18806272	deletion	chr22:19032487-20302477	chr22:18924718-21111383	hg38	chr22:18924718-21111383	ClinGen 22q BPs (3.0 Mb)	18924718	21111383	2186666	maternal	No	1.460068742	3.692663405	0.398616612	-0.919755197	0
22	22q11.2	22q11.2	22q11.2 deletion	18806272	deletion	chr22:19032487-20302477	chr22:18924718-21111383	hg38	chr22:18924718-21111383	ClinGen 22q BPs (3.0 Mb)	18924718	21111383	2186666	maternal	No	1.460068742	3.692663405	0.398616612	-0.919755197	0
22	22q11.2	22q11.2	22q11.2 deletion	18806272	deletion	chr22:19032487-20302477	chr22:18924718-21111383	hg38	chr22:18924718-21111383	ClinGen 22q BPs (3.0 Mb)	18924718	21111383	2186666	maternal	No	1.460068742	3.692663405	0.398616612	-0.919755197	0
22	22q11.2	22q11.2	22q11.2 deletion	18806272	deletion	chr22:19032487-20302477	chr22:18924718-21111383	hg38	chr22:18924718-21111383	ClinGen 22q BPs (3.0 Mb)	18924718	21111383	2186666	maternal	No	1.460068742	3.692663405	0.398616612	-0.919755197	0
22	22q11.2	22q11.2	22q11.2 deletion	18806272	deletion	chr22:19032487-20302477	chr22:18924718-21111383	hg38	chr22:18924718-21111383	ClinGen 22q BPs (3.0 Mb)	18924718	21111383	2186666	maternal	No	1.460068742	3.692663405	0.398616612	-0.919755197	0
22	22q11.2	22q11.2	22q11.2 deletion	18806272	deletion	chr22:19032487-20302477	chr22:18924718-21111383	hg38	chr22:18924718-21111383	ClinGen 22q BPs (3.0 Mb)	18924718	21111383	2186666	maternal	No	1.460068742	3.692663405	0.398616612	-0.919755197	0
22	22q11.2	22q11.2	22q11.2 deletion	18806272	deletion	chr22:19032487-20302477	chr22:18924718-21111383	hg38	chr22:18924718-21111383	ClinGen 22q BPs (3.0 Mb)	18924718	21111383	2186666	maternal	No	1.460068742	3.692663405	0.398616612	-0.919755197	0
22	22q11.2	22q11.2	22q11.2 deletion	18806272	deletion	chr22:19032487-20302477	chr22:18924718-21111383	hg38	chr22:18924718-21111383	ClinGen 22q BPs (3.0 Mb)	18924718	21111383	2186666	maternal	No	1.460068742	3.692663405	0.398616612	-0.919755197	0
22	22q11.2	22q11.2	22q11.2 deletion	18806272	deletion	chr22:19032487-20302477	chr22:18924718-21111383	hg38	chr22:18924718-21111383	ClinGen 22q BPs (3.0 Mb)	18924718	21111383	2186666	maternal	No	1.460068742	3.692663405	0.398616612	-0.919755197	0
22	22q11.2	22q11.2	22q11.2 deletion	18806272	deletion	chr22:19032487-20302477	chr22:18924718-21111383	hg38	chr22:18924718-21111383	ClinGen 22q BPs (3.0 Mb)	18924718	21111383	2186666	maternal	No	1.460068742	3.692663405	0.398616612	-0.919755197	0
22	22q11.2	22q11.2	22q11.2 deletion	18806272	deletion	chr22:19032487-20302477	chr22:18924718-21111383	hg38	chr22:18924718-21111383	ClinGen 22q BPs (3.0 Mb)	18924718	21111383	2186666	maternal	No	1.460068742	3.692663405	0.398616612	-0.919755197	0
22	22q11.2	22q11.2	22q11.2 deletion	18806272	deletion	chr22:19032487-20302477	chr22:18924718-21111383	hg38	chr22:18924718-21111383	ClinGen 22q BPs (3.0 Mb)	18924718	21111383	2186666	maternal	No	1.460068742	3.692663405	0.398616612	-0.919755197	0
22	22q11.2	22q11.2	22q11.2 deletion	18806272	deletion	chr22:19032487-20302477	chr22:18924718-21111383	hg38	chr22:18924718-21111383	ClinGen 22q BPs (3.0 Mb)	18924718	21111383	2186666	maternal	No	1.460068742	3.692663405	0.398616612	-0.919755197	0
22	22q11.2	22q11.2	22q11.2 deletion	18806272	deletion	chr22:19032487-20302477	chr22:18924718-21111383	hg38	chr22:18924718-21111383	ClinGen 22q BPs (3.0 Mb)	18924718	21111383	2186666	maternal	No	1.460068742	3.692663405	0.398616612	-0.919755197	0
22	22q11.2	22q11.2	22q11.2 deletion	18806272	deletion	chr22:19032487-20302477	chr22:18924718-21111383	hg38	chr22:18924718-21111383	ClinGen 22q BPs (3.0 Mb)	18924718	21111383	2186666	maternal	No	1.460068742	3.692663405	0.398616612	-0.919755197	0
22	22q11.2	22q11.2	22q11.2 deletion	18806272	deletion	chr22:19032487-20302477	chr22:18924718-21111383	hg38	chr22:18924718-21111383	ClinGen 22q BPs (3.0 Mb)	18924718	21111383	2186666	maternal	No	1.460068742	3.692663405	0.398616612	-0.919755197	0
22	22q11.2	22q11.2	22q11.2 deletion	18806272	deletion	chr22:19032487-20302477	chr22:18924718-21111383	hg38	chr22:18924718-21111383	ClinGen 22q BPs (3.0 Mb)	18924718	21111383	2186666	maternal	No	1.460068742	3.692663405	0.398616612	-0.919755197	0
22	22q11.2	22q11.2	22q11.2 deletion	18806272	deletion	chr22:19032487-20302477	chr22:18924718-21111383	hg38	chr22:18924718-21111383	ClinGen 22q BPs (3.0 Mb)	18924718	21111383	2186666	maternal	No	1.460068742	3.692663405	0.398616612	-0.919755197	0
22	22q11.2	22q11.2	22q11.2 deletion	18806272	deletion	chr22:19032487-20302477	chr22:18924718-21111383	hg38	chr22:18924718-21111383	ClinGen 22q BPs (3.0 Mb)	18924718	21111383	2186666	maternal	No	1.460068742	3.692663405	0.398616612	-0.919755197	0
22	22q11.2	22q11.2	22q11.2 deletion	18806272	deletion	chr22:19032487-20302477	chr22:18924718-21111383	hg38	chr22:18924718-21111383	ClinGen 22q BPs (3.0 Mb)	18924718	21111383	2186666	maternal	No	1.460068742	3.692663405	0.398616612	-0.919755197	0
22	22q11.2	22q11.2	22q11.2 deletion	18806272	deletion	chr22:19032487-20302477	chr22:18924718-21111383	hg38	chr22:18924718-21111383	ClinGen 22q BPs (3.0 Mb)	18924718	21111383	2186666	maternal	No	1.460068742	3.692663405	0.398616612	-0.919755197	0
22	22q11.2	22q11.2	22q11.2 deletion	18806272	deletion	chr22:19032487-20302477	chr22:18924718-21111383	hg38	chr22:18924718-21111383	ClinGen 22q BPs (3.0 Mb)	18924718	21111383	2186666	paternal	No	1.460068742	3.692663405	0.398616612	-0.919755197	1
22	22q11.2	22q11.2	22q11.2 deletion	18806272	deletion	chr22:19032487-20302477	chr22:18924718-21111383	hg38	chr22:18924718-21111383	ClinGen 22q BPs (3.0 Mb)	18924718	21111383	2186666	paternal	No	1.460068742	3.692663405	0.398616612	-0.919755197	1
22	22q11.2	22q11.2	22q11.2 deletion	18806272	deletion	chr22:19032487-20302477	chr22:18924718-21111383	hg38	chr22:18924718-21111383	ClinGen 22q BPs (3.0 Mb)	18924718	21111383	2186666	paternal	No	1.460068742	3.692663405	0.398616612	-0.919755197	1
22	22q11.2	22q11.2	22q11.2 deletion	18806272	deletion	chr22:19032487-20302477	chr22:18924718-21111383	hg38	chr22:18924718-21111383	ClinGen 22q BPs (3.0 Mb)	18924718	21111383	2186666	paternal	No	1.460068742	3.692663405	0.398616612	-0.919755197	1
22	22q11.2	22q11.2	22q11.2 deletion	18806272	deletion	chr22:19032487-20302477	chr22:18924718-21111383	hg38	chr22:18924718-21111383	ClinGen 22q BPs (3.0 Mb)	18924718	21111383	2186666	paternal	No	1.460068742	3.692663405	0.398616612	-0.919755197	1
22	22q11.2	22q11.2	22q11.2 deletion	18806272	deletion	chr22:19032487-20302477	chr22:18924718-21111383	hg38	chr22:18924718-21111383	ClinGen 22q BPs (3.0 Mb)	18924718	21111383	2186666	paternal	No	1.460068742	3.692663405	0.398616612	-0.919755197	1
22	22q11.2	22q11.2	22q11.2 deletion	18806272	deletion	chr22:19032487-20302477	chr22:18924718-21111383	hg38	chr22:18924718-21111383	ClinGen 22q BPs (3.0 Mb)	18924718	21111383	2186666	paternal	No	1.460068742	3.692663405	0.398616612	-0.919755197	1
22	22q11.2	22q11.2	22q11.2 deletion	18806272	deletion	chr22:19032487-20302477	chr22:18924718-21111383	hg38	chr22:18924718-21111383	ClinGen 22q BPs (3.0 Mb)	18924718	21111383	2186666	paternal	No	1.460068742	3.692663405	0.398616612	-0.919755197	1
22	22q11.2	22q11.2	22q11.2 deletion	18806272	deletion	chr22:19032487-20302477	chr22:18924718-21111383	hg38	chr22:18924718-21111383	ClinGen 22q BPs (3.0 Mb)	18924718	21111383	2186666	paternal	No	1.460068742	3.692663405	0.398616612	-0.919755197	1
22	22q11.2	22q11.2	22q11.2 deletion	18806272	deletion	chr22:19032487-20302477	chr22:18924718-21111383	hg38	chr22:18924718-21111383	ClinGen 22q BPs (3.0 Mb)	18924718	21111383	2186666	paternal	No	1.460068742	3.692663405	0.398616612	-0.919755197	1
22	22q11.2	22q11.2	22q11.2 deletion	18806272	deletion	chr22:19032487-20302477	chr22:18924718-21111383	hg38	chr22:18924718-21111383	ClinGen 22q BPs (3.0 Mb)	18924718	21111383	2186666	paternal	No	1.460068742	3.692663405	0.398616612	-0.919755197	1
22	22q11.2	22q11.2	22q11.2 deletion	18806272	deletion	chr22:19032487-20302477	chr22:18924718-21111383	hg38	chr22:18924718-21111383	ClinGen 22q BPs (3.0 Mb)	18924718	21111383	2186666	paternal	No	1.460068742	3.692663405	0.398616612	-0.919755197	1
22	22q11.2	22q11.2	22q11.2 deletion	18806272	deletion	chr22:19032487-20302477	chr22:18924718-21111383	hg38	chr22:18924718-21111383	ClinGen 22q BPs (3.0 Mb)	18924718	21111383	2186666	paternal	No	1.460068742	3.692663405	0.398616612	-0.919755197	1
22	22q11.2	22q11.2	22q11.2 deletion	18806272	deletion	chr22:19032487-20302477	chr22:18924718-21111383	hg38	chr22:18924718-21111383	ClinGen 22q BPs (3.0 Mb)	18924718	21111383	2186666	paternal	No	1.460068742	3.692663405	0.398616612	-0.919755197	1
22	22q11.2	22q11.2	22q11.2 deletion	18806272	deletion	chr22:19032487-20302477	chr22:18924718-21111383	hg38	chr22:18924718-21111383	ClinGen 22q BPs (3.0 Mb)	18924718	21111383	2186666	paternal	No	1.460068742	3.692663405	0.398616612	-0.919755197	1
22	22q11.2	22q11.2	22q11.2 deletion	18806272	deletion	chr22:19032487-20302477	chr22:18924718-21111383	hg38	chr22:18924718-21111383	ClinGen 22q BPs (3.0 Mb)	18924718	21111383	2186666	paternal	No	1.460068742	3.692663405	0.398616612	-0.919755197	1
22	22q11.2	22q11.2	22q11.2 deletion	18806272	deletion	chr22:19032487-20302477	chr22:18924718-21111383	hg38	chr22:18924718-21111383	ClinGen 22q BPs (3.0 Mb)	18924718	21111383	2186666	paternal	No	1.460068742	3.692663405	0.398616612	-0.919755197	1
22	22q11.2	22q11.2	22q11.2 deletion	18806272	deletion	chr22:19032487-20302477	chr22:18924718-21111383	hg38	chr22:18924718-21111383	ClinGen 22q BPs (3.0 Mb)	18924718	21111383	2186666	paternal	No	1.460068742	3.692663405	0.398616612	-0.919755197	1
22	22q11.2	22q11.2	22q11.2 deletion	18806272	deletion	chr22:19032487-20302477	chr22:18924718-21111383	hg38	chr22:18924718-21111383	ClinGen 22q BPs (3.0 Mb)	18924718	21111383	2186666	paternal	No	1.460068742	3.692663405	0.398616612	-0.919755197	1
22	22q11.2	22q11.2	22q11.2 deletion	18806272	deletion	chr22:19032487-20302477	chr22:18924718-21111383	hg38	chr22:18924718-21111383	ClinGen 22q BPs (3.0 Mb)	18924718	21111383	2186666	paternal	No	1.460068742	3.692663405	0.398616612	-0.919755197	1
22	22q11.2	22q11.2	22q11.2 deletion	18806272	deletion	chr22:19032487-20302477	chr22:18924718-21111383	hg38	chr22:18924718-21111383	ClinGen 22q BPs (3.0 Mb)	18924718	21111383	2186666	paternal	No	1.460068742	3.692663405	0.398616612	-0.919755197	1
22	22q11.2	22q11.2	22q11.2 deletion	18806272	deletion	chr22:19032487-20302477	chr22:18924718-21111383	hg38	chr22:18924718-21111383	ClinGen 22q BPs (3.0 Mb)	18924718	21111383	2186666	paternal	No	1.460068742	3.692663405	0.398616612	-0.919755197	1
22	22q11.2	22q11.2	22q11.2 deletion	18806272	deletion	chr22:19032487-20302477	chr22:18924718-21111383	hg38	chr22:18924718-21111383	ClinGen 22q BPs (3.0 Mb)	18924718	21111383	2186666	paternal	No	1.460068742	3.692663405	0.398616612	-0.919755197	1
22	22q11.2	22q11.2	22q11.2 deletion	18806272	deletion	chr22:19032487-20302477	chr22:18924718-21111383	hg38	chr22:18924718-21111383	ClinGen 22q BPs (3.0 Mb)	18924718	21111383	2186666	paternal	No	1.460068742	3.692663405	0.398616612	-0.919755197	1
22	22q11.2	22q11.2	22q11.2 deletion	22832905	deletion	chr22:19032487-20302477	chr22:18924718-21111383	hg38	chr22:18924718-21111383	ClinGen 22q BPs (3.0 Mb)	18924718	21111383	2186666	maternal	No	1.460068742	3.692663405	0.398616612	-0.919755197	0
22	22q11.2	22q11.2	22q11.2 deletion	22832905	deletion	chr22:19032487-20302477	chr22:18924718-21111383	hg38	chr22:18924718-21111383	ClinGen 22q BPs (3.0 Mb)	18924718	21111383	2186666	maternal	No	1.460068742	3.692663405	0.398616612	-0.919755197	0
22	22q11.2	22q11.2	22q11.2 deletion	22832905	deletion	chr22:19032487-20302477	chr22:18924718-21111383	hg38	chr22:18924718-21111383	ClinGen 22q BPs (3.0 Mb)	18924718	21111383	2186666	maternal	No	1.460068742	3.692663405	0.398616612	-0.919755197	0
22	22q11.2	22q11.2	22q11.2 deletion	22832905	deletion	chr22:19032487-20302477	chr22:18924718-21111383	hg38	chr22:18924718-21111383	ClinGen 22q BPs (3.0 Mb)	18924718	21111383	2186666	maternal	No	1.460068742	3.692663405	0.398616612	-0.919755197	0
22	22q11.2	22q11.2	22q11.2 deletion	22832905	deletion	chr22:19032487-20302477	chr22:18924718-21111383	hg38	chr22:18924718-21111383	ClinGen 22q BPs (3.0 Mb)	18924718	21111383	2186666	maternal	No	1.460068742	3.692663405	0.398616612	-0.919755197	0
22	22q11.2	22q11.2	22q11.2 deletion	22832905	deletion	chr22:19032487-20302477	chr22:18924718-21111383	hg38	chr22:18924718-21111383	ClinGen 22q BPs (3.0 Mb)	18924718	21111383	2186666	maternal	No	1.460068742	3.692663405	0.398616612	-0.919755197	0
22	22q11.2	22q11.2	22q11.2 deletion	22832905	deletion	chr22:19032487-20302477	chr22:18924718-21111383	hg38	chr22:18924718-21111383	ClinGen 22q BPs (3.0 Mb)	18924718	21111383	2186666	maternal	No	1.460068742	3.692663405	0.398616612	-0.919755197	0
22	22q11.2	22q11.2	22q11.2 deletion	22832905	deletion	chr22:19032487-20302477	chr22:18924718-21111383	hg38	chr22:18924718-21111383	ClinGen 22q BPs (3.0 Mb)	18924718	21111383	2186666	maternal	No	1.460068742	3.692663405	0.398616612	-0.919755197	0
22	22q11.2	22q11.2	22q11.2 deletion	22832905	deletion	chr22:19032487-20302477	chr22:18924718-21111383	hg38	chr22:18924718-21111383	ClinGen 22q BPs (3.0 Mb)	18924718	21111383	2186666	maternal	No	1.460068742	3.692663405	0.398616612	-0.919755197	0
22	22q11.2	22q11.2	22q11.2 deletion	22832905	deletion	chr22:19032487-20302477	chr22:18924718-21111383	hg38	chr22:18924718-21111383	ClinGen 22q BPs (3.0 Mb)	18924718	21111383	2186666	maternal	No	1.460068742	3.692663405	0.398616612	-0.919755197	0
22	22q11.2	22q11.2	22q11.2 deletion	22832905	deletion	chr22:19032487-20302477	chr22:18924718-21111383	hg38	chr22:18924718-21111383	ClinGen 22q BPs (3.0 Mb)	18924718	21111383	2186666	maternal	No	1.460068742	3.692663405	0.398616612	-0.919755197	0
22	22q11.2	22q11.2	22q11.2 deletion	22832905	deletion	chr22:19032487-20302477	chr22:18924718-21111383	hg38	chr22:18924718-21111383	ClinGen 22q BPs (3.0 Mb)	18924718	21111383	2186666	maternal	No	1.460068742	3.692663405	0.398616612	-0.919755197	0
22	22q11.2	22q11.2	22q11.2 deletion	22832905	deletion	chr22:19032487-20302477	chr22:18924718-21111383	hg38	chr22:18924718-21111383	ClinGen 22q BPs (3.0 Mb)	18924718	21111383	2186666	maternal	No	1.460068742	3.692663405	0.398616612	-0.919755197	0
22	22q11.2	22q11.2	22q11.2 deletion	22832905	deletion	chr22:19032487-20302477	chr22:18924718-21111383	hg38	chr22:18924718-21111383	ClinGen 22q BPs (3.0 Mb)	18924718	21111383	2186666	maternal	No	1.460068742	3.692663405	0.398616612	-0.919755197	0
22	22q11.2	22q11.2	22q11.2 deletion	22832905	deletion	chr22:19032487-20302477	chr22:18924718-21111383	hg38	chr22:18924718-21111383	ClinGen 22q BPs (3.0 Mb)	18924718	21111383	2186666	maternal	No	1.460068742	3.692663405	0.398616612	-0.919755197	0
22	22q11.2	22q11.2	22q11.2 deletion	22832905	deletion	chr22:19032487-20302477	chr22:18924718-21111383	hg38	chr22:18924718-21111383	ClinGen 22q BPs (3.0 Mb)	18924718	21111383	2186666	maternal	No	1.460068742	3.692663405	0.398616612	-0.919755197	0
22	22q11.2	22q11.2	22q11.2 deletion	22832905	deletion	chr22:19032487-20302477	chr22:18924718-21111383	hg38	chr22:18924718-21111383	ClinGen 22q BPs (3.0 Mb)	18924718	21111383	2186666	maternal	No	1.460068742	3.692663405	0.398616612	-0.919755197	0
22	22q11.2	22q11.2	22q11.2 deletion	22832905	deletion	chr22:19032487-20302477	chr22:18924718-21111383	hg38	chr22:18924718-21111383	ClinGen 22q BPs (3.0 Mb)	18924718	21111383	2186666	maternal	No	1.460068742	3.692663405	0.398616612	-0.919755197	0
22	22q11.2	22q11.2	22q11.2 deletion	22832905	deletion	chr22:19032487-20302477	chr22:18924718-21111383	hg38	chr22:18924718-21111383	ClinGen 22q BPs (3.0 Mb)	18924718	21111383	2186666	maternal	No	1.460068742	3.692663405	0.398616612	-0.919755197	0
22	22q11.2	22q11.2	22q11.2 deletion	22832905	deletion	chr22:19032487-20302477	chr22:18924718-21111383	hg38	chr22:18924718-21111383	ClinGen 22q BPs (3.0 Mb)	18924718	21111383	2186666	maternal	No	1.460068742	3.692663405	0.398616612	-0.919755197	0
22	22q11.2	22q11.2	22q11.2 deletion	22832905	deletion	chr22:19032487-20302477	chr22:18924718-21111383	hg38	chr22:18924718-21111383	ClinGen 22q BPs (3.0 Mb)	18924718	21111383	2186666	maternal	No	1.460068742	3.692663405	0.398616612	-0.919755197	0
22	22q11.2	22q11.2	22q11.2 deletion	22832905	deletion	chr22:19032487-20302477	chr22:18924718-21111383	hg38	chr22:18924718-21111383	ClinGen 22q BPs (3.0 Mb)	18924718	21111383	2186666	paternal	No	1.460068742	3.692663405	0.398616612	-0.919755197	1
22	22q11.2	22q11.2	22q11.2 deletion	22832905	deletion	chr22:19032487-20302477	chr22:18924718-21111383	hg38	chr22:18924718-21111383	ClinGen 22q BPs (3.0 Mb)	18924718	21111383	2186666	paternal	No	1.460068742	3.692663405	0.398616612	-0.919755197	1
22	22q11.2	22q11.2	22q11.2 deletion	22832905	deletion	chr22:19032487-20302477	chr22:18924718-21111383	hg38	chr22:18924718-21111383	ClinGen 22q BPs (3.0 Mb)	18924718	21111383	2186666	paternal	No	1.460068742	3.692663405	0.398616612	-0.919755197	1
22	22q11.2	22q11.2	22q11.2 deletion	22832905	deletion	chr22:19032487-20302477	chr22:18924718-21111383	hg38	chr22:18924718-21111383	ClinGen 22q BPs (3.0 Mb)	18924718	21111383	2186666	paternal	No	1.460068742	3.692663405	0.398616612	-0.919755197	1
22	22q11.2	22q11.2	22q11.2 deletion	22832905	deletion	chr22:19032487-20302477	chr22:18924718-21111383	hg38	chr22:18924718-21111383	ClinGen 22q BPs (3.0 Mb)	18924718	21111383	2186666	paternal	No	1.460068742	3.692663405	0.398616612	-0.919755197	1
22	22q11.2	22q11.2	22q11.2 deletion	22832905	deletion	chr22:19032487-20302477	chr22:18924718-21111383	hg38	chr22:18924718-21111383	ClinGen 22q BPs (3.0 Mb)	18924718	21111383	2186666	paternal	No	1.460068742	3.692663405	0.398616612	-0.919755197	1
22	22q11.2	22q11.2	22q11.2 deletion	22832905	deletion	chr22:19032487-20302477	chr22:18924718-21111383	hg38	chr22:18924718-21111383	ClinGen 22q BPs (3.0 Mb)	18924718	21111383	2186666	paternal	No	1.460068742	3.692663405	0.398616612	-0.919755197	1
22	22q11.2	22q11.2	22q11.2 deletion	22832905	deletion	chr22:19032487-20302477	chr22:18924718-21111383	hg38	chr22:18924718-21111383	ClinGen 22q BPs (3.0 Mb)	18924718	21111383	2186666	paternal	No	1.460068742	3.692663405	0.398616612	-0.919755197	1
22	22q11.2	22q11.2	22q11.2 deletion	22832905	deletion	chr22:19032487-20302477	chr22:18924718-21111383	hg38	chr22:18924718-21111383	ClinGen 22q BPs (3.0 Mb)	18924718	21111383	2186666	paternal	No	1.460068742	3.692663405	0.398616612	-0.919755197	1
22	22q11.2	22q11.2	22q11.2 deletion	22832905	deletion	chr22:19032487-20302477	chr22:18924718-21111383	hg38	chr22:18924718-21111383	ClinGen 22q BPs (3.0 Mb)	18924718	21111383	2186666	paternal	No	1.460068742	3.692663405	0.398616612	-0.919755197	1
22	22q11.2	22q11.2	22q11.2 deletion	22832905	deletion	chr22:19032487-20302477	chr22:18924718-21111383	hg38	chr22:18924718-21111383	ClinGen 22q BPs (3.0 Mb)	18924718	21111383	2186666	paternal	No	1.460068742	3.692663405	0.398616612	-0.919755197	1
22	22q11.2	22q11.2	22q11.2 deletion	22832905	deletion	chr22:19032487-20302477	chr22:18924718-21111383	hg38	chr22:18924718-21111383	ClinGen 22q BPs (3.0 Mb)	18924718	21111383	2186666	paternal	No	1.460068742	3.692663405	0.398616612	-0.919755197	1
22	22q11.2	22q11.2	22q11.2 deletion	22832905	deletion	chr22:19032487-20302477	chr22:18924718-21111383	hg38	chr22:18924718-21111383	ClinGen 22q BPs (3.0 Mb)	18924718	21111383	2186666	paternal	No	1.460068742	3.692663405	0.398616612	-0.919755197	1
22	22q11.2	22q11.2	22q11.2 deletion	23453669	deletion	chr22:19032487-20302477	chr22:18924718-21111383	hg38	chr22:18924718-21111383	ClinGen 22q BPs (3.0 Mb)	18924718	21111383	2186666	maternal	No	1.460068742	3.692663405	0.398616612	-0.919755197	0
22	22q11.2	22q11.2	22q11.2 deletion	23453669	deletion	chr22:19032487-20302477	chr22:18924718-21111383	hg38	chr22:18924718-21111383	ClinGen 22q BPs (3.0 Mb)	18924718	21111383	2186666	maternal	No	1.460068742	3.692663405	0.398616612	-0.919755197	0
22	22q11.2	22q11.2	22q11.2 deletion	23453669	deletion	chr22:19032487-20302477	chr22:18924718-21111383	hg38	chr22:18924718-21111383	ClinGen 22q BPs (3.0 Mb)	18924718	21111383	2186666	maternal	No	1.460068742	3.692663405	0.398616612	-0.919755197	0
22	22q11.2	22q11.2	22q11.2 deletion	23453669	deletion	chr22:19032487-20302477	chr22:18924718-21111383	hg38	chr22:18924718-21111383	ClinGen 22q BPs (3.0 Mb)	18924718	21111383	2186666	maternal	No	1.460068742	3.692663405	0.398616612	-0.919755197	0
22	22q11.2	22q11.2	22q11.2 deletion	23453669	deletion	chr22:19032487-20302477	chr22:18924718-21111383	hg38	chr22:18924718-21111383	ClinGen 22q BPs (3.0 Mb)	18924718	21111383	2186666	maternal	No	1.460068742	3.692663405	0.398616612	-0.919755197	0
22	22q11.2	22q11.2	22q11.2 deletion	23453669	deletion	chr22:19032487-20302477	chr22:18924718-21111383	hg38	chr22:18924718-21111383	ClinGen 22q BPs (3.0 Mb)	18924718	21111383	2186666	maternal	No	1.460068742	3.692663405	0.398616612	-0.919755197	0
22	22q11.2	22q11.2	22q11.2 deletion	23453669	deletion	chr22:19032487-20302477	chr22:18924718-21111383	hg38	chr22:18924718-21111383	ClinGen 22q BPs (3.0 Mb)	18924718	21111383	2186666	maternal	No	1.460068742	3.692663405	0.398616612	-0.919755197	0
22	22q11.2	22q11.2	22q11.2 deletion	23453669	deletion	chr22:19032487-20302477	chr22:18924718-21111383	hg38	chr22:18924718-21111383	ClinGen 22q BPs (3.0 Mb)	18924718	21111383	2186666	maternal	No	1.460068742	3.692663405	0.398616612	-0.919755197	0
22	22q11.2	22q11.2	22q11.2 deletion	23453669	deletion	chr22:19032487-20302477	chr22:18924718-21111383	hg38	chr22:18924718-21111383	ClinGen 22q BPs (3.0 Mb)	18924718	21111383	2186666	maternal	No	1.460068742	3.692663405	0.398616612	-0.919755197	0
22	22q11.2	22q11.2	22q11.2 deletion	23453669	deletion	chr22:19032487-20302477	chr22:18924718-21111383	hg38	chr22:18924718-21111383	ClinGen 22q BPs (3.0 Mb)	18924718	21111383	2186666	maternal	No	1.460068742	3.692663405	0.398616612	-0.919755197	0
22	22q11.2	22q11.2	22q11.2 deletion	23453669	deletion	chr22:19032487-20302477	chr22:18924718-21111383	hg38	chr22:18924718-21111383	ClinGen 22q BPs (3.0 Mb)	18924718	21111383	2186666	maternal	No	1.460068742	3.692663405	0.398616612	-0.919755197	0
22	22q11.2	22q11.2	22q11.2 deletion	23453669	deletion	chr22:19032487-20302477	chr22:18924718-21111383	hg38	chr22:18924718-21111383	ClinGen 22q BPs (3.0 Mb)	18924718	21111383	2186666	maternal	No	1.460068742	3.692663405	0.398616612	-0.919755197	0
22	22q11.2	22q11.2	22q11.2 deletion	23453669	deletion	chr22:19032487-20302477	chr22:18924718-21111383	hg38	chr22:18924718-21111383	ClinGen 22q BPs (3.0 Mb)	18924718	21111383	2186666	maternal	No	1.460068742	3.692663405	0.398616612	-0.919755197	0
22	22q11.2	22q11.2	22q11.2 deletion	23453669	deletion	chr22:19032487-20302477	chr22:18924718-21111383	hg38	chr22:18924718-21111383	ClinGen 22q BPs (3.0 Mb)	18924718	21111383	2186666	maternal	No	1.460068742	3.692663405	0.398616612	-0.919755197	0
22	22q11.2	22q11.2	22q11.2 deletion	23453669	deletion	chr22:19032487-20302477	chr22:18924718-21111383	hg38	chr22:18924718-21111383	ClinGen 22q BPs (3.0 Mb)	18924718	21111383	2186666	maternal	No	1.460068742	3.692663405	0.398616612	-0.919755197	0
22	22q11.2	22q11.2	22q11.2 deletion	23453669	deletion	chr22:19032487-20302477	chr22:18924718-21111383	hg38	chr22:18924718-21111383	ClinGen 22q BPs (3.0 Mb)	18924718	21111383	2186666	maternal	No	1.460068742	3.692663405	0.398616612	-0.919755197	0
22	22q11.2	22q11.2	22q11.2 deletion	23453669	deletion	chr22:19032487-20302477	chr22:18924718-21111383	hg38	chr22:18924718-21111383	ClinGen 22q BPs (3.0 Mb)	18924718	21111383	2186666	maternal	No	1.460068742	3.692663405	0.398616612	-0.919755197	0
22	22q11.2	22q11.2	22q11.2 deletion	23453669	deletion	chr22:19032487-20302477	chr22:18924718-21111383	hg38	chr22:18924718-21111383	ClinGen 22q BPs (3.0 Mb)	18924718	21111383	2186666	maternal	No	1.460068742	3.692663405	0.398616612	-0.919755197	0
22	22q11.2	22q11.2	22q11.2 deletion	23453669	deletion	chr22:19032487-20302477	chr22:18924718-21111383	hg38	chr22:18924718-21111383	ClinGen 22q BPs (3.0 Mb)	18924718	21111383	2186666	maternal	No	1.460068742	3.692663405	0.398616612	-0.919755197	0
22	22q11.2	22q11.2	22q11.2 deletion	23453669	deletion	chr22:19032487-20302477	chr22:18924718-21111383	hg38	chr22:18924718-21111383	ClinGen 22q BPs (3.0 Mb)	18924718	21111383	2186666	maternal	No	1.460068742	3.692663405	0.398616612	-0.919755197	0
22	22q11.2	22q11.2	22q11.2 deletion	23453669	deletion	chr22:19032487-20302477	chr22:18924718-21111383	hg38	chr22:18924718-21111383	ClinGen 22q BPs (3.0 Mb)	18924718	21111383	2186666	maternal	No	1.460068742	3.692663405	0.398616612	-0.919755197	0
22	22q11.2	22q11.2	22q11.2 deletion	23453669	deletion	chr22:19032487-20302477	chr22:18924718-21111383	hg38	chr22:18924718-21111383	ClinGen 22q BPs (3.0 Mb)	18924718	21111383	2186666	maternal	No	1.460068742	3.692663405	0.398616612	-0.919755197	0
22	22q11.2	22q11.2	22q11.2 deletion	23453669	deletion	chr22:19032487-20302477	chr22:18924718-21111383	hg38	chr22:18924718-21111383	ClinGen 22q BPs (3.0 Mb)	18924718	21111383	2186666	maternal	No	1.460068742	3.692663405	0.398616612	-0.919755197	0
22	22q11.2	22q11.2	22q11.2 deletion	23453669	deletion	chr22:19032487-20302477	chr22:18924718-21111383	hg38	chr22:18924718-21111383	ClinGen 22q BPs (3.0 Mb)	18924718	21111383	2186666	maternal	No	1.460068742	3.692663405	0.398616612	-0.919755197	0
22	22q11.2	22q11.2	22q11.2 deletion	23453669	deletion	chr22:19032487-20302477	chr22:18924718-21111383	hg38	chr22:18924718-21111383	ClinGen 22q BPs (3.0 Mb)	18924718	21111383	2186666	maternal	No	1.460068742	3.692663405	0.398616612	-0.919755197	0
22	22q11.2	22q11.2	22q11.2 deletion	23453669	deletion	chr22:19032487-20302477	chr22:18924718-21111383	hg38	chr22:18924718-21111383	ClinGen 22q BPs (3.0 Mb)	18924718	21111383	2186666	maternal	No	1.460068742	3.692663405	0.398616612	-0.919755197	0
22	22q11.2	22q11.2	22q11.2 deletion	23453669	deletion	chr22:19032487-20302477	chr22:18924718-21111383	hg38	chr22:18924718-21111383	ClinGen 22q BPs (3.0 Mb)	18924718	21111383	2186666	maternal	No	1.460068742	3.692663405	0.398616612	-0.919755197	0
22	22q11.2	22q11.2	22q11.2 deletion	23453669	deletion	chr22:19032487-20302477	chr22:18924718-21111383	hg38	chr22:18924718-21111383	ClinGen 22q BPs (3.0 Mb)	18924718	21111383	2186666	maternal	No	1.460068742	3.692663405	0.398616612	-0.919755197	0
22	22q11.2	22q11.2	22q11.2 deletion	23453669	deletion	chr22:19032487-20302477	chr22:18924718-21111383	hg38	chr22:18924718-21111383	ClinGen 22q BPs (3.0 Mb)	18924718	21111383	2186666	maternal	No	1.460068742	3.692663405	0.398616612	-0.919755197	0
22	22q11.2	22q11.2	22q11.2 deletion	23453669	deletion	chr22:19032487-20302477	chr22:18924718-21111383	hg38	chr22:18924718-21111383	ClinGen 22q BPs (3.0 Mb)	18924718	21111383	2186666	maternal	No	1.460068742	3.692663405	0.398616612	-0.919755197	0
22	22q11.2	22q11.2	22q11.2 deletion	23453669	deletion	chr22:19032487-20302477	chr22:18924718-21111383	hg38	chr22:18924718-21111383	ClinGen 22q BPs (3.0 Mb)	18924718	21111383	2186666	maternal	No	1.460068742	3.692663405	0.398616612	-0.919755197	0
22	22q11.2	22q11.2	22q11.2 deletion	23453669	deletion	chr22:19032487-20302477	chr22:18924718-21111383	hg38	chr22:18924718-21111383	ClinGen 22q BPs (3.0 Mb)	18924718	21111383	2186666	maternal	No	1.460068742	3.692663405	0.398616612	-0.919755197	0
22	22q11.2	22q11.2	22q11.2 deletion	23453669	deletion	chr22:19032487-20302477	chr22:18924718-21111383	hg38	chr22:18924718-21111383	ClinGen 22q BPs (3.0 Mb)	18924718	21111383	2186666	maternal	No	1.460068742	3.692663405	0.398616612	-0.919755197	0
22	22q11.2	22q11.2	22q11.2 deletion	23453669	deletion	chr22:19032487-20302477	chr22:18924718-21111383	hg38	chr22:18924718-21111383	ClinGen 22q BPs (3.0 Mb)	18924718	21111383	2186666	maternal	No	1.460068742	3.692663405	0.398616612	-0.919755197	0
22	22q11.2	22q11.2	22q11.2 deletion	23453669	deletion	chr22:19032487-20302477	chr22:18924718-21111383	hg38	chr22:18924718-21111383	ClinGen 22q BPs (3.0 Mb)	18924718	21111383	2186666	maternal	No	1.460068742	3.692663405	0.398616612	-0.919755197	0
22	22q11.2	22q11.2	22q11.2 deletion	23453669	deletion	chr22:19032487-20302477	chr22:18924718-21111383	hg38	chr22:18924718-21111383	ClinGen 22q BPs (3.0 Mb)	18924718	21111383	2186666	maternal	No	1.460068742	3.692663405	0.398616612	-0.919755197	0
22	22q11.2	22q11.2	22q11.2 deletion	23453669	deletion	chr22:19032487-20302477	chr22:18924718-21111383	hg38	chr22:18924718-21111383	ClinGen 22q BPs (3.0 Mb)	18924718	21111383	2186666	maternal	No	1.460068742	3.692663405	0.398616612	-0.919755197	0
22	22q11.2	22q11.2	22q11.2 deletion	23453669	deletion	chr22:19032487-20302477	chr22:18924718-21111383	hg38	chr22:18924718-21111383	ClinGen 22q BPs (3.0 Mb)	18924718	21111383	2186666	maternal	No	1.460068742	3.692663405	0.398616612	-0.919755197	0
22	22q11.2	22q11.2	22q11.2 deletion	23453669	deletion	chr22:19032487-20302477	chr22:18924718-21111383	hg38	chr22:18924718-21111383	ClinGen 22q BPs (3.0 Mb)	18924718	21111383	2186666	maternal	No	1.460068742	3.692663405	0.398616612	-0.919755197	0
22	22q11.2	22q11.2	22q11.2 deletion	23453669	deletion	chr22:19032487-20302477	chr22:18924718-21111383	hg38	chr22:18924718-21111383	ClinGen 22q BPs (3.0 Mb)	18924718	21111383	2186666	maternal	No	1.460068742	3.692663405	0.398616612	-0.919755197	0
22	22q11.2	22q11.2	22q11.2 deletion	23453669	deletion	chr22:19032487-20302477	chr22:18924718-21111383	hg38	chr22:18924718-21111383	ClinGen 22q BPs (3.0 Mb)	18924718	21111383	2186666	maternal	No	1.460068742	3.692663405	0.398616612	-0.919755197	0
22	22q11.2	22q11.2	22q11.2 deletion	23453669	deletion	chr22:19032487-20302477	chr22:18924718-21111383	hg38	chr22:18924718-21111383	ClinGen 22q BPs (3.0 Mb)	18924718	21111383	2186666	maternal	No	1.460068742	3.692663405	0.398616612	-0.919755197	0
22	22q11.2	22q11.2	22q11.2 deletion	23453669	deletion	chr22:19032487-20302477	chr22:18924718-21111383	hg38	chr22:18924718-21111383	ClinGen 22q BPs (3.0 Mb)	18924718	21111383	2186666	maternal	No	1.460068742	3.692663405	0.398616612	-0.919755197	0
22	22q11.2	22q11.2	22q11.2 deletion	23453669	deletion	chr22:19032487-20302477	chr22:18924718-21111383	hg38	chr22:18924718-21111383	ClinGen 22q BPs (3.0 Mb)	18924718	21111383	2186666	maternal	No	1.460068742	3.692663405	0.398616612	-0.919755197	0
22	22q11.2	22q11.2	22q11.2 deletion	23453669	deletion	chr22:19032487-20302477	chr22:18924718-21111383	hg38	chr22:18924718-21111383	ClinGen 22q BPs (3.0 Mb)	18924718	21111383	2186666	maternal	No	1.460068742	3.692663405	0.398616612	-0.919755197	0
22	22q11.2	22q11.2	22q11.2 deletion	23453669	deletion	chr22:19032487-20302477	chr22:18924718-21111383	hg38	chr22:18924718-21111383	ClinGen 22q BPs (3.0 Mb)	18924718	21111383	2186666	maternal	No	1.460068742	3.692663405	0.398616612	-0.919755197	0
22	22q11.2	22q11.2	22q11.2 deletion	23453669	deletion	chr22:19032487-20302477	chr22:18924718-21111383	hg38	chr22:18924718-21111383	ClinGen 22q BPs (3.0 Mb)	18924718	21111383	2186666	maternal	No	1.460068742	3.692663405	0.398616612	-0.919755197	0
22	22q11.2	22q11.2	22q11.2 deletion	23453669	deletion	chr22:19032487-20302477	chr22:18924718-21111383	hg38	chr22:18924718-21111383	ClinGen 22q BPs (3.0 Mb)	18924718	21111383	2186666	maternal	No	1.460068742	3.692663405	0.398616612	-0.919755197	0
22	22q11.2	22q11.2	22q11.2 deletion	23453669	deletion	chr22:19032487-20302477	chr22:18924718-21111383	hg38	chr22:18924718-21111383	ClinGen 22q BPs (3.0 Mb)	18924718	21111383	2186666	maternal	No	1.460068742	3.692663405	0.398616612	-0.919755197	0
22	22q11.2	22q11.2	22q11.2 deletion	23453669	deletion	chr22:19032487-20302477	chr22:18924718-21111383	hg38	chr22:18924718-21111383	ClinGen 22q BPs (3.0 Mb)	18924718	21111383	2186666	maternal	No	1.460068742	3.692663405	0.398616612	-0.919755197	0
22	22q11.2	22q11.2	22q11.2 deletion	23453669	deletion	chr22:19032487-20302477	chr22:18924718-21111383	hg38	chr22:18924718-21111383	ClinGen 22q BPs (3.0 Mb)	18924718	21111383	2186666	maternal	No	1.460068742	3.692663405	0.398616612	-0.919755197	0
22	22q11.2	22q11.2	22q11.2 deletion	23453669	deletion	chr22:19032487-20302477	chr22:18924718-21111383	hg38	chr22:18924718-21111383	ClinGen 22q BPs (3.0 Mb)	18924718	21111383	2186666	maternal	No	1.460068742	3.692663405	0.398616612	-0.919755197	0
22	22q11.2	22q11.2	22q11.2 deletion	23453669	deletion	chr22:19032487-20302477	chr22:18924718-21111383	hg38	chr22:18924718-21111383	ClinGen 22q BPs (3.0 Mb)	18924718	21111383	2186666	maternal	No	1.460068742	3.692663405	0.398616612	-0.919755197	0
22	22q11.2	22q11.2	22q11.2 deletion	23453669	deletion	chr22:19032487-20302477	chr22:18924718-21111383	hg38	chr22:18924718-21111383	ClinGen 22q BPs (3.0 Mb)	18924718	21111383	2186666	maternal	No	1.460068742	3.692663405	0.398616612	-0.919755197	0
22	22q11.2	22q11.2	22q11.2 deletion	23453669	deletion	chr22:19032487-20302477	chr22:18924718-21111383	hg38	chr22:18924718-21111383	ClinGen 22q BPs (3.0 Mb)	18924718	21111383	2186666	maternal	No	1.460068742	3.692663405	0.398616612	-0.919755197	0
22	22q11.2	22q11.2	22q11.2 deletion	23453669	deletion	chr22:19032487-20302477	chr22:18924718-21111383	hg38	chr22:18924718-21111383	ClinGen 22q BPs (3.0 Mb)	18924718	21111383	2186666	maternal	No	1.460068742	3.692663405	0.398616612	-0.919755197	0
22	22q11.2	22q11.2	22q11.2 deletion	23453669	deletion	chr22:19032487-20302477	chr22:18924718-21111383	hg38	chr22:18924718-21111383	ClinGen 22q BPs (3.0 Mb)	18924718	21111383	2186666	maternal	No	1.460068742	3.692663405	0.398616612	-0.919755197	0
22	22q11.2	22q11.2	22q11.2 deletion	23453669	deletion	chr22:19032487-20302477	chr22:18924718-21111383	hg38	chr22:18924718-21111383	ClinGen 22q BPs (3.0 Mb)	18924718	21111383	2186666	maternal	No	1.460068742	3.692663405	0.398616612	-0.919755197	0
22	22q11.2	22q11.2	22q11.2 deletion	23453669	deletion	chr22:19032487-20302477	chr22:18924718-21111383	hg38	chr22:18924718-21111383	ClinGen 22q BPs (3.0 Mb)	18924718	21111383	2186666	maternal	No	1.460068742	3.692663405	0.398616612	-0.919755197	0
22	22q11.2	22q11.2	22q11.2 deletion	23453669	deletion	chr22:19032487-20302477	chr22:18924718-21111383	hg38	chr22:18924718-21111383	ClinGen 22q BPs (3.0 Mb)	18924718	21111383	2186666	maternal	No	1.460068742	3.692663405	0.398616612	-0.919755197	0
22	22q11.2	22q11.2	22q11.2 deletion	23453669	deletion	chr22:19032487-20302477	chr22:18924718-21111383	hg38	chr22:18924718-21111383	ClinGen 22q BPs (3.0 Mb)	18924718	21111383	2186666	maternal	No	1.460068742	3.692663405	0.398616612	-0.919755197	0
22	22q11.2	22q11.2	22q11.2 deletion	23453669	deletion	chr22:19032487-20302477	chr22:18924718-21111383	hg38	chr22:18924718-21111383	ClinGen 22q BPs (3.0 Mb)	18924718	21111383	2186666	maternal	No	1.460068742	3.692663405	0.398616612	-0.919755197	0
22	22q11.2	22q11.2	22q11.2 deletion	23453669	deletion	chr22:19032487-20302477	chr22:18924718-21111383	hg38	chr22:18924718-21111383	ClinGen 22q BPs (3.0 Mb)	18924718	21111383	2186666	maternal	No	1.460068742	3.692663405	0.398616612	-0.919755197	0
22	22q11.2	22q11.2	22q11.2 deletion	23453669	deletion	chr22:19032487-20302477	chr22:18924718-21111383	hg38	chr22:18924718-21111383	ClinGen 22q BPs (3.0 Mb)	18924718	21111383	2186666	maternal	No	1.460068742	3.692663405	0.398616612	-0.919755197	0
22	22q11.2	22q11.2	22q11.2 deletion	23453669	deletion	chr22:19032487-20302477	chr22:18924718-21111383	hg38	chr22:18924718-21111383	ClinGen 22q BPs (3.0 Mb)	18924718	21111383	2186666	maternal	No	1.460068742	3.692663405	0.398616612	-0.919755197	0
22	22q11.2	22q11.2	22q11.2 deletion	23453669	deletion	chr22:19032487-20302477	chr22:18924718-21111383	hg38	chr22:18924718-21111383	ClinGen 22q BPs (3.0 Mb)	18924718	21111383	2186666	maternal	No	1.460068742	3.692663405	0.398616612	-0.919755197	0
22	22q11.2	22q11.2	22q11.2 deletion	23453669	deletion	chr22:19032487-20302477	chr22:18924718-21111383	hg38	chr22:18924718-21111383	ClinGen 22q BPs (3.0 Mb)	18924718	21111383	2186666	maternal	No	1.460068742	3.692663405	0.398616612	-0.919755197	0
22	22q11.2	22q11.2	22q11.2 deletion	23453669	deletion	chr22:19032487-20302477	chr22:18924718-21111383	hg38	chr22:18924718-21111383	ClinGen 22q BPs (3.0 Mb)	18924718	21111383	2186666	maternal	No	1.460068742	3.692663405	0.398616612	-0.919755197	0
22	22q11.2	22q11.2	22q11.2 deletion	23453669	deletion	chr22:19032487-20302477	chr22:18924718-21111383	hg38	chr22:18924718-21111383	ClinGen 22q BPs (3.0 Mb)	18924718	21111383	2186666	maternal	No	1.460068742	3.692663405	0.398616612	-0.919755197	0
22	22q11.2	22q11.2	22q11.2 deletion	23453669	deletion	chr22:19032487-20302477	chr22:18924718-21111383	hg38	chr22:18924718-21111383	ClinGen 22q BPs (3.0 Mb)	18924718	21111383	2186666	maternal	No	1.460068742	3.692663405	0.398616612	-0.919755197	0
22	22q11.2	22q11.2	22q11.2 deletion	23453669	deletion	chr22:19032487-20302477	chr22:18924718-21111383	hg38	chr22:18924718-21111383	ClinGen 22q BPs (3.0 Mb)	18924718	21111383	2186666	maternal	No	1.460068742	3.692663405	0.398616612	-0.919755197	0
22	22q11.2	22q11.2	22q11.2 deletion	23453669	deletion	chr22:19032487-20302477	chr22:18924718-21111383	hg38	chr22:18924718-21111383	ClinGen 22q BPs (3.0 Mb)	18924718	21111383	2186666	maternal	No	1.460068742	3.692663405	0.398616612	-0.919755197	0
22	22q11.2	22q11.2	22q11.2 deletion	23453669	deletion	chr22:19032487-20302477	chr22:18924718-21111383	hg38	chr22:18924718-21111383	ClinGen 22q BPs (3.0 Mb)	18924718	21111383	2186666	maternal	No	1.460068742	3.692663405	0.398616612	-0.919755197	0
22	22q11.2	22q11.2	22q11.2 deletion	23453669	deletion	chr22:19032487-20302477	chr22:18924718-21111383	hg38	chr22:18924718-21111383	ClinGen 22q BPs (3.0 Mb)	18924718	21111383	2186666	maternal	No	1.460068742	3.692663405	0.398616612	-0.919755197	0
22	22q11.2	22q11.2	22q11.2 deletion	23453669	deletion	chr22:19032487-20302477	chr22:18924718-21111383	hg38	chr22:18924718-21111383	ClinGen 22q BPs (3.0 Mb)	18924718	21111383	2186666	maternal	No	1.460068742	3.692663405	0.398616612	-0.919755197	0
22	22q11.2	22q11.2	22q11.2 deletion	23453669	deletion	chr22:19032487-20302477	chr22:18924718-21111383	hg38	chr22:18924718-21111383	ClinGen 22q BPs (3.0 Mb)	18924718	21111383	2186666	maternal	No	1.460068742	3.692663405	0.398616612	-0.919755197	0
22	22q11.2	22q11.2	22q11.2 deletion	23453669	deletion	chr22:19032487-20302477	chr22:18924718-21111383	hg38	chr22:18924718-21111383	ClinGen 22q BPs (3.0 Mb)	18924718	21111383	2186666	maternal	No	1.460068742	3.692663405	0.398616612	-0.919755197	0
22	22q11.2	22q11.2	22q11.2 deletion	23453669	deletion	chr22:19032487-20302477	chr22:18924718-21111383	hg38	chr22:18924718-21111383	ClinGen 22q BPs (3.0 Mb)	18924718	21111383	2186666	maternal	No	1.460068742	3.692663405	0.398616612	-0.919755197	0
22	22q11.2	22q11.2	22q11.2 deletion	23453669	deletion	chr22:19032487-20302477	chr22:18924718-21111383	hg38	chr22:18924718-21111383	ClinGen 22q BPs (3.0 Mb)	18924718	21111383	2186666	maternal	No	1.460068742	3.692663405	0.398616612	-0.919755197	0
22	22q11.2	22q11.2	22q11.2 deletion	23453669	deletion	chr22:19032487-20302477	chr22:18924718-21111383	hg38	chr22:18924718-21111383	ClinGen 22q BPs (3.0 Mb)	18924718	21111383	2186666	maternal	No	1.460068742	3.692663405	0.398616612	-0.919755197	0
22	22q11.2	22q11.2	22q11.2 deletion	23453669	deletion	chr22:19032487-20302477	chr22:18924718-21111383	hg38	chr22:18924718-21111383	ClinGen 22q BPs (3.0 Mb)	18924718	21111383	2186666	maternal	No	1.460068742	3.692663405	0.398616612	-0.919755197	0
22	22q11.2	22q11.2	22q11.2 deletion	23453669	deletion	chr22:19032487-20302477	chr22:18924718-21111383	hg38	chr22:18924718-21111383	ClinGen 22q BPs (3.0 Mb)	18924718	21111383	2186666	maternal	No	1.460068742	3.692663405	0.398616612	-0.919755197	0
22	22q11.2	22q11.2	22q11.2 deletion	23453669	deletion	chr22:19032487-20302477	chr22:18924718-21111383	hg38	chr22:18924718-21111383	ClinGen 22q BPs (3.0 Mb)	18924718	21111383	2186666	maternal	No	1.460068742	3.692663405	0.398616612	-0.919755197	0
22	22q11.2	22q11.2	22q11.2 deletion	23453669	deletion	chr22:19032487-20302477	chr22:18924718-21111383	hg38	chr22:18924718-21111383	ClinGen 22q BPs (3.0 Mb)	18924718	21111383	2186666	maternal	No	1.460068742	3.692663405	0.398616612	-0.919755197	0
22	22q11.2	22q11.2	22q11.2 deletion	23453669	deletion	chr22:19032487-20302477	chr22:18924718-21111383	hg38	chr22:18924718-21111383	ClinGen 22q BPs (3.0 Mb)	18924718	21111383	2186666	maternal	No	1.460068742	3.692663405	0.398616612	-0.919755197	0
22	22q11.2	22q11.2	22q11.2 deletion	23453669	deletion	chr22:19032487-20302477	chr22:18924718-21111383	hg38	chr22:18924718-21111383	ClinGen 22q BPs (3.0 Mb)	18924718	21111383	2186666	maternal	No	1.460068742	3.692663405	0.398616612	-0.919755197	0
22	22q11.2	22q11.2	22q11.2 deletion	23453669	deletion	chr22:19032487-20302477	chr22:18924718-21111383	hg38	chr22:18924718-21111383	ClinGen 22q BPs (3.0 Mb)	18924718	21111383	2186666	maternal	No	1.460068742	3.692663405	0.398616612	-0.919755197	0
22	22q11.2	22q11.2	22q11.2 deletion	23453669	deletion	chr22:19032487-20302477	chr22:18924718-21111383	hg38	chr22:18924718-21111383	ClinGen 22q BPs (3.0 Mb)	18924718	21111383	2186666	maternal	No	1.460068742	3.692663405	0.398616612	-0.919755197	0
22	22q11.2	22q11.2	22q11.2 deletion	23453669	deletion	chr22:19032487-20302477	chr22:18924718-21111383	hg38	chr22:18924718-21111383	ClinGen 22q BPs (3.0 Mb)	18924718	21111383	2186666	maternal	No	1.460068742	3.692663405	0.398616612	-0.919755197	0
22	22q11.2	22q11.2	22q11.2 deletion	23453669	deletion	chr22:19032487-20302477	chr22:18924718-21111383	hg38	chr22:18924718-21111383	ClinGen 22q BPs (3.0 Mb)	18924718	21111383	2186666	maternal	No	1.460068742	3.692663405	0.398616612	-0.919755197	0
22	22q11.2	22q11.2	22q11.2 deletion	23453669	deletion	chr22:19032487-20302477	chr22:18924718-21111383	hg38	chr22:18924718-21111383	ClinGen 22q BPs (3.0 Mb)	18924718	21111383	2186666	maternal	No	1.460068742	3.692663405	0.398616612	-0.919755197	0
22	22q11.2	22q11.2	22q11.2 deletion	23453669	deletion	chr22:19032487-20302477	chr22:18924718-21111383	hg38	chr22:18924718-21111383	ClinGen 22q BPs (3.0 Mb)	18924718	21111383	2186666	maternal	No	1.460068742	3.692663405	0.398616612	-0.919755197	0
22	22q11.2	22q11.2	22q11.2 deletion	23453669	deletion	chr22:19032487-20302477	chr22:18924718-21111383	hg38	chr22:18924718-21111383	ClinGen 22q BPs (3.0 Mb)	18924718	21111383	2186666	maternal	No	1.460068742	3.692663405	0.398616612	-0.919755197	0
22	22q11.2	22q11.2	22q11.2 deletion	23453669	deletion	chr22:19032487-20302477	chr22:18924718-21111383	hg38	chr22:18924718-21111383	ClinGen 22q BPs (3.0 Mb)	18924718	21111383	2186666	maternal	No	1.460068742	3.692663405	0.398616612	-0.919755197	0
22	22q11.2	22q11.2	22q11.2 deletion	23453669	deletion	chr22:19032487-20302477	chr22:18924718-21111383	hg38	chr22:18924718-21111383	ClinGen 22q BPs (3.0 Mb)	18924718	21111383	2186666	maternal	No	1.460068742	3.692663405	0.398616612	-0.919755197	0
22	22q11.2	22q11.2	22q11.2 deletion	23453669	deletion	chr22:19032487-20302477	chr22:18924718-21111383	hg38	chr22:18924718-21111383	ClinGen 22q BPs (3.0 Mb)	18924718	21111383	2186666	maternal	No	1.460068742	3.692663405	0.398616612	-0.919755197	0
22	22q11.2	22q11.2	22q11.2 deletion	23453669	deletion	chr22:19032487-20302477	chr22:18924718-21111383	hg38	chr22:18924718-21111383	ClinGen 22q BPs (3.0 Mb)	18924718	21111383	2186666	maternal	No	1.460068742	3.692663405	0.398616612	-0.919755197	0
22	22q11.2	22q11.2	22q11.2 deletion	23453669	deletion	chr22:19032487-20302477	chr22:18924718-21111383	hg38	chr22:18924718-21111383	ClinGen 22q BPs (3.0 Mb)	18924718	21111383	2186666	maternal	No	1.460068742	3.692663405	0.398616612	-0.919755197	0
22	22q11.2	22q11.2	22q11.2 deletion	23453669	deletion	chr22:19032487-20302477	chr22:18924718-21111383	hg38	chr22:18924718-21111383	ClinGen 22q BPs (3.0 Mb)	18924718	21111383	2186666	maternal	No	1.460068742	3.692663405	0.398616612	-0.919755197	0
22	22q11.2	22q11.2	22q11.2 deletion	23453669	deletion	chr22:19032487-20302477	chr22:18924718-21111383	hg38	chr22:18924718-21111383	ClinGen 22q BPs (3.0 Mb)	18924718	21111383	2186666	maternal	No	1.460068742	3.692663405	0.398616612	-0.919755197	0
22	22q11.2	22q11.2	22q11.2 deletion	23453669	deletion	chr22:19032487-20302477	chr22:18924718-21111383	hg38	chr22:18924718-21111383	ClinGen 22q BPs (3.0 Mb)	18924718	21111383	2186666	maternal	No	1.460068742	3.692663405	0.398616612	-0.919755197	0
22	22q11.2	22q11.2	22q11.2 deletion	23453669	deletion	chr22:19032487-20302477	chr22:18924718-21111383	hg38	chr22:18924718-21111383	ClinGen 22q BPs (3.0 Mb)	18924718	21111383	2186666	maternal	No	1.460068742	3.692663405	0.398616612	-0.919755197	0
22	22q11.2	22q11.2	22q11.2 deletion	23453669	deletion	chr22:19032487-20302477	chr22:18924718-21111383	hg38	chr22:18924718-21111383	ClinGen 22q BPs (3.0 Mb)	18924718	21111383	2186666	maternal	No	1.460068742	3.692663405	0.398616612	-0.919755197	0
22	22q11.2	22q11.2	22q11.2 deletion	23453669	deletion	chr22:19032487-20302477	chr22:18924718-21111383	hg38	chr22:18924718-21111383	ClinGen 22q BPs (3.0 Mb)	18924718	21111383	2186666	maternal	No	1.460068742	3.692663405	0.398616612	-0.919755197	0
22	22q11.2	22q11.2	22q11.2 deletion	23453669	deletion	chr22:19032487-20302477	chr22:18924718-21111383	hg38	chr22:18924718-21111383	ClinGen 22q BPs (3.0 Mb)	18924718	21111383	2186666	maternal	No	1.460068742	3.692663405	0.398616612	-0.919755197	0
22	22q11.2	22q11.2	22q11.2 deletion	23453669	deletion	chr22:19032487-20302477	chr22:18924718-21111383	hg38	chr22:18924718-21111383	ClinGen 22q BPs (3.0 Mb)	18924718	21111383	2186666	maternal	No	1.460068742	3.692663405	0.398616612	-0.919755197	0
22	22q11.2	22q11.2	22q11.2 deletion	23453669	deletion	chr22:19032487-20302477	chr22:18924718-21111383	hg38	chr22:18924718-21111383	ClinGen 22q BPs (3.0 Mb)	18924718	21111383	2186666	maternal	No	1.460068742	3.692663405	0.398616612	-0.919755197	0
22	22q11.2	22q11.2	22q11.2 deletion	23453669	deletion	chr22:19032487-20302477	chr22:18924718-21111383	hg38	chr22:18924718-21111383	ClinGen 22q BPs (3.0 Mb)	18924718	21111383	2186666	maternal	No	1.460068742	3.692663405	0.398616612	-0.919755197	0
22	22q11.2	22q11.2	22q11.2 deletion	23453669	deletion	chr22:19032487-20302477	chr22:18924718-21111383	hg38	chr22:18924718-21111383	ClinGen 22q BPs (3.0 Mb)	18924718	21111383	2186666	maternal	No	1.460068742	3.692663405	0.398616612	-0.919755197	0
22	22q11.2	22q11.2	22q11.2 deletion	23453669	deletion	chr22:19032487-20302477	chr22:18924718-21111383	hg38	chr22:18924718-21111383	ClinGen 22q BPs (3.0 Mb)	18924718	21111383	2186666	maternal	No	1.460068742	3.692663405	0.398616612	-0.919755197	0
22	22q11.2	22q11.2	22q11.2 deletion	23453669	deletion	chr22:19032487-20302477	chr22:18924718-21111383	hg38	chr22:18924718-21111383	ClinGen 22q BPs (3.0 Mb)	18924718	21111383	2186666	maternal	No	1.460068742	3.692663405	0.398616612	-0.919755197	0
22	22q11.2	22q11.2	22q11.2 deletion	23453669	deletion	chr22:19032487-20302477	chr22:18924718-21111383	hg38	chr22:18924718-21111383	ClinGen 22q BPs (3.0 Mb)	18924718	21111383	2186666	maternal	No	1.460068742	3.692663405	0.398616612	-0.919755197	0
22	22q11.2	22q11.2	22q11.2 deletion	23453669	deletion	chr22:19032487-20302477	chr22:18924718-21111383	hg38	chr22:18924718-21111383	ClinGen 22q BPs (3.0 Mb)	18924718	21111383	2186666	maternal	No	1.460068742	3.692663405	0.398616612	-0.919755197	0
22	22q11.2	22q11.2	22q11.2 deletion	23453669	deletion	chr22:19032487-20302477	chr22:18924718-21111383	hg38	chr22:18924718-21111383	ClinGen 22q BPs (3.0 Mb)	18924718	21111383	2186666	maternal	No	1.460068742	3.692663405	0.398616612	-0.919755197	0
22	22q11.2	22q11.2	22q11.2 deletion	23453669	deletion	chr22:19032487-20302477	chr22:18924718-21111383	hg38	chr22:18924718-21111383	ClinGen 22q BPs (3.0 Mb)	18924718	21111383	2186666	maternal	No	1.460068742	3.692663405	0.398616612	-0.919755197	0
22	22q11.2	22q11.2	22q11.2 deletion	23453669	deletion	chr22:19032487-20302477	chr22:18924718-21111383	hg38	chr22:18924718-21111383	ClinGen 22q BPs (3.0 Mb)	18924718	21111383	2186666	maternal	No	1.460068742	3.692663405	0.398616612	-0.919755197	0
22	22q11.2	22q11.2	22q11.2 deletion	23453669	deletion	chr22:19032487-20302477	chr22:18924718-21111383	hg38	chr22:18924718-21111383	ClinGen 22q BPs (3.0 Mb)	18924718	21111383	2186666	maternal	No	1.460068742	3.692663405	0.398616612	-0.919755197	0
22	22q11.2	22q11.2	22q11.2 deletion	23453669	deletion	chr22:19032487-20302477	chr22:18924718-21111383	hg38	chr22:18924718-21111383	ClinGen 22q BPs (3.0 Mb)	18924718	21111383	2186666	maternal	No	1.460068742	3.692663405	0.398616612	-0.919755197	0
22	22q11.2	22q11.2	22q11.2 deletion	23453669	deletion	chr22:19032487-20302477	chr22:18924718-21111383	hg38	chr22:18924718-21111383	ClinGen 22q BPs (3.0 Mb)	18924718	21111383	2186666	maternal	No	1.460068742	3.692663405	0.398616612	-0.919755197	0
22	22q11.2	22q11.2	22q11.2 deletion	23453669	deletion	chr22:19032487-20302477	chr22:18924718-21111383	hg38	chr22:18924718-21111383	ClinGen 22q BPs (3.0 Mb)	18924718	21111383	2186666	maternal	No	1.460068742	3.692663405	0.398616612	-0.919755197	0
22	22q11.2	22q11.2	22q11.2 deletion	23453669	deletion	chr22:19032487-20302477	chr22:18924718-21111383	hg38	chr22:18924718-21111383	ClinGen 22q BPs (3.0 Mb)	18924718	21111383	2186666	maternal	No	1.460068742	3.692663405	0.398616612	-0.919755197	0
22	22q11.2	22q11.2	22q11.2 deletion	23453669	deletion	chr22:19032487-20302477	chr22:18924718-21111383	hg38	chr22:18924718-21111383	ClinGen 22q BPs (3.0 Mb)	18924718	21111383	2186666	maternal	No	1.460068742	3.692663405	0.398616612	-0.919755197	0
22	22q11.2	22q11.2	22q11.2 deletion	23453669	deletion	chr22:19032487-20302477	chr22:18924718-21111383	hg38	chr22:18924718-21111383	ClinGen 22q BPs (3.0 Mb)	18924718	21111383	2186666	maternal	No	1.460068742	3.692663405	0.398616612	-0.919755197	0
22	22q11.2	22q11.2	22q11.2 deletion	23453669	deletion	chr22:19032487-20302477	chr22:18924718-21111383	hg38	chr22:18924718-21111383	ClinGen 22q BPs (3.0 Mb)	18924718	21111383	2186666	maternal	No	1.460068742	3.692663405	0.398616612	-0.919755197	0
22	22q11.2	22q11.2	22q11.2 deletion	23453669	deletion	chr22:19032487-20302477	chr22:18924718-21111383	hg38	chr22:18924718-21111383	ClinGen 22q BPs (3.0 Mb)	18924718	21111383	2186666	maternal	No	1.460068742	3.692663405	0.398616612	-0.919755197	0
22	22q11.2	22q11.2	22q11.2 deletion	23453669	deletion	chr22:19032487-20302477	chr22:18924718-21111383	hg38	chr22:18924718-21111383	ClinGen 22q BPs (3.0 Mb)	18924718	21111383	2186666	maternal	No	1.460068742	3.692663405	0.398616612	-0.919755197	0
22	22q11.2	22q11.2	22q11.2 deletion	23453669	deletion	chr22:19032487-20302477	chr22:18924718-21111383	hg38	chr22:18924718-21111383	ClinGen 22q BPs (3.0 Mb)	18924718	21111383	2186666	maternal	No	1.460068742	3.692663405	0.398616612	-0.919755197	0
22	22q11.2	22q11.2	22q11.2 deletion	23453669	deletion	chr22:19032487-20302477	chr22:18924718-21111383	hg38	chr22:18924718-21111383	ClinGen 22q BPs (3.0 Mb)	18924718	21111383	2186666	maternal	No	1.460068742	3.692663405	0.398616612	-0.919755197	0
22	22q11.2	22q11.2	22q11.2 deletion	23453669	deletion	chr22:19032487-20302477	chr22:18924718-21111383	hg38	chr22:18924718-21111383	ClinGen 22q BPs (3.0 Mb)	18924718	21111383	2186666	maternal	No	1.460068742	3.692663405	0.398616612	-0.919755197	0
22	22q11.2	22q11.2	22q11.2 deletion	23453669	deletion	chr22:19032487-20302477	chr22:18924718-21111383	hg38	chr22:18924718-21111383	ClinGen 22q BPs (3.0 Mb)	18924718	21111383	2186666	maternal	No	1.460068742	3.692663405	0.398616612	-0.919755197	0
22	22q11.2	22q11.2	22q11.2 deletion	23453669	deletion	chr22:19032487-20302477	chr22:18924718-21111383	hg38	chr22:18924718-21111383	ClinGen 22q BPs (3.0 Mb)	18924718	21111383	2186666	maternal	No	1.460068742	3.692663405	0.398616612	-0.919755197	0
22	22q11.2	22q11.2	22q11.2 deletion	23453669	deletion	chr22:19032487-20302477	chr22:18924718-21111383	hg38	chr22:18924718-21111383	ClinGen 22q BPs (3.0 Mb)	18924718	21111383	2186666	maternal	No	1.460068742	3.692663405	0.398616612	-0.919755197	0
22	22q11.2	22q11.2	22q11.2 deletion	23453669	deletion	chr22:19032487-20302477	chr22:18924718-21111383	hg38	chr22:18924718-21111383	ClinGen 22q BPs (3.0 Mb)	18924718	21111383	2186666	maternal	No	1.460068742	3.692663405	0.398616612	-0.919755197	0
22	22q11.2	22q11.2	22q11.2 deletion	23453669	deletion	chr22:19032487-20302477	chr22:18924718-21111383	hg38	chr22:18924718-21111383	ClinGen 22q BPs (3.0 Mb)	18924718	21111383	2186666	maternal	No	1.460068742	3.692663405	0.398616612	-0.919755197	0
22	22q11.2	22q11.2	22q11.2 deletion	23453669	deletion	chr22:19032487-20302477	chr22:18924718-21111383	hg38	chr22:18924718-21111383	ClinGen 22q BPs (3.0 Mb)	18924718	21111383	2186666	maternal	No	1.460068742	3.692663405	0.398616612	-0.919755197	0
22	22q11.2	22q11.2	22q11.2 deletion	23453669	deletion	chr22:19032487-20302477	chr22:18924718-21111383	hg38	chr22:18924718-21111383	ClinGen 22q BPs (3.0 Mb)	18924718	21111383	2186666	maternal	No	1.460068742	3.692663405	0.398616612	-0.919755197	0
22	22q11.2	22q11.2	22q11.2 deletion	23453669	deletion	chr22:19032487-20302477	chr22:18924718-21111383	hg38	chr22:18924718-21111383	ClinGen 22q BPs (3.0 Mb)	18924718	21111383	2186666	maternal	No	1.460068742	3.692663405	0.398616612	-0.919755197	0
22	22q11.2	22q11.2	22q11.2 deletion	23453669	deletion	chr22:19032487-20302477	chr22:18924718-21111383	hg38	chr22:18924718-21111383	ClinGen 22q BPs (3.0 Mb)	18924718	21111383	2186666	maternal	No	1.460068742	3.692663405	0.398616612	-0.919755197	0
22	22q11.2	22q11.2	22q11.2 deletion	23453669	deletion	chr22:19032487-20302477	chr22:18924718-21111383	hg38	chr22:18924718-21111383	ClinGen 22q BPs (3.0 Mb)	18924718	21111383	2186666	maternal	No	1.460068742	3.692663405	0.398616612	-0.919755197	0
22	22q11.2	22q11.2	22q11.2 deletion	23453669	deletion	chr22:19032487-20302477	chr22:18924718-21111383	hg38	chr22:18924718-21111383	ClinGen 22q BPs (3.0 Mb)	18924718	21111383	2186666	maternal	No	1.460068742	3.692663405	0.398616612	-0.919755197	0
22	22q11.2	22q11.2	22q11.2 deletion	23453669	deletion	chr22:19032487-20302477	chr22:18924718-21111383	hg38	chr22:18924718-21111383	ClinGen 22q BPs (3.0 Mb)	18924718	21111383	2186666	maternal	No	1.460068742	3.692663405	0.398616612	-0.919755197	0
22	22q11.2	22q11.2	22q11.2 deletion	23453669	deletion	chr22:19032487-20302477	chr22:18924718-21111383	hg38	chr22:18924718-21111383	ClinGen 22q BPs (3.0 Mb)	18924718	21111383	2186666	maternal	No	1.460068742	3.692663405	0.398616612	-0.919755197	0
22	22q11.2	22q11.2	22q11.2 deletion	23453669	deletion	chr22:19032487-20302477	chr22:18924718-21111383	hg38	chr22:18924718-21111383	ClinGen 22q BPs (3.0 Mb)	18924718	21111383	2186666	maternal	No	1.460068742	3.692663405	0.398616612	-0.919755197	0
22	22q11.2	22q11.2	22q11.2 deletion	23453669	deletion	chr22:19032487-20302477	chr22:18924718-21111383	hg38	chr22:18924718-21111383	ClinGen 22q BPs (3.0 Mb)	18924718	21111383	2186666	maternal	No	1.460068742	3.692663405	0.398616612	-0.919755197	0
22	22q11.2	22q11.2	22q11.2 deletion	23453669	deletion	chr22:19032487-20302477	chr22:18924718-21111383	hg38	chr22:18924718-21111383	ClinGen 22q BPs (3.0 Mb)	18924718	21111383	2186666	maternal	No	1.460068742	3.692663405	0.398616612	-0.919755197	0
22	22q11.2	22q11.2	22q11.2 deletion	23453669	deletion	chr22:19032487-20302477	chr22:18924718-21111383	hg38	chr22:18924718-21111383	ClinGen 22q BPs (3.0 Mb)	18924718	21111383	2186666	maternal	No	1.460068742	3.692663405	0.398616612	-0.919755197	0
22	22q11.2	22q11.2	22q11.2 deletion	23453669	deletion	chr22:19032487-20302477	chr22:18924718-21111383	hg38	chr22:18924718-21111383	ClinGen 22q BPs (3.0 Mb)	18924718	21111383	2186666	maternal	No	1.460068742	3.692663405	0.398616612	-0.919755197	0
22	22q11.2	22q11.2	22q11.2 deletion	23453669	deletion	chr22:19032487-20302477	chr22:18924718-21111383	hg38	chr22:18924718-21111383	ClinGen 22q BPs (3.0 Mb)	18924718	21111383	2186666	maternal	No	1.460068742	3.692663405	0.398616612	-0.919755197	0
22	22q11.2	22q11.2	22q11.2 deletion	23453669	deletion	chr22:19032487-20302477	chr22:18924718-21111383	hg38	chr22:18924718-21111383	ClinGen 22q BPs (3.0 Mb)	18924718	21111383	2186666	maternal	No	1.460068742	3.692663405	0.398616612	-0.919755197	0
22	22q11.2	22q11.2	22q11.2 deletion	23453669	deletion	chr22:19032487-20302477	chr22:18924718-21111383	hg38	chr22:18924718-21111383	ClinGen 22q BPs (3.0 Mb)	18924718	21111383	2186666	maternal	No	1.460068742	3.692663405	0.398616612	-0.919755197	0
22	22q11.2	22q11.2	22q11.2 deletion	23453669	deletion	chr22:19032487-20302477	chr22:18924718-21111383	hg38	chr22:18924718-21111383	ClinGen 22q BPs (3.0 Mb)	18924718	21111383	2186666	maternal	No	1.460068742	3.692663405	0.398616612	-0.919755197	0
22	22q11.2	22q11.2	22q11.2 deletion	23453669	deletion	chr22:19032487-20302477	chr22:18924718-21111383	hg38	chr22:18924718-21111383	ClinGen 22q BPs (3.0 Mb)	18924718	21111383	2186666	maternal	No	1.460068742	3.692663405	0.398616612	-0.919755197	0
22	22q11.2	22q11.2	22q11.2 deletion	23453669	deletion	chr22:19032487-20302477	chr22:18924718-21111383	hg38	chr22:18924718-21111383	ClinGen 22q BPs (3.0 Mb)	18924718	21111383	2186666	maternal	No	1.460068742	3.692663405	0.398616612	-0.919755197	0
22	22q11.2	22q11.2	22q11.2 deletion	23453669	deletion	chr22:19032487-20302477	chr22:18924718-21111383	hg38	chr22:18924718-21111383	ClinGen 22q BPs (3.0 Mb)	18924718	21111383	2186666	maternal	No	1.460068742	3.692663405	0.398616612	-0.919755197	0
22	22q11.2	22q11.2	22q11.2 deletion	23453669	deletion	chr22:19032487-20302477	chr22:18924718-21111383	hg38	chr22:18924718-21111383	ClinGen 22q BPs (3.0 Mb)	18924718	21111383	2186666	maternal	No	1.460068742	3.692663405	0.398616612	-0.919755197	0
22	22q11.2	22q11.2	22q11.2 deletion	23453669	deletion	chr22:19032487-20302477	chr22:18924718-21111383	hg38	chr22:18924718-21111383	ClinGen 22q BPs (3.0 Mb)	18924718	21111383	2186666	maternal	No	1.460068742	3.692663405	0.398616612	-0.919755197	0
22	22q11.2	22q11.2	22q11.2 deletion	23453669	deletion	chr22:19032487-20302477	chr22:18924718-21111383	hg38	chr22:18924718-21111383	ClinGen 22q BPs (3.0 Mb)	18924718	21111383	2186666	maternal	No	1.460068742	3.692663405	0.398616612	-0.919755197	0
22	22q11.2	22q11.2	22q11.2 deletion	23453669	deletion	chr22:19032487-20302477	chr22:18924718-21111383	hg38	chr22:18924718-21111383	ClinGen 22q BPs (3.0 Mb)	18924718	21111383	2186666	maternal	No	1.460068742	3.692663405	0.398616612	-0.919755197	0
22	22q11.2	22q11.2	22q11.2 deletion	23453669	deletion	chr22:19032487-20302477	chr22:18924718-21111383	hg38	chr22:18924718-21111383	ClinGen 22q BPs (3.0 Mb)	18924718	21111383	2186666	maternal	No	1.460068742	3.692663405	0.398616612	-0.919755197	0
22	22q11.2	22q11.2	22q11.2 deletion	23453669	deletion	chr22:19032487-20302477	chr22:18924718-21111383	hg38	chr22:18924718-21111383	ClinGen 22q BPs (3.0 Mb)	18924718	21111383	2186666	maternal	No	1.460068742	3.692663405	0.398616612	-0.919755197	0
22	22q11.2	22q11.2	22q11.2 deletion	23453669	deletion	chr22:19032487-20302477	chr22:18924718-21111383	hg38	chr22:18924718-21111383	ClinGen 22q BPs (3.0 Mb)	18924718	21111383	2186666	maternal	No	1.460068742	3.692663405	0.398616612	-0.919755197	0
22	22q11.2	22q11.2	22q11.2 deletion	23453669	deletion	chr22:19032487-20302477	chr22:18924718-21111383	hg38	chr22:18924718-21111383	ClinGen 22q BPs (3.0 Mb)	18924718	21111383	2186666	maternal	No	1.460068742	3.692663405	0.398616612	-0.919755197	0
22	22q11.2	22q11.2	22q11.2 deletion	23453669	deletion	chr22:19032487-20302477	chr22:18924718-21111383	hg38	chr22:18924718-21111383	ClinGen 22q BPs (3.0 Mb)	18924718	21111383	2186666	maternal	No	1.460068742	3.692663405	0.398616612	-0.919755197	0
22	22q11.2	22q11.2	22q11.2 deletion	23453669	deletion	chr22:19032487-20302477	chr22:18924718-21111383	hg38	chr22:18924718-21111383	ClinGen 22q BPs (3.0 Mb)	18924718	21111383	2186666	maternal	No	1.460068742	3.692663405	0.398616612	-0.919755197	0
22	22q11.2	22q11.2	22q11.2 deletion	23453669	deletion	chr22:19032487-20302477	chr22:18924718-21111383	hg38	chr22:18924718-21111383	ClinGen 22q BPs (3.0 Mb)	18924718	21111383	2186666	maternal	No	1.460068742	3.692663405	0.398616612	-0.919755197	0
22	22q11.2	22q11.2	22q11.2 deletion	23453669	deletion	chr22:19032487-20302477	chr22:18924718-21111383	hg38	chr22:18924718-21111383	ClinGen 22q BPs (3.0 Mb)	18924718	21111383	2186666	maternal	No	1.460068742	3.692663405	0.398616612	-0.919755197	0
22	22q11.2	22q11.2	22q11.2 deletion	23453669	deletion	chr22:19032487-20302477	chr22:18924718-21111383	hg38	chr22:18924718-21111383	ClinGen 22q BPs (3.0 Mb)	18924718	21111383	2186666	maternal	No	1.460068742	3.692663405	0.398616612	-0.919755197	0
22	22q11.2	22q11.2	22q11.2 deletion	23453669	deletion	chr22:19032487-20302477	chr22:18924718-21111383	hg38	chr22:18924718-21111383	ClinGen 22q BPs (3.0 Mb)	18924718	21111383	2186666	maternal	No	1.460068742	3.692663405	0.398616612	-0.919755197	0
22	22q11.2	22q11.2	22q11.2 deletion	23453669	deletion	chr22:19032487-20302477	chr22:18924718-21111383	hg38	chr22:18924718-21111383	ClinGen 22q BPs (3.0 Mb)	18924718	21111383	2186666	maternal	No	1.460068742	3.692663405	0.398616612	-0.919755197	0
22	22q11.2	22q11.2	22q11.2 deletion	23453669	deletion	chr22:19032487-20302477	chr22:18924718-21111383	hg38	chr22:18924718-21111383	ClinGen 22q BPs (3.0 Mb)	18924718	21111383	2186666	maternal	No	1.460068742	3.692663405	0.398616612	-0.919755197	0
22	22q11.2	22q11.2	22q11.2 deletion	23453669	deletion	chr22:19032487-20302477	chr22:18924718-21111383	hg38	chr22:18924718-21111383	ClinGen 22q BPs (3.0 Mb)	18924718	21111383	2186666	maternal	No	1.460068742	3.692663405	0.398616612	-0.919755197	0
22	22q11.2	22q11.2	22q11.2 deletion	23453669	deletion	chr22:19032487-20302477	chr22:18924718-21111383	hg38	chr22:18924718-21111383	ClinGen 22q BPs (3.0 Mb)	18924718	21111383	2186666	maternal	No	1.460068742	3.692663405	0.398616612	-0.919755197	0
22	22q11.2	22q11.2	22q11.2 deletion	23453669	deletion	chr22:19032487-20302477	chr22:18924718-21111383	hg38	chr22:18924718-21111383	ClinGen 22q BPs (3.0 Mb)	18924718	21111383	2186666	maternal	No	1.460068742	3.692663405	0.398616612	-0.919755197	0
22	22q11.2	22q11.2	22q11.2 deletion	23453669	deletion	chr22:19032487-20302477	chr22:18924718-21111383	hg38	chr22:18924718-21111383	ClinGen 22q BPs (3.0 Mb)	18924718	21111383	2186666	maternal	No	1.460068742	3.692663405	0.398616612	-0.919755197	0
22	22q11.2	22q11.2	22q11.2 deletion	23453669	deletion	chr22:19032487-20302477	chr22:18924718-21111383	hg38	chr22:18924718-21111383	ClinGen 22q BPs (3.0 Mb)	18924718	21111383	2186666	maternal	No	1.460068742	3.692663405	0.398616612	-0.919755197	0
22	22q11.2	22q11.2	22q11.2 deletion	23453669	deletion	chr22:19032487-20302477	chr22:18924718-21111383	hg38	chr22:18924718-21111383	ClinGen 22q BPs (3.0 Mb)	18924718	21111383	2186666	maternal	No	1.460068742	3.692663405	0.398616612	-0.919755197	0
22	22q11.2	22q11.2	22q11.2 deletion	23453669	deletion	chr22:19032487-20302477	chr22:18924718-21111383	hg38	chr22:18924718-21111383	ClinGen 22q BPs (3.0 Mb)	18924718	21111383	2186666	maternal	No	1.460068742	3.692663405	0.398616612	-0.919755197	0
22	22q11.2	22q11.2	22q11.2 deletion	23453669	deletion	chr22:19032487-20302477	chr22:18924718-21111383	hg38	chr22:18924718-21111383	ClinGen 22q BPs (3.0 Mb)	18924718	21111383	2186666	maternal	No	1.460068742	3.692663405	0.398616612	-0.919755197	0
22	22q11.2	22q11.2	22q11.2 deletion	23453669	deletion	chr22:19032487-20302477	chr22:18924718-21111383	hg38	chr22:18924718-21111383	ClinGen 22q BPs (3.0 Mb)	18924718	21111383	2186666	maternal	No	1.460068742	3.692663405	0.398616612	-0.919755197	0
22	22q11.2	22q11.2	22q11.2 deletion	23453669	deletion	chr22:19032487-20302477	chr22:18924718-21111383	hg38	chr22:18924718-21111383	ClinGen 22q BPs (3.0 Mb)	18924718	21111383	2186666	maternal	No	1.460068742	3.692663405	0.398616612	-0.919755197	0
22	22q11.2	22q11.2	22q11.2 deletion	23453669	deletion	chr22:19032487-20302477	chr22:18924718-21111383	hg38	chr22:18924718-21111383	ClinGen 22q BPs (3.0 Mb)	18924718	21111383	2186666	maternal	No	1.460068742	3.692663405	0.398616612	-0.919755197	0
22	22q11.2	22q11.2	22q11.2 deletion	23453669	deletion	chr22:19032487-20302477	chr22:18924718-21111383	hg38	chr22:18924718-21111383	ClinGen 22q BPs (3.0 Mb)	18924718	21111383	2186666	maternal	No	1.460068742	3.692663405	0.398616612	-0.919755197	0
22	22q11.2	22q11.2	22q11.2 deletion	23453669	deletion	chr22:19032487-20302477	chr22:18924718-21111383	hg38	chr22:18924718-21111383	ClinGen 22q BPs (3.0 Mb)	18924718	21111383	2186666	maternal	No	1.460068742	3.692663405	0.398616612	-0.919755197	0
22	22q11.2	22q11.2	22q11.2 deletion	23453669	deletion	chr22:19032487-20302477	chr22:18924718-21111383	hg38	chr22:18924718-21111383	ClinGen 22q BPs (3.0 Mb)	18924718	21111383	2186666	maternal	No	1.460068742	3.692663405	0.398616612	-0.919755197	0
22	22q11.2	22q11.2	22q11.2 deletion	23453669	deletion	chr22:19032487-20302477	chr22:18924718-21111383	hg38	chr22:18924718-21111383	ClinGen 22q BPs (3.0 Mb)	18924718	21111383	2186666	maternal	No	1.460068742	3.692663405	0.398616612	-0.919755197	0
22	22q11.2	22q11.2	22q11.2 deletion	23453669	deletion	chr22:19032487-20302477	chr22:18924718-21111383	hg38	chr22:18924718-21111383	ClinGen 22q BPs (3.0 Mb)	18924718	21111383	2186666	maternal	No	1.460068742	3.692663405	0.398616612	-0.919755197	0
22	22q11.2	22q11.2	22q11.2 deletion	23453669	deletion	chr22:19032487-20302477	chr22:18924718-21111383	hg38	chr22:18924718-21111383	ClinGen 22q BPs (3.0 Mb)	18924718	21111383	2186666	maternal	No	1.460068742	3.692663405	0.398616612	-0.919755197	0
22	22q11.2	22q11.2	22q11.2 deletion	23453669	deletion	chr22:19032487-20302477	chr22:18924718-21111383	hg38	chr22:18924718-21111383	ClinGen 22q BPs (3.0 Mb)	18924718	21111383	2186666	maternal	No	1.460068742	3.692663405	0.398616612	-0.919755197	0
22	22q11.2	22q11.2	22q11.2 deletion	23453669	deletion	chr22:19032487-20302477	chr22:18924718-21111383	hg38	chr22:18924718-21111383	ClinGen 22q BPs (3.0 Mb)	18924718	21111383	2186666	maternal	No	1.460068742	3.692663405	0.398616612	-0.919755197	0
22	22q11.2	22q11.2	22q11.2 deletion	23453669	deletion	chr22:19032487-20302477	chr22:18924718-21111383	hg38	chr22:18924718-21111383	ClinGen 22q BPs (3.0 Mb)	18924718	21111383	2186666	maternal	No	1.460068742	3.692663405	0.398616612	-0.919755197	0
22	22q11.2	22q11.2	22q11.2 deletion	23453669	deletion	chr22:19032487-20302477	chr22:18924718-21111383	hg38	chr22:18924718-21111383	ClinGen 22q BPs (3.0 Mb)	18924718	21111383	2186666	maternal	No	1.460068742	3.692663405	0.398616612	-0.919755197	0
22	22q11.2	22q11.2	22q11.2 deletion	23453669	deletion	chr22:19032487-20302477	chr22:18924718-21111383	hg38	chr22:18924718-21111383	ClinGen 22q BPs (3.0 Mb)	18924718	21111383	2186666	maternal	No	1.460068742	3.692663405	0.398616612	-0.919755197	0
22	22q11.2	22q11.2	22q11.2 deletion	23453669	deletion	chr22:19032487-20302477	chr22:18924718-21111383	hg38	chr22:18924718-21111383	ClinGen 22q BPs (3.0 Mb)	18924718	21111383	2186666	maternal	No	1.460068742	3.692663405	0.398616612	-0.919755197	0
22	22q11.2	22q11.2	22q11.2 deletion	23453669	deletion	chr22:19032487-20302477	chr22:18924718-21111383	hg38	chr22:18924718-21111383	ClinGen 22q BPs (3.0 Mb)	18924718	21111383	2186666	maternal	No	1.460068742	3.692663405	0.398616612	-0.919755197	0
22	22q11.2	22q11.2	22q11.2 deletion	23453669	deletion	chr22:19032487-20302477	chr22:18924718-21111383	hg38	chr22:18924718-21111383	ClinGen 22q BPs (3.0 Mb)	18924718	21111383	2186666	maternal	No	1.460068742	3.692663405	0.398616612	-0.919755197	0
22	22q11.2	22q11.2	22q11.2 deletion	23453669	deletion	chr22:19032487-20302477	chr22:18924718-21111383	hg38	chr22:18924718-21111383	ClinGen 22q BPs (3.0 Mb)	18924718	21111383	2186666	maternal	No	1.460068742	3.692663405	0.398616612	-0.919755197	0
22	22q11.2	22q11.2	22q11.2 deletion	23453669	deletion	chr22:19032487-20302477	chr22:18924718-21111383	hg38	chr22:18924718-21111383	ClinGen 22q BPs (3.0 Mb)	18924718	21111383	2186666	maternal	No	1.460068742	3.692663405	0.398616612	-0.919755197	0
22	22q11.2	22q11.2	22q11.2 deletion	23453669	deletion	chr22:19032487-20302477	chr22:18924718-21111383	hg38	chr22:18924718-21111383	ClinGen 22q BPs (3.0 Mb)	18924718	21111383	2186666	maternal	No	1.460068742	3.692663405	0.398616612	-0.919755197	0
22	22q11.2	22q11.2	22q11.2 deletion	23453669	deletion	chr22:19032487-20302477	chr22:18924718-21111383	hg38	chr22:18924718-21111383	ClinGen 22q BPs (3.0 Mb)	18924718	21111383	2186666	maternal	No	1.460068742	3.692663405	0.398616612	-0.919755197	0
22	22q11.2	22q11.2	22q11.2 deletion	23453669	deletion	chr22:19032487-20302477	chr22:18924718-21111383	hg38	chr22:18924718-21111383	ClinGen 22q BPs (3.0 Mb)	18924718	21111383	2186666	maternal	No	1.460068742	3.692663405	0.398616612	-0.919755197	0
22	22q11.2	22q11.2	22q11.2 deletion	23453669	deletion	chr22:19032487-20302477	chr22:18924718-21111383	hg38	chr22:18924718-21111383	ClinGen 22q BPs (3.0 Mb)	18924718	21111383	2186666	maternal	No	1.460068742	3.692663405	0.398616612	-0.919755197	0
22	22q11.2	22q11.2	22q11.2 deletion	23453669	deletion	chr22:19032487-20302477	chr22:18924718-21111383	hg38	chr22:18924718-21111383	ClinGen 22q BPs (3.0 Mb)	18924718	21111383	2186666	maternal	No	1.460068742	3.692663405	0.398616612	-0.919755197	0
22	22q11.2	22q11.2	22q11.2 deletion	23453669	deletion	chr22:19032487-20302477	chr22:18924718-21111383	hg38	chr22:18924718-21111383	ClinGen 22q BPs (3.0 Mb)	18924718	21111383	2186666	maternal	No	1.460068742	3.692663405	0.398616612	-0.919755197	0
22	22q11.2	22q11.2	22q11.2 deletion	23453669	deletion	chr22:19032487-20302477	chr22:18924718-21111383	hg38	chr22:18924718-21111383	ClinGen 22q BPs (3.0 Mb)	18924718	21111383	2186666	maternal	No	1.460068742	3.692663405	0.398616612	-0.919755197	0
22	22q11.2	22q11.2	22q11.2 deletion	23453669	deletion	chr22:19032487-20302477	chr22:18924718-21111383	hg38	chr22:18924718-21111383	ClinGen 22q BPs (3.0 Mb)	18924718	21111383	2186666	maternal	No	1.460068742	3.692663405	0.398616612	-0.919755197	0
22	22q11.2	22q11.2	22q11.2 deletion	23453669	deletion	chr22:19032487-20302477	chr22:18924718-21111383	hg38	chr22:18924718-21111383	ClinGen 22q BPs (3.0 Mb)	18924718	21111383	2186666	maternal	No	1.460068742	3.692663405	0.398616612	-0.919755197	0
22	22q11.2	22q11.2	22q11.2 deletion	23453669	deletion	chr22:19032487-20302477	chr22:18924718-21111383	hg38	chr22:18924718-21111383	ClinGen 22q BPs (3.0 Mb)	18924718	21111383	2186666	maternal	No	1.460068742	3.692663405	0.398616612	-0.919755197	0
22	22q11.2	22q11.2	22q11.2 deletion	23453669	deletion	chr22:19032487-20302477	chr22:18924718-21111383	hg38	chr22:18924718-21111383	ClinGen 22q BPs (3.0 Mb)	18924718	21111383	2186666	maternal	No	1.460068742	3.692663405	0.398616612	-0.919755197	0
22	22q11.2	22q11.2	22q11.2 deletion	23453669	deletion	chr22:19032487-20302477	chr22:18924718-21111383	hg38	chr22:18924718-21111383	ClinGen 22q BPs (3.0 Mb)	18924718	21111383	2186666	maternal	No	1.460068742	3.692663405	0.398616612	-0.919755197	0
22	22q11.2	22q11.2	22q11.2 deletion	23453669	deletion	chr22:19032487-20302477	chr22:18924718-21111383	hg38	chr22:18924718-21111383	ClinGen 22q BPs (3.0 Mb)	18924718	21111383	2186666	maternal	No	1.460068742	3.692663405	0.398616612	-0.919755197	0
22	22q11.2	22q11.2	22q11.2 deletion	23453669	deletion	chr22:19032487-20302477	chr22:18924718-21111383	hg38	chr22:18924718-21111383	ClinGen 22q BPs (3.0 Mb)	18924718	21111383	2186666	maternal	No	1.460068742	3.692663405	0.398616612	-0.919755197	0
22	22q11.2	22q11.2	22q11.2 deletion	23453669	deletion	chr22:19032487-20302477	chr22:18924718-21111383	hg38	chr22:18924718-21111383	ClinGen 22q BPs (3.0 Mb)	18924718	21111383	2186666	maternal	No	1.460068742	3.692663405	0.398616612	-0.919755197	0
22	22q11.2	22q11.2	22q11.2 deletion	23453669	deletion	chr22:19032487-20302477	chr22:18924718-21111383	hg38	chr22:18924718-21111383	ClinGen 22q BPs (3.0 Mb)	18924718	21111383	2186666	maternal	No	1.460068742	3.692663405	0.398616612	-0.919755197	0
22	22q11.2	22q11.2	22q11.2 deletion	23453669	deletion	chr22:19032487-20302477	chr22:18924718-21111383	hg38	chr22:18924718-21111383	ClinGen 22q BPs (3.0 Mb)	18924718	21111383	2186666	maternal	No	1.460068742	3.692663405	0.398616612	-0.919755197	0
22	22q11.2	22q11.2	22q11.2 deletion	23453669	deletion	chr22:19032487-20302477	chr22:18924718-21111383	hg38	chr22:18924718-21111383	ClinGen 22q BPs (3.0 Mb)	18924718	21111383	2186666	maternal	No	1.460068742	3.692663405	0.398616612	-0.919755197	0
22	22q11.2	22q11.2	22q11.2 deletion	23453669	deletion	chr22:19032487-20302477	chr22:18924718-21111383	hg38	chr22:18924718-21111383	ClinGen 22q BPs (3.0 Mb)	18924718	21111383	2186666	maternal	No	1.460068742	3.692663405	0.398616612	-0.919755197	0
22	22q11.2	22q11.2	22q11.2 deletion	23453669	deletion	chr22:19032487-20302477	chr22:18924718-21111383	hg38	chr22:18924718-21111383	ClinGen 22q BPs (3.0 Mb)	18924718	21111383	2186666	maternal	No	1.460068742	3.692663405	0.398616612	-0.919755197	0
22	22q11.2	22q11.2	22q11.2 deletion	23453669	deletion	chr22:19032487-20302477	chr22:18924718-21111383	hg38	chr22:18924718-21111383	ClinGen 22q BPs (3.0 Mb)	18924718	21111383	2186666	maternal	No	1.460068742	3.692663405	0.398616612	-0.919755197	0
22	22q11.2	22q11.2	22q11.2 deletion	23453669	deletion	chr22:19032487-20302477	chr22:18924718-21111383	hg38	chr22:18924718-21111383	ClinGen 22q BPs (3.0 Mb)	18924718	21111383	2186666	maternal	No	1.460068742	3.692663405	0.398616612	-0.919755197	0
22	22q11.2	22q11.2	22q11.2 deletion	23453669	deletion	chr22:19032487-20302477	chr22:18924718-21111383	hg38	chr22:18924718-21111383	ClinGen 22q BPs (3.0 Mb)	18924718	21111383	2186666	paternal	No	1.460068742	3.692663405	0.398616612	-0.919755197	1
22	22q11.2	22q11.2	22q11.2 deletion	23453669	deletion	chr22:19032487-20302477	chr22:18924718-21111383	hg38	chr22:18924718-21111383	ClinGen 22q BPs (3.0 Mb)	18924718	21111383	2186666	paternal	No	1.460068742	3.692663405	0.398616612	-0.919755197	1
22	22q11.2	22q11.2	22q11.2 deletion	23453669	deletion	chr22:19032487-20302477	chr22:18924718-21111383	hg38	chr22:18924718-21111383	ClinGen 22q BPs (3.0 Mb)	18924718	21111383	2186666	paternal	No	1.460068742	3.692663405	0.398616612	-0.919755197	1
22	22q11.2	22q11.2	22q11.2 deletion	23453669	deletion	chr22:19032487-20302477	chr22:18924718-21111383	hg38	chr22:18924718-21111383	ClinGen 22q BPs (3.0 Mb)	18924718	21111383	2186666	paternal	No	1.460068742	3.692663405	0.398616612	-0.919755197	1
22	22q11.2	22q11.2	22q11.2 deletion	23453669	deletion	chr22:19032487-20302477	chr22:18924718-21111383	hg38	chr22:18924718-21111383	ClinGen 22q BPs (3.0 Mb)	18924718	21111383	2186666	paternal	No	1.460068742	3.692663405	0.398616612	-0.919755197	1
22	22q11.2	22q11.2	22q11.2 deletion	23453669	deletion	chr22:19032487-20302477	chr22:18924718-21111383	hg38	chr22:18924718-21111383	ClinGen 22q BPs (3.0 Mb)	18924718	21111383	2186666	paternal	No	1.460068742	3.692663405	0.398616612	-0.919755197	1
22	22q11.2	22q11.2	22q11.2 deletion	23453669	deletion	chr22:19032487-20302477	chr22:18924718-21111383	hg38	chr22:18924718-21111383	ClinGen 22q BPs (3.0 Mb)	18924718	21111383	2186666	paternal	No	1.460068742	3.692663405	0.398616612	-0.919755197	1
22	22q11.2	22q11.2	22q11.2 deletion	23453669	deletion	chr22:19032487-20302477	chr22:18924718-21111383	hg38	chr22:18924718-21111383	ClinGen 22q BPs (3.0 Mb)	18924718	21111383	2186666	paternal	No	1.460068742	3.692663405	0.398616612	-0.919755197	1
22	22q11.2	22q11.2	22q11.2 deletion	23453669	deletion	chr22:19032487-20302477	chr22:18924718-21111383	hg38	chr22:18924718-21111383	ClinGen 22q BPs (3.0 Mb)	18924718	21111383	2186666	paternal	No	1.460068742	3.692663405	0.398616612	-0.919755197	1
22	22q11.2	22q11.2	22q11.2 deletion	23453669	deletion	chr22:19032487-20302477	chr22:18924718-21111383	hg38	chr22:18924718-21111383	ClinGen 22q BPs (3.0 Mb)	18924718	21111383	2186666	paternal	No	1.460068742	3.692663405	0.398616612	-0.919755197	1
22	22q11.2	22q11.2	22q11.2 deletion	23453669	deletion	chr22:19032487-20302477	chr22:18924718-21111383	hg38	chr22:18924718-21111383	ClinGen 22q BPs (3.0 Mb)	18924718	21111383	2186666	paternal	No	1.460068742	3.692663405	0.398616612	-0.919755197	1
22	22q11.2	22q11.2	22q11.2 deletion	23453669	deletion	chr22:19032487-20302477	chr22:18924718-21111383	hg38	chr22:18924718-21111383	ClinGen 22q BPs (3.0 Mb)	18924718	21111383	2186666	paternal	No	1.460068742	3.692663405	0.398616612	-0.919755197	1
22	22q11.2	22q11.2	22q11.2 deletion	23453669	deletion	chr22:19032487-20302477	chr22:18924718-21111383	hg38	chr22:18924718-21111383	ClinGen 22q BPs (3.0 Mb)	18924718	21111383	2186666	paternal	No	1.460068742	3.692663405	0.398616612	-0.919755197	1
22	22q11.2	22q11.2	22q11.2 deletion	23453669	deletion	chr22:19032487-20302477	chr22:18924718-21111383	hg38	chr22:18924718-21111383	ClinGen 22q BPs (3.0 Mb)	18924718	21111383	2186666	paternal	No	1.460068742	3.692663405	0.398616612	-0.919755197	1
22	22q11.2	22q11.2	22q11.2 deletion	23453669	deletion	chr22:19032487-20302477	chr22:18924718-21111383	hg38	chr22:18924718-21111383	ClinGen 22q BPs (3.0 Mb)	18924718	21111383	2186666	paternal	No	1.460068742	3.692663405	0.398616612	-0.919755197	1
22	22q11.2	22q11.2	22q11.2 deletion	23453669	deletion	chr22:19032487-20302477	chr22:18924718-21111383	hg38	chr22:18924718-21111383	ClinGen 22q BPs (3.0 Mb)	18924718	21111383	2186666	paternal	No	1.460068742	3.692663405	0.398616612	-0.919755197	1
22	22q11.2	22q11.2	22q11.2 deletion	23453669	deletion	chr22:19032487-20302477	chr22:18924718-21111383	hg38	chr22:18924718-21111383	ClinGen 22q BPs (3.0 Mb)	18924718	21111383	2186666	paternal	No	1.460068742	3.692663405	0.398616612	-0.919755197	1
22	22q11.2	22q11.2	22q11.2 deletion	23453669	deletion	chr22:19032487-20302477	chr22:18924718-21111383	hg38	chr22:18924718-21111383	ClinGen 22q BPs (3.0 Mb)	18924718	21111383	2186666	paternal	No	1.460068742	3.692663405	0.398616612	-0.919755197	1
22	22q11.2	22q11.2	22q11.2 deletion	23453669	deletion	chr22:19032487-20302477	chr22:18924718-21111383	hg38	chr22:18924718-21111383	ClinGen 22q BPs (3.0 Mb)	18924718	21111383	2186666	paternal	No	1.460068742	3.692663405	0.398616612	-0.919755197	1
22	22q11.2	22q11.2	22q11.2 deletion	23453669	deletion	chr22:19032487-20302477	chr22:18924718-21111383	hg38	chr22:18924718-21111383	ClinGen 22q BPs (3.0 Mb)	18924718	21111383	2186666	paternal	No	1.460068742	3.692663405	0.398616612	-0.919755197	1
22	22q11.2	22q11.2	22q11.2 deletion	23453669	deletion	chr22:19032487-20302477	chr22:18924718-21111383	hg38	chr22:18924718-21111383	ClinGen 22q BPs (3.0 Mb)	18924718	21111383	2186666	paternal	No	1.460068742	3.692663405	0.398616612	-0.919755197	1
22	22q11.2	22q11.2	22q11.2 deletion	23453669	deletion	chr22:19032487-20302477	chr22:18924718-21111383	hg38	chr22:18924718-21111383	ClinGen 22q BPs (3.0 Mb)	18924718	21111383	2186666	paternal	No	1.460068742	3.692663405	0.398616612	-0.919755197	1
22	22q11.2	22q11.2	22q11.2 deletion	23453669	deletion	chr22:19032487-20302477	chr22:18924718-21111383	hg38	chr22:18924718-21111383	ClinGen 22q BPs (3.0 Mb)	18924718	21111383	2186666	paternal	No	1.460068742	3.692663405	0.398616612	-0.919755197	1
22	22q11.2	22q11.2	22q11.2 deletion	23453669	deletion	chr22:19032487-20302477	chr22:18924718-21111383	hg38	chr22:18924718-21111383	ClinGen 22q BPs (3.0 Mb)	18924718	21111383	2186666	paternal	No	1.460068742	3.692663405	0.398616612	-0.919755197	1
22	22q11.2	22q11.2	22q11.2 deletion	23453669	deletion	chr22:19032487-20302477	chr22:18924718-21111383	hg38	chr22:18924718-21111383	ClinGen 22q BPs (3.0 Mb)	18924718	21111383	2186666	paternal	No	1.460068742	3.692663405	0.398616612	-0.919755197	1
22	22q11.2	22q11.2	22q11.2 deletion	23453669	deletion	chr22:19032487-20302477	chr22:18924718-21111383	hg38	chr22:18924718-21111383	ClinGen 22q BPs (3.0 Mb)	18924718	21111383	2186666	paternal	No	1.460068742	3.692663405	0.398616612	-0.919755197	1
22	22q11.2	22q11.2	22q11.2 deletion	23453669	deletion	chr22:19032487-20302477	chr22:18924718-21111383	hg38	chr22:18924718-21111383	ClinGen 22q BPs (3.0 Mb)	18924718	21111383	2186666	paternal	No	1.460068742	3.692663405	0.398616612	-0.919755197	1
22	22q11.2	22q11.2	22q11.2 deletion	23453669	deletion	chr22:19032487-20302477	chr22:18924718-21111383	hg38	chr22:18924718-21111383	ClinGen 22q BPs (3.0 Mb)	18924718	21111383	2186666	paternal	No	1.460068742	3.692663405	0.398616612	-0.919755197	1
22	22q11.2	22q11.2	22q11.2 deletion	23453669	deletion	chr22:19032487-20302477	chr22:18924718-21111383	hg38	chr22:18924718-21111383	ClinGen 22q BPs (3.0 Mb)	18924718	21111383	2186666	paternal	No	1.460068742	3.692663405	0.398616612	-0.919755197	1
22	22q11.2	22q11.2	22q11.2 deletion	23453669	deletion	chr22:19032487-20302477	chr22:18924718-21111383	hg38	chr22:18924718-21111383	ClinGen 22q BPs (3.0 Mb)	18924718	21111383	2186666	paternal	No	1.460068742	3.692663405	0.398616612	-0.919755197	1
22	22q11.2	22q11.2	22q11.2 deletion	23453669	deletion	chr22:19032487-20302477	chr22:18924718-21111383	hg38	chr22:18924718-21111383	ClinGen 22q BPs (3.0 Mb)	18924718	21111383	2186666	paternal	No	1.460068742	3.692663405	0.398616612	-0.919755197	1
22	22q11.2	22q11.2	22q11.2 deletion	23453669	deletion	chr22:19032487-20302477	chr22:18924718-21111383	hg38	chr22:18924718-21111383	ClinGen 22q BPs (3.0 Mb)	18924718	21111383	2186666	paternal	No	1.460068742	3.692663405	0.398616612	-0.919755197	1
22	22q11.2	22q11.2	22q11.2 deletion	23453669	deletion	chr22:19032487-20302477	chr22:18924718-21111383	hg38	chr22:18924718-21111383	ClinGen 22q BPs (3.0 Mb)	18924718	21111383	2186666	paternal	No	1.460068742	3.692663405	0.398616612	-0.919755197	1
22	22q11.2	22q11.2	22q11.2 deletion	23453669	deletion	chr22:19032487-20302477	chr22:18924718-21111383	hg38	chr22:18924718-21111383	ClinGen 22q BPs (3.0 Mb)	18924718	21111383	2186666	paternal	No	1.460068742	3.692663405	0.398616612	-0.919755197	1
22	22q11.2	22q11.2	22q11.2 deletion	23453669	deletion	chr22:19032487-20302477	chr22:18924718-21111383	hg38	chr22:18924718-21111383	ClinGen 22q BPs (3.0 Mb)	18924718	21111383	2186666	paternal	No	1.460068742	3.692663405	0.398616612	-0.919755197	1
22	22q11.2	22q11.2	22q11.2 deletion	23453669	deletion	chr22:19032487-20302477	chr22:18924718-21111383	hg38	chr22:18924718-21111383	ClinGen 22q BPs (3.0 Mb)	18924718	21111383	2186666	paternal	No	1.460068742	3.692663405	0.398616612	-0.919755197	1
22	22q11.2	22q11.2	22q11.2 deletion	23453669	deletion	chr22:19032487-20302477	chr22:18924718-21111383	hg38	chr22:18924718-21111383	ClinGen 22q BPs (3.0 Mb)	18924718	21111383	2186666	paternal	No	1.460068742	3.692663405	0.398616612	-0.919755197	1
22	22q11.2	22q11.2	22q11.2 deletion	23453669	deletion	chr22:19032487-20302477	chr22:18924718-21111383	hg38	chr22:18924718-21111383	ClinGen 22q BPs (3.0 Mb)	18924718	21111383	2186666	paternal	No	1.460068742	3.692663405	0.398616612	-0.919755197	1
22	22q11.2	22q11.2	22q11.2 deletion	23453669	deletion	chr22:19032487-20302477	chr22:18924718-21111383	hg38	chr22:18924718-21111383	ClinGen 22q BPs (3.0 Mb)	18924718	21111383	2186666	paternal	No	1.460068742	3.692663405	0.398616612	-0.919755197	1
22	22q11.2	22q11.2	22q11.2 deletion	23453669	deletion	chr22:19032487-20302477	chr22:18924718-21111383	hg38	chr22:18924718-21111383	ClinGen 22q BPs (3.0 Mb)	18924718	21111383	2186666	paternal	No	1.460068742	3.692663405	0.398616612	-0.919755197	1
22	22q11.2	22q11.2	22q11.2 deletion	23453669	deletion	chr22:19032487-20302477	chr22:18924718-21111383	hg38	chr22:18924718-21111383	ClinGen 22q BPs (3.0 Mb)	18924718	21111383	2186666	paternal	No	1.460068742	3.692663405	0.398616612	-0.919755197	1
22	22q11.2	22q11.2	22q11.2 deletion	23453669	deletion	chr22:19032487-20302477	chr22:18924718-21111383	hg38	chr22:18924718-21111383	ClinGen 22q BPs (3.0 Mb)	18924718	21111383	2186666	paternal	No	1.460068742	3.692663405	0.398616612	-0.919755197	1
22	22q11.2	22q11.2	22q11.2 deletion	23453669	deletion	chr22:19032487-20302477	chr22:18924718-21111383	hg38	chr22:18924718-21111383	ClinGen 22q BPs (3.0 Mb)	18924718	21111383	2186666	paternal	No	1.460068742	3.692663405	0.398616612	-0.919755197	1
22	22q11.2	22q11.2	22q11.2 deletion	23453669	deletion	chr22:19032487-20302477	chr22:18924718-21111383	hg38	chr22:18924718-21111383	ClinGen 22q BPs (3.0 Mb)	18924718	21111383	2186666	paternal	No	1.460068742	3.692663405	0.398616612	-0.919755197	1
22	22q11.2	22q11.2	22q11.2 deletion	23453669	deletion	chr22:19032487-20302477	chr22:18924718-21111383	hg38	chr22:18924718-21111383	ClinGen 22q BPs (3.0 Mb)	18924718	21111383	2186666	paternal	No	1.460068742	3.692663405	0.398616612	-0.919755197	1
22	22q11.2	22q11.2	22q11.2 deletion	23453669	deletion	chr22:19032487-20302477	chr22:18924718-21111383	hg38	chr22:18924718-21111383	ClinGen 22q BPs (3.0 Mb)	18924718	21111383	2186666	paternal	No	1.460068742	3.692663405	0.398616612	-0.919755197	1
22	22q11.2	22q11.2	22q11.2 deletion	23453669	deletion	chr22:19032487-20302477	chr22:18924718-21111383	hg38	chr22:18924718-21111383	ClinGen 22q BPs (3.0 Mb)	18924718	21111383	2186666	paternal	No	1.460068742	3.692663405	0.398616612	-0.919755197	1
22	22q11.2	22q11.2	22q11.2 deletion	23453669	deletion	chr22:19032487-20302477	chr22:18924718-21111383	hg38	chr22:18924718-21111383	ClinGen 22q BPs (3.0 Mb)	18924718	21111383	2186666	paternal	No	1.460068742	3.692663405	0.398616612	-0.919755197	1
22	22q11.2	22q11.2	22q11.2 deletion	23453669	deletion	chr22:19032487-20302477	chr22:18924718-21111383	hg38	chr22:18924718-21111383	ClinGen 22q BPs (3.0 Mb)	18924718	21111383	2186666	paternal	No	1.460068742	3.692663405	0.398616612	-0.919755197	1
22	22q11.2	22q11.2	22q11.2 deletion	23453669	deletion	chr22:19032487-20302477	chr22:18924718-21111383	hg38	chr22:18924718-21111383	ClinGen 22q BPs (3.0 Mb)	18924718	21111383	2186666	paternal	No	1.460068742	3.692663405	0.398616612	-0.919755197	1
22	22q11.2	22q11.2	22q11.2 deletion	23453669	deletion	chr22:19032487-20302477	chr22:18924718-21111383	hg38	chr22:18924718-21111383	ClinGen 22q BPs (3.0 Mb)	18924718	21111383	2186666	paternal	No	1.460068742	3.692663405	0.398616612	-0.919755197	1
22	22q11.2	22q11.2	22q11.2 deletion	23453669	deletion	chr22:19032487-20302477	chr22:18924718-21111383	hg38	chr22:18924718-21111383	ClinGen 22q BPs (3.0 Mb)	18924718	21111383	2186666	paternal	No	1.460068742	3.692663405	0.398616612	-0.919755197	1
22	22q11.2	22q11.2	22q11.2 deletion	23453669	deletion	chr22:19032487-20302477	chr22:18924718-21111383	hg38	chr22:18924718-21111383	ClinGen 22q BPs (3.0 Mb)	18924718	21111383	2186666	paternal	No	1.460068742	3.692663405	0.398616612	-0.919755197	1
22	22q11.2	22q11.2	22q11.2 deletion	23453669	deletion	chr22:19032487-20302477	chr22:18924718-21111383	hg38	chr22:18924718-21111383	ClinGen 22q BPs (3.0 Mb)	18924718	21111383	2186666	paternal	No	1.460068742	3.692663405	0.398616612	-0.919755197	1
22	22q11.2	22q11.2	22q11.2 deletion	23453669	deletion	chr22:19032487-20302477	chr22:18924718-21111383	hg38	chr22:18924718-21111383	ClinGen 22q BPs (3.0 Mb)	18924718	21111383	2186666	paternal	No	1.460068742	3.692663405	0.398616612	-0.919755197	1
22	22q11.2	22q11.2	22q11.2 deletion	23453669	deletion	chr22:19032487-20302477	chr22:18924718-21111383	hg38	chr22:18924718-21111383	ClinGen 22q BPs (3.0 Mb)	18924718	21111383	2186666	paternal	No	1.460068742	3.692663405	0.398616612	-0.919755197	1
22	22q11.2	22q11.2	22q11.2 deletion	23453669	deletion	chr22:19032487-20302477	chr22:18924718-21111383	hg38	chr22:18924718-21111383	ClinGen 22q BPs (3.0 Mb)	18924718	21111383	2186666	paternal	No	1.460068742	3.692663405	0.398616612	-0.919755197	1
22	22q11.2	22q11.2	22q11.2 deletion	23453669	deletion	chr22:19032487-20302477	chr22:18924718-21111383	hg38	chr22:18924718-21111383	ClinGen 22q BPs (3.0 Mb)	18924718	21111383	2186666	paternal	No	1.460068742	3.692663405	0.398616612	-0.919755197	1
22	22q11.2	22q11.2	22q11.2 deletion	23453669	deletion	chr22:19032487-20302477	chr22:18924718-21111383	hg38	chr22:18924718-21111383	ClinGen 22q BPs (3.0 Mb)	18924718	21111383	2186666	paternal	No	1.460068742	3.692663405	0.398616612	-0.919755197	1
22	22q11.2	22q11.2	22q11.2 deletion	23453669	deletion	chr22:19032487-20302477	chr22:18924718-21111383	hg38	chr22:18924718-21111383	ClinGen 22q BPs (3.0 Mb)	18924718	21111383	2186666	paternal	No	1.460068742	3.692663405	0.398616612	-0.919755197	1
22	22q11.2	22q11.2	22q11.2 deletion	23453669	deletion	chr22:19032487-20302477	chr22:18924718-21111383	hg38	chr22:18924718-21111383	ClinGen 22q BPs (3.0 Mb)	18924718	21111383	2186666	paternal	No	1.460068742	3.692663405	0.398616612	-0.919755197	1
22	22q11.2	22q11.2	22q11.2 deletion	23453669	deletion	chr22:19032487-20302477	chr22:18924718-21111383	hg38	chr22:18924718-21111383	ClinGen 22q BPs (3.0 Mb)	18924718	21111383	2186666	paternal	No	1.460068742	3.692663405	0.398616612	-0.919755197	1
22	22q11.2	22q11.2	22q11.2 deletion	23453669	deletion	chr22:19032487-20302477	chr22:18924718-21111383	hg38	chr22:18924718-21111383	ClinGen 22q BPs (3.0 Mb)	18924718	21111383	2186666	paternal	No	1.460068742	3.692663405	0.398616612	-0.919755197	1
22	22q11.2	22q11.2	22q11.2 deletion	23453669	deletion	chr22:19032487-20302477	chr22:18924718-21111383	hg38	chr22:18924718-21111383	ClinGen 22q BPs (3.0 Mb)	18924718	21111383	2186666	paternal	No	1.460068742	3.692663405	0.398616612	-0.919755197	1
22	22q11.2	22q11.2	22q11.2 deletion	23453669	deletion	chr22:19032487-20302477	chr22:18924718-21111383	hg38	chr22:18924718-21111383	ClinGen 22q BPs (3.0 Mb)	18924718	21111383	2186666	paternal	No	1.460068742	3.692663405	0.398616612	-0.919755197	1
22	22q11.2	22q11.2	22q11.2 deletion	23453669	deletion	chr22:19032487-20302477	chr22:18924718-21111383	hg38	chr22:18924718-21111383	ClinGen 22q BPs (3.0 Mb)	18924718	21111383	2186666	paternal	No	1.460068742	3.692663405	0.398616612	-0.919755197	1
22	22q11.2	22q11.2	22q11.2 deletion	23453669	deletion	chr22:19032487-20302477	chr22:18924718-21111383	hg38	chr22:18924718-21111383	ClinGen 22q BPs (3.0 Mb)	18924718	21111383	2186666	paternal	No	1.460068742	3.692663405	0.398616612	-0.919755197	1
22	22q11.2	22q11.2	22q11.2 deletion	23453669	deletion	chr22:19032487-20302477	chr22:18924718-21111383	hg38	chr22:18924718-21111383	ClinGen 22q BPs (3.0 Mb)	18924718	21111383	2186666	paternal	No	1.460068742	3.692663405	0.398616612	-0.919755197	1
22	22q11.2	22q11.2	22q11.2 deletion	23453669	deletion	chr22:19032487-20302477	chr22:18924718-21111383	hg38	chr22:18924718-21111383	ClinGen 22q BPs (3.0 Mb)	18924718	21111383	2186666	paternal	No	1.460068742	3.692663405	0.398616612	-0.919755197	1
22	22q11.2	22q11.2	22q11.2 deletion	23453669	deletion	chr22:19032487-20302477	chr22:18924718-21111383	hg38	chr22:18924718-21111383	ClinGen 22q BPs (3.0 Mb)	18924718	21111383	2186666	paternal	No	1.460068742	3.692663405	0.398616612	-0.919755197	1
22	22q11.2	22q11.2	22q11.2 deletion	23453669	deletion	chr22:19032487-20302477	chr22:18924718-21111383	hg38	chr22:18924718-21111383	ClinGen 22q BPs (3.0 Mb)	18924718	21111383	2186666	paternal	No	1.460068742	3.692663405	0.398616612	-0.919755197	1
22	22q11.2	22q11.2	22q11.2 deletion	23453669	deletion	chr22:19032487-20302477	chr22:18924718-21111383	hg38	chr22:18924718-21111383	ClinGen 22q BPs (3.0 Mb)	18924718	21111383	2186666	paternal	No	1.460068742	3.692663405	0.398616612	-0.919755197	1
22	22q11.2	22q11.2	22q11.2 deletion	23453669	deletion	chr22:19032487-20302477	chr22:18924718-21111383	hg38	chr22:18924718-21111383	ClinGen 22q BPs (3.0 Mb)	18924718	21111383	2186666	paternal	No	1.460068742	3.692663405	0.398616612	-0.919755197	1
22	22q11.2	22q11.2	22q11.2 deletion	23453669	deletion	chr22:19032487-20302477	chr22:18924718-21111383	hg38	chr22:18924718-21111383	ClinGen 22q BPs (3.0 Mb)	18924718	21111383	2186666	paternal	No	1.460068742	3.692663405	0.398616612	-0.919755197	1
22	22q11.2	22q11.2	22q11.2 deletion	23453669	deletion	chr22:19032487-20302477	chr22:18924718-21111383	hg38	chr22:18924718-21111383	ClinGen 22q BPs (3.0 Mb)	18924718	21111383	2186666	paternal	No	1.460068742	3.692663405	0.398616612	-0.919755197	1
22	22q11.2	22q11.2	22q11.2 deletion	23453669	deletion	chr22:19032487-20302477	chr22:18924718-21111383	hg38	chr22:18924718-21111383	ClinGen 22q BPs (3.0 Mb)	18924718	21111383	2186666	paternal	No	1.460068742	3.692663405	0.398616612	-0.919755197	1
22	22q11.2	22q11.2	22q11.2 deletion	23453669	deletion	chr22:19032487-20302477	chr22:18924718-21111383	hg38	chr22:18924718-21111383	ClinGen 22q BPs (3.0 Mb)	18924718	21111383	2186666	paternal	No	1.460068742	3.692663405	0.398616612	-0.919755197	1
22	22q11.2	22q11.2	22q11.2 deletion	23453669	deletion	chr22:19032487-20302477	chr22:18924718-21111383	hg38	chr22:18924718-21111383	ClinGen 22q BPs (3.0 Mb)	18924718	21111383	2186666	paternal	No	1.460068742	3.692663405	0.398616612	-0.919755197	1
22	22q11.2	22q11.2	22q11.2 deletion	23453669	deletion	chr22:19032487-20302477	chr22:18924718-21111383	hg38	chr22:18924718-21111383	ClinGen 22q BPs (3.0 Mb)	18924718	21111383	2186666	paternal	No	1.460068742	3.692663405	0.398616612	-0.919755197	1
22	22q11.2	22q11.2	22q11.2 deletion	23453669	deletion	chr22:19032487-20302477	chr22:18924718-21111383	hg38	chr22:18924718-21111383	ClinGen 22q BPs (3.0 Mb)	18924718	21111383	2186666	paternal	No	1.460068742	3.692663405	0.398616612	-0.919755197	1
22	22q11.2	22q11.2	22q11.2 deletion	23453669	deletion	chr22:19032487-20302477	chr22:18924718-21111383	hg38	chr22:18924718-21111383	ClinGen 22q BPs (3.0 Mb)	18924718	21111383	2186666	paternal	No	1.460068742	3.692663405	0.398616612	-0.919755197	1
22	22q11.2	22q11.2	22q11.2 deletion	23453669	deletion	chr22:19032487-20302477	chr22:18924718-21111383	hg38	chr22:18924718-21111383	ClinGen 22q BPs (3.0 Mb)	18924718	21111383	2186666	paternal	No	1.460068742	3.692663405	0.398616612	-0.919755197	1
22	22q11.2	22q11.2	22q11.2 deletion	23453669	deletion	chr22:19032487-20302477	chr22:18924718-21111383	hg38	chr22:18924718-21111383	ClinGen 22q BPs (3.0 Mb)	18924718	21111383	2186666	paternal	No	1.460068742	3.692663405	0.398616612	-0.919755197	1
22	22q11.2	22q11.2	22q11.2 deletion	23453669	deletion	chr22:19032487-20302477	chr22:18924718-21111383	hg38	chr22:18924718-21111383	ClinGen 22q BPs (3.0 Mb)	18924718	21111383	2186666	paternal	No	1.460068742	3.692663405	0.398616612	-0.919755197	1
22	22q11.2	22q11.2	22q11.2 deletion	23453669	deletion	chr22:19032487-20302477	chr22:18924718-21111383	hg38	chr22:18924718-21111383	ClinGen 22q BPs (3.0 Mb)	18924718	21111383	2186666	paternal	No	1.460068742	3.692663405	0.398616612	-0.919755197	1
22	22q11.2	22q11.2	22q11.2 deletion	23453669	deletion	chr22:19032487-20302477	chr22:18924718-21111383	hg38	chr22:18924718-21111383	ClinGen 22q BPs (3.0 Mb)	18924718	21111383	2186666	paternal	No	1.460068742	3.692663405	0.398616612	-0.919755197	1
22	22q11.2	22q11.2	22q11.2 deletion	23453669	deletion	chr22:19032487-20302477	chr22:18924718-21111383	hg38	chr22:18924718-21111383	ClinGen 22q BPs (3.0 Mb)	18924718	21111383	2186666	paternal	No	1.460068742	3.692663405	0.398616612	-0.919755197	1
22	22q11.2	22q11.2	22q11.2 deletion	23453669	deletion	chr22:19032487-20302477	chr22:18924718-21111383	hg38	chr22:18924718-21111383	ClinGen 22q BPs (3.0 Mb)	18924718	21111383	2186666	paternal	No	1.460068742	3.692663405	0.398616612	-0.919755197	1
22	22q11.2	22q11.2	22q11.2 deletion	23453669	deletion	chr22:19032487-20302477	chr22:18924718-21111383	hg38	chr22:18924718-21111383	ClinGen 22q BPs (3.0 Mb)	18924718	21111383	2186666	paternal	No	1.460068742	3.692663405	0.398616612	-0.919755197	1
22	22q11.2	22q11.2	22q11.2 deletion	23453669	deletion	chr22:19032487-20302477	chr22:18924718-21111383	hg38	chr22:18924718-21111383	ClinGen 22q BPs (3.0 Mb)	18924718	21111383	2186666	paternal	No	1.460068742	3.692663405	0.398616612	-0.919755197	1
22	22q11.2	22q11.2	22q11.2 deletion	23453669	deletion	chr22:19032487-20302477	chr22:18924718-21111383	hg38	chr22:18924718-21111383	ClinGen 22q BPs (3.0 Mb)	18924718	21111383	2186666	paternal	No	1.460068742	3.692663405	0.398616612	-0.919755197	1
22	22q11.2	22q11.2	22q11.2 deletion	23453669	deletion	chr22:19032487-20302477	chr22:18924718-21111383	hg38	chr22:18924718-21111383	ClinGen 22q BPs (3.0 Mb)	18924718	21111383	2186666	paternal	No	1.460068742	3.692663405	0.398616612	-0.919755197	1
22	22q11.2	22q11.2	22q11.2 deletion	23453669	deletion	chr22:19032487-20302477	chr22:18924718-21111383	hg38	chr22:18924718-21111383	ClinGen 22q BPs (3.0 Mb)	18924718	21111383	2186666	paternal	No	1.460068742	3.692663405	0.398616612	-0.919755197	1
22	22q11.2	22q11.2	22q11.2 deletion	23453669	deletion	chr22:19032487-20302477	chr22:18924718-21111383	hg38	chr22:18924718-21111383	ClinGen 22q BPs (3.0 Mb)	18924718	21111383	2186666	paternal	No	1.460068742	3.692663405	0.398616612	-0.919755197	1
22	22q11.2	22q11.2	22q11.2 deletion	23453669	deletion	chr22:19032487-20302477	chr22:18924718-21111383	hg38	chr22:18924718-21111383	ClinGen 22q BPs (3.0 Mb)	18924718	21111383	2186666	paternal	No	1.460068742	3.692663405	0.398616612	-0.919755197	1
22	22q11.2	22q11.2	22q11.2 deletion	23453669	deletion	chr22:19032487-20302477	chr22:18924718-21111383	hg38	chr22:18924718-21111383	ClinGen 22q BPs (3.0 Mb)	18924718	21111383	2186666	paternal	No	1.460068742	3.692663405	0.398616612	-0.919755197	1
22	22q11.2	22q11.2	22q11.2 deletion	23453669	deletion	chr22:19032487-20302477	chr22:18924718-21111383	hg38	chr22:18924718-21111383	ClinGen 22q BPs (3.0 Mb)	18924718	21111383	2186666	paternal	No	1.460068742	3.692663405	0.398616612	-0.919755197	1
22	22q11.2	22q11.2	22q11.2 deletion	23453669	deletion	chr22:19032487-20302477	chr22:18924718-21111383	hg38	chr22:18924718-21111383	ClinGen 22q BPs (3.0 Mb)	18924718	21111383	2186666	paternal	No	1.460068742	3.692663405	0.398616612	-0.919755197	1
22	22q11.2	22q11.2	22q11.2 deletion	23453669	deletion	chr22:19032487-20302477	chr22:18924718-21111383	hg38	chr22:18924718-21111383	ClinGen 22q BPs (3.0 Mb)	18924718	21111383	2186666	paternal	No	1.460068742	3.692663405	0.398616612	-0.919755197	1
22	22q11.2	22q11.2	22q11.2 deletion	23453669	deletion	chr22:19032487-20302477	chr22:18924718-21111383	hg38	chr22:18924718-21111383	ClinGen 22q BPs (3.0 Mb)	18924718	21111383	2186666	paternal	No	1.460068742	3.692663405	0.398616612	-0.919755197	1
22	22q11.2	22q11.2	22q11.2 deletion	23453669	deletion	chr22:19032487-20302477	chr22:18924718-21111383	hg38	chr22:18924718-21111383	ClinGen 22q BPs (3.0 Mb)	18924718	21111383	2186666	paternal	No	1.460068742	3.692663405	0.398616612	-0.919755197	1
22	22q11.2	22q11.2	22q11.2 deletion	23453669	deletion	chr22:19032487-20302477	chr22:18924718-21111383	hg38	chr22:18924718-21111383	ClinGen 22q BPs (3.0 Mb)	18924718	21111383	2186666	paternal	No	1.460068742	3.692663405	0.398616612	-0.919755197	1
22	22q11.2	22q11.2	22q11.2 deletion	23453669	deletion	chr22:19032487-20302477	chr22:18924718-21111383	hg38	chr22:18924718-21111383	ClinGen 22q BPs (3.0 Mb)	18924718	21111383	2186666	paternal	No	1.460068742	3.692663405	0.398616612	-0.919755197	1
22	22q11.2	22q11.2	22q11.2 deletion	23453669	deletion	chr22:19032487-20302477	chr22:18924718-21111383	hg38	chr22:18924718-21111383	ClinGen 22q BPs (3.0 Mb)	18924718	21111383	2186666	paternal	No	1.460068742	3.692663405	0.398616612	-0.919755197	1
22	22q11.2	22q11.2	22q11.2 deletion	23453669	deletion	chr22:19032487-20302477	chr22:18924718-21111383	hg38	chr22:18924718-21111383	ClinGen 22q BPs (3.0 Mb)	18924718	21111383	2186666	paternal	No	1.460068742	3.692663405	0.398616612	-0.919755197	1
22	22q11.2	22q11.2	22q11.2 deletion	23453669	deletion	chr22:19032487-20302477	chr22:18924718-21111383	hg38	chr22:18924718-21111383	ClinGen 22q BPs (3.0 Mb)	18924718	21111383	2186666	paternal	No	1.460068742	3.692663405	0.398616612	-0.919755197	1
22	22q11.2	22q11.2	22q11.2 deletion	23453669	deletion	chr22:19032487-20302477	chr22:18924718-21111383	hg38	chr22:18924718-21111383	ClinGen 22q BPs (3.0 Mb)	18924718	21111383	2186666	paternal	No	1.460068742	3.692663405	0.398616612	-0.919755197	1
22	22q11.2	22q11.2	22q11.2 deletion	23453669	deletion	chr22:19032487-20302477	chr22:18924718-21111383	hg38	chr22:18924718-21111383	ClinGen 22q BPs (3.0 Mb)	18924718	21111383	2186666	paternal	No	1.460068742	3.692663405	0.398616612	-0.919755197	1
22	22q11.2	22q11.2	22q11.2 deletion	23453669	deletion	chr22:19032487-20302477	chr22:18924718-21111383	hg38	chr22:18924718-21111383	ClinGen 22q BPs (3.0 Mb)	18924718	21111383	2186666	paternal	No	1.460068742	3.692663405	0.398616612	-0.919755197	1
22	22q11.2	22q11.2	22q11.2 deletion	23453669	deletion	chr22:19032487-20302477	chr22:18924718-21111383	hg38	chr22:18924718-21111383	ClinGen 22q BPs (3.0 Mb)	18924718	21111383	2186666	paternal	No	1.460068742	3.692663405	0.398616612	-0.919755197	1
22	22q11.2	22q11.2	22q11.2 deletion	23453669	deletion	chr22:19032487-20302477	chr22:18924718-21111383	hg38	chr22:18924718-21111383	ClinGen 22q BPs (3.0 Mb)	18924718	21111383	2186666	paternal	No	1.460068742	3.692663405	0.398616612	-0.919755197	1
22	22q11.2	22q11.2	22q11.2 deletion	23453669	deletion	chr22:19032487-20302477	chr22:18924718-21111383	hg38	chr22:18924718-21111383	ClinGen 22q BPs (3.0 Mb)	18924718	21111383	2186666	paternal	No	1.460068742	3.692663405	0.398616612	-0.919755197	1
22	22q11.2	22q11.2	22q11.2 deletion	23453669	deletion	chr22:19032487-20302477	chr22:18924718-21111383	hg38	chr22:18924718-21111383	ClinGen 22q BPs (3.0 Mb)	18924718	21111383	2186666	paternal	No	1.460068742	3.692663405	0.398616612	-0.919755197	1
22	22q11.2	22q11.2	22q11.2 deletion	23453669	deletion	chr22:19032487-20302477	chr22:18924718-21111383	hg38	chr22:18924718-21111383	ClinGen 22q BPs (3.0 Mb)	18924718	21111383	2186666	paternal	No	1.460068742	3.692663405	0.398616612	-0.919755197	1
22	22q11.2	22q11.2	22q11.2 deletion	23453669	deletion	chr22:19032487-20302477	chr22:18924718-21111383	hg38	chr22:18924718-21111383	ClinGen 22q BPs (3.0 Mb)	18924718	21111383	2186666	paternal	No	1.460068742	3.692663405	0.398616612	-0.919755197	1
22	22q11.2	22q11.2	22q11.2 deletion	23453669	deletion	chr22:19032487-20302477	chr22:18924718-21111383	hg38	chr22:18924718-21111383	ClinGen 22q BPs (3.0 Mb)	18924718	21111383	2186666	paternal	No	1.460068742	3.692663405	0.398616612	-0.919755197	1
22	22q11.2	22q11.2	22q11.2 deletion	23453669	deletion	chr22:19032487-20302477	chr22:18924718-21111383	hg38	chr22:18924718-21111383	ClinGen 22q BPs (3.0 Mb)	18924718	21111383	2186666	paternal	No	1.460068742	3.692663405	0.398616612	-0.919755197	1
22	22q11.2	22q11.2	22q11.2 deletion	23453669	deletion	chr22:19032487-20302477	chr22:18924718-21111383	hg38	chr22:18924718-21111383	ClinGen 22q BPs (3.0 Mb)	18924718	21111383	2186666	paternal	No	1.460068742	3.692663405	0.398616612	-0.919755197	1
22	22q11.2	22q11.2	22q11.2 deletion	23453669	deletion	chr22:19032487-20302477	chr22:18924718-21111383	hg38	chr22:18924718-21111383	ClinGen 22q BPs (3.0 Mb)	18924718	21111383	2186666	paternal	No	1.460068742	3.692663405	0.398616612	-0.919755197	1
22	22q11.2	22q11.2	22q11.2 deletion	23453669	deletion	chr22:19032487-20302477	chr22:18924718-21111383	hg38	chr22:18924718-21111383	ClinGen 22q BPs (3.0 Mb)	18924718	21111383	2186666	paternal	No	1.460068742	3.692663405	0.398616612	-0.919755197	1
22	22q11.2	22q11.2	22q11.2 deletion	23453669	deletion	chr22:19032487-20302477	chr22:18924718-21111383	hg38	chr22:18924718-21111383	ClinGen 22q BPs (3.0 Mb)	18924718	21111383	2186666	paternal	No	1.460068742	3.692663405	0.398616612	-0.919755197	1
22	22q11.2	22q11.2	22q11.2 deletion	23453669	deletion	chr22:19032487-20302477	chr22:18924718-21111383	hg38	chr22:18924718-21111383	ClinGen 22q BPs (3.0 Mb)	18924718	21111383	2186666	paternal	No	1.460068742	3.692663405	0.398616612	-0.919755197	1
22	22q11.2	22q11.2	22q11.2 deletion	23453669	deletion	chr22:19032487-20302477	chr22:18924718-21111383	hg38	chr22:18924718-21111383	ClinGen 22q BPs (3.0 Mb)	18924718	21111383	2186666	paternal	No	1.460068742	3.692663405	0.398616612	-0.919755197	1
22	22q11.2	22q11.2	22q11.2 deletion	23453669	deletion	chr22:19032487-20302477	chr22:18924718-21111383	hg38	chr22:18924718-21111383	ClinGen 22q BPs (3.0 Mb)	18924718	21111383	2186666	paternal	No	1.460068742	3.692663405	0.398616612	-0.919755197	1
22	22q11.2	22q11.2	22q11.2 deletion	23453669	deletion	chr22:19032487-20302477	chr22:18924718-21111383	hg38	chr22:18924718-21111383	ClinGen 22q BPs (3.0 Mb)	18924718	21111383	2186666	paternal	No	1.460068742	3.692663405	0.398616612	-0.919755197	1
22	22q11.2	22q11.2	22q11.2 deletion	23453669	deletion	chr22:19032487-20302477	chr22:18924718-21111383	hg38	chr22:18924718-21111383	ClinGen 22q BPs (3.0 Mb)	18924718	21111383	2186666	paternal	No	1.460068742	3.692663405	0.398616612	-0.919755197	1
22	22q11.2	22q11.2	22q11.2 deletion	23453669	deletion	chr22:19032487-20302477	chr22:18924718-21111383	hg38	chr22:18924718-21111383	ClinGen 22q BPs (3.0 Mb)	18924718	21111383	2186666	paternal	No	1.460068742	3.692663405	0.398616612	-0.919755197	1
22	22q11.2	22q11.2	22q11.2 deletion	23453669	deletion	chr22:19032487-20302477	chr22:18924718-21111383	hg38	chr22:18924718-21111383	ClinGen 22q BPs (3.0 Mb)	18924718	21111383	2186666	paternal	No	1.460068742	3.692663405	0.398616612	-0.919755197	1
22	22q11.2	22q11.2	22q11.2 deletion	23453669	deletion	chr22:19032487-20302477	chr22:18924718-21111383	hg38	chr22:18924718-21111383	ClinGen 22q BPs (3.0 Mb)	18924718	21111383	2186666	paternal	No	1.460068742	3.692663405	0.398616612	-0.919755197	1
22	22q11.2	22q11.2	22q11.2 deletion	23453669	deletion	chr22:19032487-20302477	chr22:18924718-21111383	hg38	chr22:18924718-21111383	ClinGen 22q BPs (3.0 Mb)	18924718	21111383	2186666	paternal	No	1.460068742	3.692663405	0.398616612	-0.919755197	1
22	22q11.2	22q11.2	22q11.2 deletion	23453669	deletion	chr22:19032487-20302477	chr22:18924718-21111383	hg38	chr22:18924718-21111383	ClinGen 22q BPs (3.0 Mb)	18924718	21111383	2186666	paternal	No	1.460068742	3.692663405	0.398616612	-0.919755197	1
22	22q11.2	22q11.2	22q11.2 deletion	23453669	deletion	chr22:19032487-20302477	chr22:18924718-21111383	hg38	chr22:18924718-21111383	ClinGen 22q BPs (3.0 Mb)	18924718	21111383	2186666	paternal	No	1.460068742	3.692663405	0.398616612	-0.919755197	1
22	22q11.2	22q11.2	22q11.2 deletion	23453669	deletion	chr22:19032487-20302477	chr22:18924718-21111383	hg38	chr22:18924718-21111383	ClinGen 22q BPs (3.0 Mb)	18924718	21111383	2186666	paternal	No	1.460068742	3.692663405	0.398616612	-0.919755197	1
22	22q11.2	22q11.2	22q11.2 deletion	23453669	deletion	chr22:19032487-20302477	chr22:18924718-21111383	hg38	chr22:18924718-21111383	ClinGen 22q BPs (3.0 Mb)	18924718	21111383	2186666	paternal	No	1.460068742	3.692663405	0.398616612	-0.919755197	1
22	22q11.2	22q11.2	22q11.2 deletion	23453669	deletion	chr22:19032487-20302477	chr22:18924718-21111383	hg38	chr22:18924718-21111383	ClinGen 22q BPs (3.0 Mb)	18924718	21111383	2186666	paternal	No	1.460068742	3.692663405	0.398616612	-0.919755197	1
22	22q11.2	22q11.2	22q11.2 deletion	23453669	deletion	chr22:19032487-20302477	chr22:18924718-21111383	hg38	chr22:18924718-21111383	ClinGen 22q BPs (3.0 Mb)	18924718	21111383	2186666	paternal	No	1.460068742	3.692663405	0.398616612	-0.919755197	1
22	22q11.2	22q11.2	22q11.2 deletion	23453669	deletion	chr22:19032487-20302477	chr22:18924718-21111383	hg38	chr22:18924718-21111383	ClinGen 22q BPs (3.0 Mb)	18924718	21111383	2186666	paternal	No	1.460068742	3.692663405	0.398616612	-0.919755197	1
22	22q11.2	22q11.2	22q11.2 deletion	23453669	deletion	chr22:19032487-20302477	chr22:18924718-21111383	hg38	chr22:18924718-21111383	ClinGen 22q BPs (3.0 Mb)	18924718	21111383	2186666	paternal	No	1.460068742	3.692663405	0.398616612	-0.919755197	1
22	22q11.2	22q11.2	22q11.2 deletion	23453669	deletion	chr22:19032487-20302477	chr22:18924718-21111383	hg38	chr22:18924718-21111383	ClinGen 22q BPs (3.0 Mb)	18924718	21111383	2186666	paternal	No	1.460068742	3.692663405	0.398616612	-0.919755197	1
22	22q11.2	22q11.2	22q11.2 deletion	23453669	deletion	chr22:19032487-20302477	chr22:18924718-21111383	hg38	chr22:18924718-21111383	ClinGen 22q BPs (3.0 Mb)	18924718	21111383	2186666	paternal	No	1.460068742	3.692663405	0.398616612	-0.919755197	1
22	22q11.2	22q11.2	22q11.2 deletion	23453669	deletion	chr22:19032487-20302477	chr22:18924718-21111383	hg38	chr22:18924718-21111383	ClinGen 22q BPs (3.0 Mb)	18924718	21111383	2186666	paternal	No	1.460068742	3.692663405	0.398616612	-0.919755197	1
22	22q11.2	22q11.2	22q11.2 deletion	23453669	deletion	chr22:19032487-20302477	chr22:18924718-21111383	hg38	chr22:18924718-21111383	ClinGen 22q BPs (3.0 Mb)	18924718	21111383	2186666	paternal	No	1.460068742	3.692663405	0.398616612	-0.919755197	1
22	22q11.2	22q11.2	22q11.2 deletion	23453669	deletion	chr22:19032487-20302477	chr22:18924718-21111383	hg38	chr22:18924718-21111383	ClinGen 22q BPs (3.0 Mb)	18924718	21111383	2186666	paternal	No	1.460068742	3.692663405	0.398616612	-0.919755197	1
22	22q11.2	22q11.2	22q11.2 deletion	23453669	deletion	chr22:19032487-20302477	chr22:18924718-21111383	hg38	chr22:18924718-21111383	ClinGen 22q BPs (3.0 Mb)	18924718	21111383	2186666	paternal	No	1.460068742	3.692663405	0.398616612	-0.919755197	1
22	22q11.2	22q11.2	22q11.2 deletion	23453669	deletion	chr22:19032487-20302477	chr22:18924718-21111383	hg38	chr22:18924718-21111383	ClinGen 22q BPs (3.0 Mb)	18924718	21111383	2186666	paternal	No	1.460068742	3.692663405	0.398616612	-0.919755197	1
22	22q11.2	22q11.2	22q11.2 deletion	23453669	deletion	chr22:19032487-20302477	chr22:18924718-21111383	hg38	chr22:18924718-21111383	ClinGen 22q BPs (3.0 Mb)	18924718	21111383	2186666	paternal	No	1.460068742	3.692663405	0.398616612	-0.919755197	1
22	22q11.2	22q11.2	22q11.2 deletion	23453669	deletion	chr22:19032487-20302477	chr22:18924718-21111383	hg38	chr22:18924718-21111383	ClinGen 22q BPs (3.0 Mb)	18924718	21111383	2186666	paternal	No	1.460068742	3.692663405	0.398616612	-0.919755197	1
[truncated: 253 more rows]
